# Supplementary material for: Type 2 diabetes disrupts circadian orchestration of lipid metabolism and membrane fluidity in human pancreatic islets
Source: PLoS Biol. 2022 Aug 3;20(8):e3001725. doi: 10.1371/journal.pbio.3001725 (PMC9348689; doi:10.1371/journal.pbio.3001725)
Supplement: S1 Data — (XLSX) [file pbio.3001725.s007.xlsx]

## Sheet: pmol|nmol Pi
				ND 1							ND 2							ND 3							ND 4							ND 5							ND 6
precursor	fragment	ion	standard_ion	12h	16h	20h	24h	28h	32h	36h	12h	16h	20h	24h	28h	32h	36h	12h	16h	20h	24h	28h	32h	36h	12h	16h	20h	24h	28h	32h	36h	12h	16h	20h	24h	28h	32h	36h	12h	16h	20h	24h	28h	32h	36h
426.262	284.81-285.74	LysoPE14:0	PE31:1	0.00141783	0.000959457	0.00191002	0.00163082	0.00153317	0.00188694	0.001646	0.000682113	0.00538381	0.00129343	0.00176152	0.00221307	0.00142439	0.00153014	0.00350541	0.0046279	0.00364126	0.00420279	0.00536693	0.00588065	0.00720081	0.000368693	0.000849839	0	0.000756657	0.000620793	0	0.00150316	0.00338012	0	0.000985139	0	0.00408696	0.000929204	0	0	0.00312112	0.00661119	0	0	0.0030914	0
424.246	282.80-283.73	LysoPE14:1	PE31:1	0.00197322	0.00209191	0.00417903	0.00428689	0.0159499	0.00404746	0.00371314	0.00209187	0.0117009	0.003253	0.00412021	0.00707741	0.00351826	0.00314624	0.0370969	0.0128556	0.00763204	0.0100955	0.0145157	0.00982281	0.015287	0.000619879	0.00155508	0.000986645	0.00128215	0.00148748	0.000787479	0.00337257	0.00564453	0.00465282	0.00413258	0.00223577	0.00652174	0.00221485	0.00061645	0.0501333	0.00766094	0.0127312	0.0100706	0.00790764	0.0109591	0.0100595
454.293	312.85-313.77	LysoPE16:0	PE31:1	0.0105054	0.00601052	0.0153569	0.00928778	0.00707525	0.0117719	0.0137214	0.00757679	0.0281707	0.0129814	0.0154017	0.0227167	0.01136	0.0117718	0.0131957	0.018493	0.0196181	0.012555	0.0185541	0.0266923	0.0223895	0.00745041	0.00830059	0.0078819	0.00947906	0.0108165	0.00853387	0.0189634	0.0667446	0.0372083	0.0504007	0.0317364	0.0348522	0.0497394	0.0261583	0.0540667	0.0526632	0.0811431	0.0487445	0.0402142	0.0356087	0.0397478
452.278	310.83-311.76	LysoPE16:1	PE31:1	0.00219806	0.00197912	0.00536512	0.002735	0.0143398	0.00429447	0.00308188	0.00123113	0.00971668	0.00278191	0.00294909	0.00634986	0.00266737	0.00235133	0.0294715	0.00542303	0.00577714	0.00676907	0.00672712	0.00835265	0.00644024	0.000799914	0.00159328	0.000871599	0.00130236	0.00160539	0	0.00424133	0.00700918	0.00337223	0.00300829	0.002214	0.00481739	0.0028294	0.00107527	0.0260667	0.00791828	0.013546	0.00845676	0.00458686	0.0107287	0
450.262	308.81-309.74	LysoPE16:2	PE31:1	0.00210074	0.00136793	0.00158685	0.00257641	0.0292771	0.00160085	0.00205138	0.000479843	0.00696405	0.00136699	0.00192799	0.00151906	0.00168188	0.00183354	0.0617429	0.00743571	0.00448648	0.00510428	0.00754956	0.00615827	0.00882411	0	0.00051154	0.000286365	0.000236218	0.000479703	0	0.000730325	0.00235439	0	0.00244337	0.00141188	0.00453913	0.000626844	0	0	0	0	0	0	0.00696045	0
482.325	340.88-341.81	LysoPE18:0	PE31:1	0.040743	0.0209816	0.031298	0.0344884	0.0262324	0.0279211	0.0403551	0.033596	0.062151	0.0457313	0.055872	0.047181	0.0408661	0.0411337	0.0339036	0.0354019	0.0381533	0.0382711	0.0295058	0.0437476	0.0583821	0.0403708	0.028016	0.0374087	0.033754	0.0419126	0.03073	0.0551428	0.176249	0.142094	0.175525	0.116456	0.113809	0.176583	0.134285	0.178633	0.178432	0.155831	0.198912	0.174682	0.133972	0.14047
480.309	338.86-339.79	LysoPE18:1	PE31:1	0.0202524	0.0127435	0.0452053	0.0206452	0.0145104	0.0335287	0.0321531	0.0149846	0.0690319	0.0315019	0.0292412	0.0650658	0.0212172	0.0248089	0.0201475	0.0307802	0.0327211	0.0220034	0.030272	0.0430185	0.0355613	0.0127684	0.0178821	0.0126751	0.0192853	0.0221046	0.0124835	0.0460541	0.0981135	0.0556868	0.0799688	0.0445412	0.0538493	0.0707866	0.0411952	0.125933	0.0852931	0.191904	0.0967033	0.107392	0.0720286	0.0750808
478.293	336.85-337.77	LysoPE18:2	PE31:1	0.00322158	0.001688	0.00894727	0.0026428	0.00238602	0.00606416	0.00344172	0.00156037	0.0189654	0.00473817	0.00374468	0.0126735	0.00287804	0.00393811	0.00384218	0.00513107	0.00615406	0.00434414	0.00609799	0.00770085	0.0060732	0.0010705	0.00173787	0.000682773	0.00202491	0.00196114	0.000778919	0.00444953	0.0124978	0.00480459	0.00617799	0.00285642	0.00493333	0.00473697	0.00262062	0.0107333	0	0.0253583	0.00711366	0.00888939	0.003101	0.00302491
496.34	183.65-184.57	LysoPC16:0	DLPC	0.036971	0.0234332	0.0431154	0.0285943	0.0296113	0.0303646	0.0539592	0.0579507	0.070951	0.061688	0.0583149	0.0595914	0.0548408	0.0618184	0.0577483	0.0724407	0.0646656	0.0687209	0.0560734	0.0955702	0.102764	0.0594631	0.0358556	0.0433361	0.046727	0.0473082	0.0400061	0.0682167	0.241806	0.198563	0.22501	0.206965	0.164875	0.204071	0.195645	0.339367	0.282828	0.29284	0.266401	0.243844	0.231538	0.239773
494.325	183.65-184.57	LysoPC16:1	DLPC	0.00238934	0.00144262	0.0044067	0.00185579	0.00180233	0.00335803	0.00242173	0.00162166	0.0039979	0.00245132	0.00209059	0.00417767	0.00192182	0.00228459	0.00208948	0.0020251	0.00230035	0	0	0.00279548	0	0.00162031	0.0015128	0.00128176	0.00188343	0.00169609	0.00115187	0.00420318	0.00475976	0.00397932	0.00429398	0.00339721	0.00144348	0.00322026	0.0026375	0	0	0.014488	0	0	0	0
510.356	368.91-369.84	LysoPE20:0	PE31:1	0.000347327	0.00118732	0.00203366	0.00121924	0.000905111	0.00217928	0.0012275	0.000736402	0.00372686	0.000844656	0.0013405	0.00153688	0.000986657	0.000793892	0.00186578	0.00237918	0.00373721	0.000552833	0.00577815	0.0037611	0	0	0.00053473	0	0.000620231	0.000966461	0	0.00112819	0.00391398	0	0.00237936	0.00174942	0	0.00248525	0.00155379	0.0159667	0	0	0	0	0	0
508.34	366.89-367.82	LysoPE20:1	PE31:1	0.00296151	0.00221003	0.00773219	0.0031805	0.00269364	0.00438358	0.00444684	0.00222059	0.0202631	0.00578614	0.00382211	0.0110853	0.00373478	0.00388451	0.00431416	0.00552243	0.00572003	0.00241865	0.00561648	0.007177	0.00875978	0.00234799	0.00331342	0.0023672	0.00362286	0.00372979	0.00247982	0.0064116	0.0195669	0.0100076	0.0159042	0.00972706	0.0129043	0.0134857	0.00897934	0.0313333	0.0127748	0.0186084	0.015512	0.0151661	0.0138249	0.00920665
506.325	364.88-365.81	LysoPE20:2	PE31:1	0.000936273	0.0015836	0.0041074	0.00227031	0.00155387	0.00277804	0.0026231	0.000910651	0.00777974	0.00236867	0.00221351	0.00538852	0.00176849	0.00239786	0.00330875	0.00153746	0.00414839	0.00231499	0.00390131	0.0052023	0.00538074	0.000927124	0.00114312	0.000615246	0.00127962	0.00118616	0	0.00262372	0.00680823	0.00316354	0.00555463	0.00319033	0.00443478	0.00414946	0.00204076	0	0	0.0104947	0.0100122	0.00685615	0.00280818	0.00687907
524.372	183.65-184.57	LysoPC18:0	DLPC	0.0340985	0.0205723	0.0305911	0.0252471	0.0282418	0.0219382	0.037711	0.0450991	0.0470223	0.0423262	0.0427129	0.0378224	0.0429963	0.0471187	0.0410472	0.0592807	0.0447848	0.0460925	0.0363138	0.0751786	0.0705096	0.0484843	0.0296189	0.0404824	0.0439442	0.0436258	0.0399841	0.0504382	0.138705	0.122799	0.129699	0.147245	0.106464	0.132918	0.154129	0.230533	0.156314	0.173942	0.154467	0.148121	0.111842	0.138298
522.356	183.65-184.57	LysoPC18:1	DLPC	0.0177741	0.011675	0.0268248	0.0125627	0.0125128	0.0196104	0.0238408	0.0175292	0.0364478	0.0214701	0.0202458	0.0279805	0.0191046	0.021604	0.0236406	0.0345695	0.0294179	0.0277673	0.0275552	0.04417	0.0403669	0.0197176	0.0169709	0.0159439	0.0185122	0.0189896	0.0147371	0.032288	0.0764801	0.0575175	0.0663272	0.058689	0.0482899	0.0574853	0.0559168	0.1692	0.0846003	0.148324	0.0859213	0.0852298	0.0665323	0.0711984
538.387	396.94-397.87	LysoPE22:0	PE31:1	0.00207222	0.00181451	0.00243869	0.00282793	0.00261674	0.00194947	0.00285424	0.00111817	0.011031	0.00250504	0.00297716	0.00297102	0.00258544	0.0025091	0.0069002	0.00481426	0.00398392	0.00683817	0.00745466	0.00640933	0.00891492	0.00104571	0.00063431	0.000890356	0.000938558	0.00122949	0.00114943	0.00171463	0.00428289	0.00532631	0.00466132	0.00269309	0.00601159	0.00293019	0.00123853	0.0298667	0.00381397	0.00673255	0.00846207	0.00652354	0.00667723	0.00539489
536.372	394.92-395.85	LysoPE22:1	PE31:1	0.00044968	0.00115226	0.00147601	0.00154083	0.00134386	0.000859832	0.00136146	0.00058054	0.00398768	0.00127029	0.00118177	0.00212605	0.000241105	0.00078479	0.00197394	0.00116785	0.00169956	0.00185325	0.0024392	0.0050816	0.00281145	0.000178956	0.000144595	0.000536465	0.000664443	0.000201556	0.000300807	0.00109331	0.00482874	0.00150351	0.00280236	0.00213415	0.00204638	0.00222222	0.00199854	0	0	0	0	0.00663083	0	0
534.356	392.91-393.84	LysoPE22:2	PE31:1	0.0011544	0.00179165	0.00229629	0.00277556	0.00183586	0.0020761	0.00244537	0.000855487	0.00678889	0.00158518	0.00204026	0.00316707	0.0018036	0.00225324	0.00541298	0.00639831	0.00583196	0.00570109	0.00865317	0.00616792	0.00916466	0.00114489	0.00142549	0.00143933	0.00138826	0.000990648	0.0011751	0.00241225	0.00403695	0.00442516	0.00374297	0.00223214	0.00497971	0.00211652	0.00124979	0	0	0.00257166	0	0	0.00268337	0.00259143
550.387	183.65-184.57	LysoPC20:1	DLPC	0.0012685	0.000937357	0.0014095	0.00120228	0.000583688	0.00118344	0.00210829	0.00171272	0.00206991	0.00202899	0.00186798	0.00209041	0.00191011	0.00220874	0.00338741	0.0102249	0.00353162	0.00394836	0	0.00473397	0.00573264	0.00241699	0.00165603	0.00188826	0.00219165	0.00214052	0.00195158	0.00272182	0.0145852	0.0126731	0.0134719	0.0131388	0.0108464	0.01235	0.0128779	0	0.0132499	0.0129334	0.0134257	0.0148925	0.0113719	0.0107568
650.512	509.06-509.99	PE(O-)30:0	PE31:1	0.00433739	0.00428441	0.00458662	0.00491532	0.00517235	0.00468217	0.00513588	0.00404101	0.008722	0.00448114	0.00574429	0.00609091	0.00602762	0.00494134	0.0129818	0.0147068	0.0115703	0.0151307	0.0175629	0.0130552	0.0170579	0.00471324	0.00600207	0.00571103	0.00593957	0.0052848	0.00552825	0.00524417	0.00873073	0.0105198	0.0085824	0.00850029	0.0130609	0.00656588	0.00753533	0.0647667	0.0130058	0.0158576	0.011143	0.0131007	0.00965342	0.00951291
648.497	507.05-507.98	PE(O-)30:1	PE31:1	0.00291117	0.00254153	0.00321549	0.00288768	0.0031038	0.0032955	0.00330602	0.00219957	0.00582106	0.00321994	0.00375532	0.00325827	0.00350304	0.00317456	0.00870698	0.00818425	0.00713176	0.00736588	0.0125193	0.00907204	0.0109772	0.00257115	0.00276095	0.00321254	0.00282199	0.00288427	0.00310956	0.00333551	0.00666127	0.00580061	0.00496466	0.00500145	0.00758841	0.00538348	0.00352418	0.0352	0	0.00892279	0.0111695	0.0101984	0.0119096	0.0111808
674.512	533.06-533.99	PE(O-)32:2	PE31:1	0.0050203	0.00470736	0.00628006	0.00523618	0.00540405	0.00439452	0.00588534	0.00555585	0.00952746	0.00555225	0.00499613	0.00788778	0.00743095	0.00465817	0.0112906	0.013952	0.010901	0.0126398	0.0157985	0.0131011	0.0150297	0.00625809	0.00749441	0.00571979	0.00590925	0.00502681	0.00512106	0.00619904	0.00866175	0.00920129	0.00775867	0.00881969	0.0146841	0.00833825	0.0073777	0.0516333	0.0130058	0.0123844	0.0170834	0.0138571	0.013196	0.0123823
706.575	565.13-566.06	PE(O-)34:0	PE31:1	0.0151817	0.0103826	0.0124254	0.0123798	0.0118404	0.00890942	0.00921149	0.00952418	0.0123683	0.0109483	0.00981707	0.010038	0.0103663	0.00995348	0.0113029	0.0128712	0.0113601	0.0106703	0.0129973	0.0135356	0.0139286	0.0116408	0.00959104	0.011142	0.012349	0.00947817	0.00828564	0.011937	0.0329704	0.0278268	0.0318389	0.0298309	0.0225043	0.0365905	0.0372544	0.0302	0.0228113	0.0279646	0.0259224	0.0286799	0.0211166	0.0305412
704.559	563.11-564.04	PE(O-)34:1	PE31:1	0.0668194	0.0498339	0.0551937	0.0517732	0.0508745	0.0434403	0.0417674	0.0431141	0.0537499	0.0490611	0.045422	0.0467019	0.045103	0.0484759	0.0485816	0.0480619	0.0506853	0.0481939	0.0419654	0.0551902	0.0591957	0.05732	0.0469826	0.055082	0.0523041	0.0535353	0.0460785	0.0559778	0.16287	0.143829	0.173577	0.145746	0.112238	0.176851	0.172009	0.163767	0.125637	0.131831	0.126267	0.129274	0.100461	0.110362
702.544	561.10-562.03	PE(O-)34:2	PE31:1	0.0366623	0.0239864	0.0246018	0.0259301	0.0245366	0.0194525	0.0179309	0.0214642	0.0236026	0.0233842	0.0256833	0.0197876	0.0218773	0.0239846	0.021057	0.0188688	0.0180784	0.0195408	0.0140412	0.0272258	0.0196272	0.0257773	0.0199774	0.0254664	0.0221035	0.0228212	0.0210895	0.0226281	0.0637454	0.0549184	0.0643708	0.0599194	0.0479188	0.0666421	0.0668496	0.0614	0.0562924	0.0552069	0.0614111	0.0535241	0.0524818	0.0541609
700.528	559.08-560.01	PE(O-)34:3	PE31:1	0.00997181	0.00772215	0.00707903	0.00689429	0.00743611	0.00678329	0.00592999	0.00739729	0.00818886	0.00794489	0.00856369	0.0069254	0.00801264	0.00702569	0.01088	0.0113958	0.00872396	0.0118231	0.013036	0.0130987	0.014534	0.00590664	0.005275	0.00633503	0.00565282	0.00593683	0.00691	0.00534227	0.0145762	0.0151964	0.0136751	0.0146596	0.0159478	0.0161578	0.0150087	0.0511	0.0170771	0.0185564	0.0194033	0.0169311	0.018318	0.0154496
698.512	557.06-557.99	PE(O-)34:4	PE31:1	0.0396574	0.0373365	0.0314429	0.0242838	0.035463	0.0297283	0.0310552	0.0277162	0.0460532	0.0280158	0.0310598	0.0250713	0.03807	0.0271046	0.0864184	0.110362	0.0647798	0.101775	0.110843	0.0872562	0.137186	0.0293553	0.0320934	0.0229629	0.0235119	0.0271738	0.0472585	0.0235415	0.0466169	0.0766363	0.0379112	0.060678	0.0801623	0.0325221	0.0529612	0.543567	0.0877874	0.0760287	0.0602856	0.0609382	0.0654186	0.0517532
696.497	555.05-555.98	PE(O-)34:5	PE31:1	0.00187255	0.00110197	0.0013805	0.00129153	0.00145035	0.000751962	0.00205225	0.00130381	0.00138463	0.00188353	0.00183024	0.00161236	0.00164092	0.00189017	0.00331858	0.00321158	0.00259503	0.00271391	0.00194714	0.00401217	0.00102544	0.00124191	0.00145414	0.00131177	0.00116972	0.00133934	0.00148569	0.000647482	0.00256133	0	0	0.00200348	0	0.00186087	0.00158757	0.00906667	0	0	0	0.00244633	0.00279378	0.00275163
692.559	183.65-184.57	PC(O-)30:0	DLPC	0.024625	0.015961	0.019721	0.0207699	0.0170147	0.0134274	0.0134018	0.0187218	0.0153153	0.0164543	0.0145896	0.0150491	0.0135077	0.0147694	0.0298427	0.0294881	0.0283831	0.0257413	0.0191445	0.0328674	0.0289546	0.0566128	0.0452011	0.051887	0.0438166	0.048062	0.0413059	0.0400316	0.0317797	0.0240846	0.0302276	0.0295006	0.0195884	0.0354179	0.0421635	0	0.0355993	0.0495781	0.0405425	0.0399352	0.0327765	0.0416089
690.544	183.65-184.57	PC(O-)30:1	DLPC	0.0400752	0.0244162	0.028039	0.0285899	0.0231434	0.0185395	0.023586	0.0330741	0.0311356	0.0267298	0.0259311	0.0221391	0.0214794	0.0254369	0.0306981	0.0298484	0.030005	0.0258512	0.0190321	0.0362037	0.0311038	0.0415395	0.0304169	0.0435787	0.0360113	0.0335047	0.0334348	0.0321942	0.0558635	0.0467511	0.051845	0.0535134	0.0342319	0.0550147	0.0659123	0.0372667	0.0454509	0.0585414	0.0506025	0.0545917	0.0394681	0.0546038
728.559	587.11-588.04	PE(O-)36:3	PE31:1	0.0337511	0.022931	0.0320458	0.0227998	0.0219366	0.0212988	0.0222867	0.0263765	0.0325394	0.0281299	0.0284563	0.0329538	0.0303886	0.0253378	0.0236087	0.0265281	0.0279011	0.0220568	0.0321173	0.0326622	0.0324471	0.0245709	0.0237055	0.0278536	0.0316533	0.0247168	0.0215468	0.0298289	0.0679833	0.0660975	0.0710414	0.0662783	0.0514261	0.0627188	0.0667511	0.130867	0.0519175	0.0586338	0.0667888	0.0629714	0.0503456	0.0584674
686.512	183.65-184.57	PC(O-)30:3	DLPC	0.00181382	0.00137936	0.00183072	0.00156222	0.00118808	0.00126786	0.00127128	0.00144303	0.00131303	0.00141162	0.0013947	0.00134084	0.0012816	0.00133293	0.000703048	0	0.00192114	0	0	0	0	0.00387236	0.00300513	0.00365521	0.00299757	0.00281574	0.00248105	0.00304556	0.00348209	0	0.00344799	0.00332825	0	0.00301622	0.00381129	0	0	0	0	0	0	0.00614876
726.544	585.10-586.03	PE(O-)36:4	PE31:1	0.0543642	0.0317779	0.0345459	0.0328155	0.0282823	0.0258153	0.0280416	0.0376213	0.0465071	0.0425923	0.048704	0.0393823	0.0388694	0.0392658	0.0331662	0.0268046	0.0274762	0.0280406	0.0227963	0.0302578	0.0357619	0.0353644	0.0276941	0.0352816	0.0361136	0.0390444	0.0356261	0.0356551	0.140034	0.115633	0.146986	0.127054	0.0950435	0.154356	0.152635	0.133033	0.0765632	0.0851364	0.105394	0.0881321	0.0662154	0.0866904
684.497	183.65-184.57	PC(O-)30:4	DLPC	0.00335246	0.00232282	0.00155872	0.00273795	0.00082722	0.000536222	0.00176595	0.00134409	0.00124399	0.00236785	0.00789779	0.00140164	0.0039162	0.0023928	0.00874385	0.00687352	0.0079153	0.0148354	0.00703641	0.010139	0.0122183	0.0141871	0.0107042	0.0137705	0.00885377	0.0094953	0.010373	0.0113963	0.00239038	0.00313982	0.0140146	0.00361861	0.00428986	0.0028884	0.00312729	0	0.0156122	0.0198451	0.011918	0.0144795	0.0133353	0.0173484
724.528	583.08-584.01	PE(O-)36:5	PE31:1	0.136907	0.0736465	0.0769339	0.087129	0.0809591	0.0615186	0.0579928	0.0669898	0.0723803	0.0883922	0.0976839	0.0738217	0.0837207	0.0873574	0.0677089	0.053047	0.0590575	0.0626084	0.0513672	0.0662032	0.0821641	0.0743683	0.057238	0.0804072	0.0646797	0.0726146	0.0669381	0.063838	0.153677	0.149255	0.174214	0.157342	0.115426	0.150708	0.154124	0.1529	0.212494	0.190372	0.239874	0.194333	0.179512	0.212408
682.481	183.65-184.57	PC(O-)30:5	DLPC	0.000758415	0.00034827	0.00142911	0.000845282	0	0	0	0.000868621	0.00136161	0.000981024	0	0.00126641	0.000282069	0.000189118	0.0023943	0	0.0028623	0	0	0.00312621	0	0.00267357	0.00238173	0.00304122	0.0020527	0.00211634	0.00189166	0.00260737	0.00160158	0	0.000726332	0	0	0.00105703	0.00128357	0	0	0.00565187	0	0	0	0
680.465	183.65-184.57	PC(O-)30:6	DLPC	0.00669989	0.00531245	0.00712848	0.00616186	0.00466852	0.00463371	0.0065201	0.00699187	0.00955687	0.00768455	0.00705575	0.00699459	0.00594452	0.00674454	0.0156416	0.0155547	0.0157301	0.0129759	0.0104878	0.0183589	0.0175233	0.0104657	0.010535	0.0111882	0.00838133	0.00986314	0.00964906	0.0101853	0.00949553	0.00837128	0.00945901	0.00985409	0.00792464	0.0086529	0.0101475	0	0.0114683	0.0197527	0.0126347	0.0132348	0.0134265	0.0155156
722.512	581.06-581.99	PE(O-)36:6	PE31:1	0.0269153	0.0185894	0.0184778	0.0193862	0.0201678	0.0133696	0.0157815	0.0174346	0.0213077	0.0237793	0.0234785	0.0202363	0.0203031	0.021697	0.0143633	0.0122966	0.013448	0.0148197	0.0127829	0.0177844	0.0183899	0.0109853	0.0100044	0.012585	0.012368	0.0107963	0.0108034	0.0125256	0.0299172	0.0269636	0.0317527	0.0267204	0.0220986	0.0264971	0.0296403	0.024	0.0302346	0.0320446	0.0395127	0.0352625	0.0341926	0.0295753
720.591	183.65-184.57	PC(O-)32:0	DLPC	0.299599	0.184962	0.201097	0.201719	0.174824	0.144474	0.140871	0.254573	0.176736	0.184323	0.167605	0.157487	0.148662	0.176805	0.126593	0.120288	0.124246	0.100923	0.0805743	0.13807	0.117865	0.283436	0.21584	0.276988	0.273681	0.283439	0.219917	0.206222	0.478817	0.326617	0.379162	0.429355	0.264742	0.482286	0.573676	0.2973	0.43152	0.503652	0.518878	0.498487	0.377026	0.467673
718.575	183.65-184.57	PC(O-)32:1	DLPC	0.258948	0.153223	0.163235	0.160423	0.136271	0.102739	0.107776	0.194178	0.126153	0.149893	0.140091	0.113163	0.126229	0.130943	0.0864208	0.0728165	0.0795367	0.0700151	0.0527098	0.0866816	0.0755952	0.19807	0.146728	0.199022	0.175045	0.183086	0.150246	0.146887	0.295282	0.216325	0.254302	0.289569	0.183641	0.319835	0.377684	0.165067	0.235701	0.284975	0.277231	0.294074	0.220056	0.284214
716.559	183.65-184.57	PC(O-)32:2	DLPC	0.0518893	0.0300198	0.0293112	0.0316022	0.0259998	0.0206	0.0202931	0.0345846	0.0217104	0.0285464	0.0247087	0.01947	0.0212816	0.0241596	0.0132203	0.0117251	0.011954	0.0115781	0.00892732	0.014004	0.0125437	0.0309573	0.0230875	0.0329444	0.0267154	0.0279508	0.023787	0.0224853	0.0435547	0.0331721	0.0433434	0.0412021	0.0254609	0.0493559	0.0514609	0.0317333	0.045055	0.0472376	0.0539417	0.05317	0.0456749	0.0546698
714.544	183.65-184.57	PC(O-)32:3	DLPC	0.00863452	0.00520348	0.00688888	0.0057938	0.00450386	0.00402089	0.00448799	0.00635092	0.00503733	0.00553159	0.00461866	0.00437372	0.00411751	0.00372674	0.00352753	0.00228289	0.00422606	0.00413369	0	0.0059072	0.00228549	0.00752264	0.00615485	0.00723039	0.00643348	0.00582598	0.00515774	0.00552213	0.00772899	0.00657845	0.00778928	0.00729893	0.00524638	0.00683874	0.00796881	0	0.00438145	0.0109859	0.0107183	0.00981749	0.00960061	0.0128394
754.575	613.13-614.06	PE(O-)38:4	PE31:1	0.168445	0.108048	0.116811	0.109227	0.107078	0.081201	0.0852875	0.11753	0.120971	0.123087	0.120722	0.105507	0.113112	0.109606	0.104004	0.0782426	0.0882082	0.0831072	0.0615106	0.0940952	0.0992901	0.113748	0.0863303	0.115127	0.10527	0.109926	0.0913695	0.110555	0.307591	0.247263	0.33795	0.279475	0.200945	0.312468	0.329908	0.214333	0.229822	0.299775	0.281457	0.264439	0.20035	0.245536
712.528	183.65-184.57	PC(O-)32:4	DLPC	0.0153092	0.00886222	0.0138477	0.0106745	0.00806614	0.00756339	0.0113653	0.0157385	0.0142209	0.0138938	0.0109127	0.00941838	0.00852762	0.00878337	0.0109612	0.0142875	0.0126074	0.0145904	0.0137635	0.0192159	0.0182007	0.0174235	0.0154076	0.0155725	0.0130046	0.0114423	0.0134483	0.0113026	0.00756703	0.00643142	0.00848222	0.00667102	0.00596522	0.00630285	0.0107386	0	0.0135205	0.024347	0.0147316	0.0151822	0.0149338	0.0232758
752.559	611.11-612.04	PE(O-)38:5	PE31:1	0.211433	0.128933	0.126188	0.136768	0.120167	0.100011	0.105408	0.135245	0.145005	0.151204	0.16622	0.120237	0.144522	0.139573	0.111809	0.0904895	0.098385	0.0976505	0.0678054	0.1085	0.120999	0.136293	0.106816	0.144889	0.125503	0.13461	0.133786	0.118288	0.356988	0.295769	0.40743	0.323606	0.235443	0.387311	0.3734	0.3236	0.309268	0.303716	0.33104	0.346831	0.231432	0.309393
710.512	183.65-184.57	PC(O-)32:5	DLPC	0.00503037	0.00354367	0.00503939	0.0044204	0.00304662	0.00277648	0.003482	0.00476428	0.00496318	0.00442825	0.0033314	0.00366398	0.00296699	0.0031068	0.00441003	0.00537955	0.00499817	0.00547179	0.00457261	0.0074184	0.00629645	0.00758732	0.00646314	0.00757678	0.00586757	0.00536744	0.005955	0.0058644	0.0050117	0.00323468	0.00476429	0.00375653	0.00328116	0.00413717	0.00487249	0	0	0.0120897	0	0.00808468	0.00804051	0.00929617
750.544	609.10-610.03	PE(O-)38:6	PE31:1	0.167591	0.106526	0.109241	0.116708	0.101397	0.0802286	0.0915537	0.113922	0.118166	0.125094	0.137762	0.107327	0.117265	0.121511	0.106763	0.083529	0.0951412	0.0976882	0.0723218	0.10666	0.114161	0.119369	0.0938929	0.125385	0.103491	0.120133	0.107937	0.100338	0.269228	0.245357	0.32649	0.266427	0.205838	0.271477	0.26053	0.264167	0.312033	0.27808	0.323916	0.307395	0.252107	0.31019
708.497	183.65-184.57	PC(O-)32:6	DLPC	0.051438	0.0300854	0.0378722	0.0421387	0.0314196	0.0234625	0.0234985	0.0301898	0.0273652	0.0258166	0.0225281	0.0224934	0.0197472	0.0222401	0.0598058	0.0596969	0.061351	0.046237	0.0356706	0.0668936	0.0556993	0.0842324	0.0849061	0.0978204	0.0860783	0.0879792	0.0810492	0.0748398	0.0583738	0.0446215	0.0606835	0.060355	0.0375304	0.0615216	0.0801948	0	0.0571106	0.0775196	0.064952	0.0660883	0.0534034	0.0679096
748.622	183.65-184.57	PC(O-)34:0	DLPC	0.19251	0.115245	0.140914	0.13087	0.122842	0.0923178	0.0915082	0.154543	0.113152	0.112603	0.0964915	0.0928597	0.0831718	0.0964411	0.0671878	0.0689713	0.0738624	0.0521297	0.0464502	0.0695225	0.0646256	0.142385	0.11898	0.146709	0.142374	0.138702	0.111514	0.108951	0.229791	0.168924	0.208683	0.22663	0.135936	0.288722	0.319467	0.147733	0.20441	0.259119	0.25624	0.262095	0.180088	0.216064
746.606	183.65-184.57	PC(O-)34:1	DLPC	0.829986	0.528789	0.556335	0.580195	0.458396	0.372104	0.399723	0.566847	0.426671	0.454223	0.409883	0.367813	0.343526	0.377017	0.26488	0.266589	0.287073	0.236675	0.200952	0.29318	0.266782	0.638935	0.541844	0.655916	0.583937	0.62031	0.515313	0.433531	0.93348	0.67851	0.858989	0.864888	0.586603	1.09691	1.2626	0.576433	0.932945	1.11785	1.02528	0.998557	0.846957	1.00086
744.591	183.65-184.57	PC(O-)34:2	DLPC	0.219677	0.123022	0.121191	0.131494	0.100883	0.0852187	0.0862996	0.149058	0.101321	0.109032	0.116187	0.0862897	0.0916667	0.096163	0.0598083	0.0512703	0.0566726	0.0489132	0.0373577	0.0603829	0.0552339	0.134848	0.0968912	0.142112	0.118459	0.12785	0.105421	0.09293	0.216811	0.160672	0.199917	0.225744	0.135843	0.280647	0.300923	0.145233	0.188937	0.215095	0.219807	0.206065	0.180199	0.205213
742.575	183.65-184.57	PC(O-)34:3	DLPC	0.0339542	0.0179371	0.0192205	0.019856	0.0157724	0.0122972	0.0113443	0.0352212	0.0175437	0.024805	0.02756	0.0175735	0.0199918	0.0213188	0.0102458	0.00908809	0.00977933	0.00877623	0.00598552	0.0132532	0.00998577	0.0205724	0.0136247	0.0209046	0.0173033	0.0167765	0.0140487	0.0135339	0.0456601	0.0364684	0.0422914	0.0580938	0.0289855	0.0619838	0.0629173	0.0293	0.0267572	0.0314667	0.0381961	0.0341091	0.0276882	0.0320301
740.559	183.65-184.57	PC(O-)34:4	DLPC	0.00763113	0.0048331	0.00650858	0.0054309	0.0043964	0.00365819	0.00458867	0.00711621	0.00605503	0.0065465	0.00601916	0.00488846	0.00482795	0.00477144	0.0044764	0.00578643	0.00558754	0.00544981	0.00496626	0.00735323	0.00701539	0.00757331	0.00677007	0.00766807	0.00679223	0.00696981	0.00600269	0.00534663	0.00758203	0.00598084	0.00713252	0.00768365	0.00538551	0.00808997	0.0093706	0	0.00943595	0.0141933	0.0112385	0.00949024	0.00980703	0.0131692
738.544	183.65-184.57	PC(O-)34:5	DLPC	0.00979395	0.006467	0.00853286	0.0076754	0.00545137	0.00473533	0.00624956	0.00929302	0.00728112	0.00783662	0.00713221	0.00636768	0.00554307	0.00554308	0.00538348	0.00724935	0.00629112	0.00653977	0.0061718	0.00930379	0.00913061	0.00935425	0.00820511	0.00939751	0.00813375	0.0088725	0.00751651	0.00729344	0.0106352	0.00769778	0.00902488	0.00954559	0.00630145	0.0106047	0.0123937	0	0.0107227	0.0178571	0.0123905	0.0134226	0.0136617	0.0152423
778.575	637.13-638.06	PE(O-)40:6	PE31:1	0.143614	0.0816331	0.0846004	0.100488	0.0786707	0.0638964	0.0780372	0.0727505	0.0952273	0.0983099	0.0949574	0.0831352	0.0812851	0.0767961	0.0650615	0.0576376	0.0577645	0.0631738	0.0504956	0.0719486	0.0714291	0.0907719	0.0686392	0.0938751	0.0859595	0.0876819	0.0822365	0.0817931	0.151386	0.139641	0.179563	0.149996	0.113026	0.158869	0.171604	0.111033	0.167003	0.208738	0.18598	0.186157	0.159869	0.198127
776.653	183.65-184.57	PC(O-)36:0	DLPC	0.0497047	0.0300191	0.0474598	0.0307296	0.0268743	0.032289	0.0266731	0.0421754	0.0476795	0.0322845	0.0268486	0.0355454	0.023949	0.0248695	0.0188446	0.0263666	0.028093	0.0164688	0.0172747	0.0319284	0.0195175	0.0467648	0.0384787	0.0441051	0.0487292	0.0438747	0.0316324	0.0380227	0.0663008	0.0455986	0.0444175	0.0606816	0.0358957	0.0695624	0.0821117	0.0508333	0.0514688	0.110362	0.0698253	0.0742481	0.0464718	0.0550467
774.638	183.65-184.57	PC(O-)36:1	DLPC	0.38586	0.208823	0.225624	0.22011	0.192348	0.159851	0.181036	0.286423	0.211178	0.201207	0.185169	0.168263	0.177445	0.172639	0.131573	0.155445	0.151341	0.114839	0.094503	0.15035	0.137746	0.281066	0.240672	0.296081	0.282431	0.252351	0.220179	0.195889	0.368505	0.291178	0.339422	0.380655	0.230829	0.50955	0.567863	0.266933	0.379187	0.562223	0.474317	0.49794	0.368558	0.430173
772.622	183.65-184.57	PC(O-)36:2	DLPC	0.360851	0.188976	0.208811	0.216063	0.173937	0.149905	0.156421	0.23436	0.175267	0.179065	0.158944	0.139561	0.139789	0.141275	0.0954253	0.105678	0.103086	0.0905359	0.0688985	0.11995	0.100671	0.234281	0.185485	0.238031	0.215564	0.202579	0.173401	0.149456	0.309307	0.247045	0.304069	0.331159	0.201003	0.408031	0.442743	0.208067	0.32077	0.424468	0.395827	0.392678	0.307978	0.35178
770.606	183.65-184.57	PC(O-)36:3	DLPC	0.102223	0.0563481	0.0634154	0.0590687	0.0460946	0.0450505	0.0418173	0.0777679	0.058832	0.0611905	0.0593709	0.0475511	0.0494991	0.0494711	0.0295231	0.026789	0.0294179	0.0233352	0.0188036	0.0311607	0.0262037	0.0646777	0.0504938	0.0657576	0.0571725	0.057898	0.0456909	0.0431687	0.142016	0.100285	0.128177	0.146312	0.0825565	0.18806	0.189273	0.0861667	0.0935149	0.124601	0.123836	0.130637	0.0889401	0.100392
768.591	183.65-184.57	PC(O-)36:4	DLPC	0.168095	0.096499	0.100931	0.0989666	0.0835019	0.0708142	0.0724785	0.163546	0.104471	0.125836	0.130673	0.0875068	0.0956706	0.102563	0.0656293	0.0601131	0.0702668	0.0543473	0.0414488	0.0666136	0.0635094	0.130664	0.0988432	0.144226	0.115938	0.119319	0.097991	0.088378	0.297082	0.211862	0.243919	0.284836	0.16262	0.384405	0.357141	0.182567	0.21128	0.24811	0.263174	0.26747	0.197605	0.223216
766.575	183.65-184.57	PC(O-)36:5	DLPC	0.325402	0.166018	0.155322	0.165824	0.144202	0.104443	0.105257	0.308	0.157267	0.223772	0.222295	0.13766	0.185403	0.16999	0.137298	0.102423	0.109912	0.09902	0.0740792	0.105994	0.113945	0.20851	0.150644	0.25987	0.18704	0.18826	0.157757	0.142225	0.417311	0.34188	0.357895	0.471958	0.250452	0.566802	0.571559	0.2689	0.311875	0.285506	0.405781	0.38888	0.291551	0.343138
764.559	183.65-184.57	PC(O-)36:6	DLPC	0.0822142	0.0501608	0.0515485	0.0539292	0.0460019	0.0360285	0.0367969	0.0765647	0.0491536	0.0583366	0.0512147	0.0427811	0.0494007	0.0467233	0.0286283	0.0302398	0.0323716	0.0258858	0.0208808	0.0331161	0.0289848	0.0498361	0.0420854	0.0561149	0.0504788	0.0476922	0.0388114	0.0365239	0.076879	0.0673259	0.0779206	0.0892893	0.0507362	0.10677	0.124354	0.0537	0.0729472	0.0879334	0.0922493	0.0844948	0.0689756	0.0830577
802.669	183.65-184.57	PC(O-)38:1	DLPC	0.0510705	0.0299825	0.046371	0.0283221	0.0241126	0.0296548	0.0257153	0.0526715	0.0446571	0.0369632	0.0303184	0.0355097	0.0305723	0.031163	0.0232989	0.0314107	0.0307954	0.0181555	0.0184908	0.0325512	0.0199678	0.0466332	0.0413884	0.0450243	0.0519706	0.0413643	0.0293727	0.0360203	0.0749925	0.0478799	0.058933	0.0798127	0.0450667	0.0860865	0.119617	0.0520667	0.0521881	0.0986246	0.0720709	0.0724778	0.0503312	0.0601683
800.653	183.65-184.57	PC(O-)38:2	DLPC	0.0915903	0.0543568	0.0682706	0.0484931	0.0449765	0.0487525	0.0444657	0.0782976	0.062252	0.0551192	0.0451336	0.0539649	0.0478066	0.0490291	0.0461455	0.0539042	0.0610312	0.0385319	0.0309539	0.060844	0.0464136	0.0920332	0.073198	0.0870986	0.0875095	0.077337	0.0615187	0.0627098	0.137568	0.0994972	0.121988	0.151521	0.0822029	0.163655	0.21254	0.1057	0.10559	0.166817	0.13774	0.136705	0.107186	0.124671
798.638	183.65-184.57	PC(O-)38:3	DLPC	0.0928337	0.0518511	0.0796838	0.0493738	0.0425757	0.05184	0.0422235	0.0859961	0.0744106	0.0641765	0.0537224	0.0681941	0.0506519	0.0508839	0.0320624	0.0385949	0.0478299	0.0262313	0.0277696	0.0536283	0.0296697	0.0907697	0.0743766	0.0792267	0.0846951	0.0705648	0.0514808	0.0678232	0.137061	0.0937488	0.110745	0.142756	0.0755652	0.162488	0.188124	0.0909667	0.0899385	0.177572	0.132521	0.13142	0.097499	0.119225
796.622	183.65-184.57	PC(O-)38:4	DLPC	0.18282	0.102791	0.128382	0.112414	0.0997289	0.0870369	0.0829069	0.15684	0.115317	0.120262	0.107031	0.0924058	0.104134	0.101618	0.0693707	0.0698006	0.0802586	0.0582171	0.0511563	0.0801878	0.0666273	0.157303	0.127861	0.164014	0.145821	0.134475	0.114109	0.101425	0.264864	0.203244	0.234049	0.263934	0.158858	0.374838	0.377923	0.167333	0.210633	0.276537	0.263094	0.261515	0.212841	0.234091
794.606	183.65-184.57	PC(O-)38:5	DLPC	0.33408	0.175476	0.203486	0.18818	0.162599	0.130271	0.124251	0.216403	0.152237	0.163274	0.159407	0.12746	0.139223	0.131989	0.0993437	0.0884675	0.10238	0.0827083	0.064354	0.101214	0.0897319	0.211769	0.160501	0.254886	0.197842	0.189072	0.152488	0.145405	0.409073	0.324336	0.378082	0.440948	0.238684	0.583156	0.580549	0.2181	0.298777	0.358524	0.36002	0.332411	0.289415	0.296535
792.591	183.65-184.57	PC(O-)38:6	DLPC	0.156676	0.0830575	0.0876931	0.0964286	0.0787703	0.0573789	0.0634473	0.133614	0.0799287	0.10923	0.102339	0.0726098	0.0866877	0.084375	0.0595846	0.0544105	0.0586943	0.0492116	0.0389604	0.0588137	0.0562745	0.120635	0.0887748	0.13242	0.107745	0.100445	0.0801235	0.0812939	0.195048	0.162996	0.184672	0.231715	0.126493	0.317463	0.32025	0.125267	0.164344	0.170279	0.198747	0.180996	0.164026	0.169946
636.46	495.01-495.94	PE28:0	PE31:1	0.00236753	0.00170172	0.00322402	0.0028508	0.00226179	0.00188381	0.00264499	0.00188785	0.00491715	0.00248851	0.00251065	0.00300876	0.00299391	0.00193265	0.00626106	0.00614362	0.00515351	0.00556917	0.00710671	0.0059748	0.00970198	0.00250755	0.00294374	0.00253476	0.00263377	0.00299714	0.00274762	0.00360366	0.00643633	0.00596661	0.00561863	0.00660569	0.00511304	0.00392576	0.00298936	0.0113333	0.00422968	0.00581368	0.00826034	0.00782717	0.00637481	0.00744447
634.445	493.00-493.93	PE28:1	PE31:1	0.00153529	0.00149749	0.00241311	0.00168909	0.00156768	0.00194166	0.00267125	0.001042	0.00341107	0.00205792	0.00175571	0.0026974	0.00250468	0.00165453	0.00296214	0.00362157	0.00362527	0.00387297	0.00443203	0.00428737	0.00609968	0.0011492	0.00114721	0.00113796	0.00141605	0.000997702	0.00119834	0.00135165	0.00404595	0.00306868	0.00419102	0.00282738	0.00469565	0.00213373	0.00146372	0	0	0.00572122	0.00728885	0.00245706	0.00644201	0.00276105
632.429	490.98-491.91	PE28:2	PE31:1	0.00202859	0.00203018	0.00259388	0.00300348	0.00239588	0.0019995	0.0029453	0.00127841	0.00549632	0.00259513	0.00332849	0.00333899	0.00304424	0.00268305	0.00597837	0.00605044	0.00461668	0.00846212	0.00871292	0.00822711	0.0101977	0.00156317	0.00150597	0.0014981	0.00136047	0.00110957	0.00176694	0.00239699	0.00379401	0.00433504	0.00405744	0.0028056	0.00657391	0.00244838	0.00175646	0.0248333	0.00762135	0.00640314	0.0137814	0.0026019	0.00721006	0.00775073
828.685	183.65-184.57	PC(O-)40:2	DLPC	0.017259	0.0133821	0.0286163	0.0113693	0.0104157	0.0116124	0.0107069	0.0281514	0.0165184	0.0142401	0.00879694	0.0199103	0.011518	0.00870854	0.00719764	0.0113399	0.0137518	0.00621937	0.00778856	0.0156407	0.00813922	0.034158	0.0271785	0.0321141	0.0387941	0.0224987	0.0151602	0.0304066	0.042391	0.0275564	0.0247315	0.0366289	0.0227188	0.0388815	0.0610173	0	0.0172223	0.0421174	0.0403674	0.0267379	0.019254	0.0320348
826.669	183.65-184.57	PC(O-)40:3	DLPC	0.0196785	0.0202012	0.0643124	0.0164749	0.0145094	0.019587	0.01511	0.0539464	0.0363749	0.0228024	0.0109001	0.0469189	0.0154506	0.0121966	0.00825959	0.020369	0.0235631	0.00667797	0.0129481	0.031151	0.00854788	0.0715912	0.0557893	0.060089	0.0735827	0.0407556	0.0232587	0.0690451	0.0549817	0.043967	0.0254912	0.0504718	0.0256174	0.0420108	0.0774053	0.0370333	0.0226991	0.0849572	0.0608165	0.049758	0.0337078	0.0661569
628.398	486.95-487.88	PE28:4	PE31:1	0.000942985	0.000784941	0.000687268	0.00167729	0.000719751	0.000590939	0.00141486	0.00051049	0.000535696	0.000992595	0.00191734	0.000526272	0.0012184	0.000847492	0.000774336	0.000938005	0.000689876	0.00102086	0.00179952	0.00283411	0.000957332	0	0	0	0	0	0.001427	0	0.00320917	0.0012047	0.00434129	0.00215229	0.00164058	0.00349066	0.00302595	0	0	0	0	0	0	0.00249248
824.653	183.65-184.57	PC(O-)40:4	DLPC	0.0403185	0.0268496	0.0439092	0.0254588	0.0222097	0.0244567	0.0226133	0.0434144	0.0343101	0.0297828	0.0211973	0.0329402	0.0228862	0.019198	0.0177065	0.0275842	0.0270673	0.0157495	0.0174364	0.0318559	0.0190937	0.0511179	0.0398347	0.0469863	0.0499507	0.0431894	0.0335791	0.04092	0.0762702	0.0445077	0.0505983	0.0620354	0.0405275	0.0726622	0.099133	0.0483	0.0528215	0.106438	0.0688804	0.076673	0.0591158	0.0650779
822.638	183.65-184.57	PC(O-)40:5	DLPC	0.0593275	0.0355129	0.0432143	0.0392776	0.0324706	0.0288903	0.0297174	0.0482286	0.0330827	0.0377889	0.0310579	0.030161	0.0296126	0.0248928	0.0277163	0.0310349	0.0325612	0.0243121	0.0216786	0.0338572	0.0281713	0.0630563	0.050221	0.0637317	0.0582765	0.0544161	0.0461934	0.0412623	0.0789515	0.0502039	0.0629682	0.0750109	0.0454435	0.097591	0.119673	0.0584667	0.0725051	0.109056	0.0879864	0.0984914	0.0727967	0.0781104
820.622	183.65-184.57	PC(O-)40:6	DLPC	0.0585758	0.0316049	0.034227	0.0376844	0.028723	0.0213629	0.0265366	0.0402446	0.0272233	0.0322035	0.0268351	0.024176	0.0253581	0.020891	0.0179474	0.0166511	0.020132	0.0171755	0.0139111	0.0213475	0.017406	0.0464575	0.0375102	0.0519308	0.0429956	0.0394929	0.0332795	0.0305766	0.0568862	0.0418896	0.0478711	0.0582244	0.0344522	0.0784022	0.085695	0.0397	0.0536596	0.0770284	0.0708021	0.0681699	0.0591062	0.0627456
664.492	523.04-523.97	PE30:0	PE31:1	0.00890298	0.00679622	0.00797179	0.00828391	0.00828502	0.00638308	0.00697801	0.00569682	0.0100619	0.00570349	0.00705768	0.00689814	0.00693001	0.00681735	0.0195747	0.0189527	0.017971	0.0159882	0.0144735	0.0242178	0.0265177	0.0151175	0.0128963	0.0139593	0.0132219	0.0149	0.0138151	0.0170209	0.0175784	0.0195029	0.0212584	0.0180822	0.0185507	0.0216667	0.0225694	0.0261667	0.021221	0.0211107	0.0206349	0.0192809	0.0170171	0.0220319
858.732	183.65-184.57	PC(O-)42:1	DLPC	0.0157136	0.0100815	0.0139466	0.00937039	0.00910731	0.00942532	0.00866341	0.0150669	0.00811215	0.0100417	0.00794715	0.0097811	0.00815777	0.00670307	0.00890855	0.0112095	0.0122533	0.00714914	0.00699775	0.0123793	0.00942954	0.016436	0.0124216	0.016963	0.0180676	0.018138	0.0129763	0.0138031	0.0322476	0.0246917	0.0250431	0.0342952	0.0164406	0.0454277	0.0564657	0	0.0204886	0.0381588	0.0271805	0.0255255	0.0200749	0.0208492
662.476	521.03-521.96	PE30:1	PE31:1	0.0139501	0.0110113	0.0122497	0.0117189	0.0113691	0.0103102	0.0107498	0.00860916	0.0150813	0.00997471	0.012288	0.0127385	0.0119757	0.0119711	0.0262414	0.0283048	0.0243672	0.0276134	0.0320786	0.0269143	0.0360192	0.0145828	0.0164771	0.0156263	0.0162725	0.0155561	0.0150086	0.0185949	0.0225571	0.027509	0.0222241	0.0206192	0.0298667	0.0230924	0.020644	0.126667	0.0352628	0.0260865	0.0336253	0.0323226	0.0241599	0.0247222
856.716	183.65-184.57	PC(O-)42:2	DLPC	0.0222826	0.0137944	0.0180284	0.0119166	0.0109925	0.00947066	0.0105143	0.0196858	0.00949678	0.012183	0.00939218	0.0115906	0.00998244	0.00820085	0.00817847	0.0105137	0.0118649	0.0087511	0.007894	0.0139846	0.00948251	0.0196194	0.0153217	0.0184174	0.0212091	0.017613	0.0126645	0.0147449	0.0325655	0.0227613	0.024506	0.0312718	0.0173217	0.0383579	0.0493019	0	0.0153549	0.0315303	0.0237564	0.0227948	0.0197197	0.0173861
660.46	519.01-519.94	PE30:2	PE31:1	0.00167287	0.00151273	0.00174546	0.00221499	0.00109146	0.00149298	0.00158734	0.000887885	0.00319372	0.000982677	0.00171796	0.00156099	0.0013764	0.00148261	0.0029351	0.00316499	0.00281204	0.00339867	0.00502952	0.00337727	0.00275848	0.00146184	0.00128226	0.00154812	0.00112046	0.00127585	0.000517241	0.00109331	0.00263931	0	0.00302777	0.00255154	0.00323478	0.00261554	0.00111749	0	0	0	0.00341349	0	0.00259697	0
854.7	183.65-184.57	PC(O-)42:3	DLPC	0.0152119	0.0109145	0.0178076	0.00954372	0.00768359	0.00883594	0.00754448	0.0211306	0.010999	0.0100945	0.00681959	0.0136631	0.00775866	0.00640777	0.00586529	0.0086812	0.00964455	0.00572936	0.00556024	0.0105181	0.00617915	0.0245903	0.0194945	0.0192452	0.0240172	0.0139235	0.00964417	0.0168356	0.0258113	0.0194792	0.0146018	0.0242922	0.0130435	0.0256883	0.0360299	0	0.00908623	0.0237402	0.0189998	0.0144044	0.0135657	0.0180693
658.445	517.00-517.93	PE30:3	PE31:1	0.000333904	0.000534217	0.00108633	0.000525167	0.000140006	0.000479942	0.000787105	0.000190011	0.00112381	0.000642996	0.000419086	0.00134713	0.000780665	0.000772654	0	0.00142564	0.000552814	0	0	0.0165218	0	0.000422596	0.000170513	0	0.000456015	0.000237836	0	0.000721605	0.00237538	0	0	0	0	0	0	0	0	0	0.00332856	0	0	0
852.685	183.65-184.57	PC(O-)42:4	DLPC	0.00795329	0.00631382	0.0145034	0.00652402	0.00491994	0.00627834	0.005128	0.015721	0.00894063	0.00797299	0.00410376	0.0106712	0.00419593	0.00441646	0.000666175	0.00434526	0.00748584	0.000807262	0.00280121	0.00803399	0.00114653	0.019448	0.0133096	0.0127514	0.0187497	0.0108931	0.00783077	0.0125136	0.0180463	0.0132186	0.00765849	0.020837	0.00861449	0.0153909	0.0285312	0	0.009238	0.0192094	0.0154908	0.0126608	0.012068	0.0184604
656.429	514.98-515.91	PE30:4	PE31:1	0.00129199	0.00131535	0.00149647	0.00157476	0.000960325	0.0015305	0.00167752	0.000486848	0.00700624	0.00100582	0.00194154	0.00185768	0.00184574	0.000934466	0.00552114	0.00275811	0.00253792	0.00367508	0.00445663	0.0045336	0.00467693	0.000734153	0.000739346	0.0011217	0.000370118	0.00114282	0.00103326	0.0005799	0.00311319	0	0.00342851	0.00214866	0.00364058	0.0022001	0.00109779	0.0255333	0.00800406	0	0	0	0.0062788	0.00895221
850.669	183.65-184.57	PC(O-)42:5	DLPC	0.008309	0.00525149	0.0108164	0.006302	0.0045857	0.0060751	0.00489073	0.0113394	0.00656004	0.00689114	0.00454897	0.00763933	0.00503862	0.00407565	0.00358161	0.00519009	0.00604212	0.00175273	0.00267468	0.00790846	0	0.0134918	0.0101203	0.0103441	0.0136956	0.0097664	0.00695525	0.0101319	0.0178094	0.0101688	0.00844882	0.0154834	0.00911884	0.0148206	0.0230282	0	0.00380737	0.0206137	0.0133885	0.0133636	0.00969662	0.0151999
848.653	183.65-184.57	PC(O-)42:6	DLPC	0.0110893	0.00614845	0.0102527	0.00693707	0.00535475	0.00703186	0.00583806	0.0128988	0.00689117	0.00867632	0.00598142	0.00809116	0.00762055	0.00528722	0.00479105	0.00606286	0.00697643	0.0043033	0.00321946	0.00851197	0.00285686	0.0152447	0.0109497	0.0117072	0.0150005	0.0110795	0.00767547	0.0105832	0.0216334	0.0133751	0.0103495	0.0184959	0.0105101	0.0174582	0.0265355	0	0.0107359	0.02207	0.0203907	0.0178914	0.0130568	0.0176029
692.523	551.08-552.00	PE32:0	PE31:1	0.0648931	0.0408764	0.0560908	0.0497795	0.0499359	0.0417097	0.0421018	0.0371861	0.0637887	0.0399046	0.0356717	0.044037	0.038427	0.0381452	0.0563225	0.0686203	0.0743946	0.0549661	0.0651378	0.0821891	0.0771807	0.0614122	0.052409	0.0495223	0.0581931	0.0561525	0.0476608	0.0566165	0.155456	0.138484	0.146658	0.144639	0.105061	0.158896	0.166194	0.253633	0.126257	0.140962	0.1417	0.13612	0.101277	0.127786
690.507	549.06-549.99	PE32:1	PE31:1	0.160467	0.0942974	0.121689	0.120983	0.106012	0.0900463	0.0829385	0.074176	0.116717	0.0938081	0.0960676	0.0930274	0.0863237	0.0906604	0.130536	0.114912	0.116032	0.114122	0.091396	0.140843	0.147743	0.134597	0.111835	0.127654	0.113619	0.128386	0.113518	0.126748	0.18046	0.16716	0.197465	0.183112	0.149287	0.172247	0.177411	0.295767	0.218103	0.237679	0.252763	0.222283	0.196304	0.238949
886.763	183.65-184.57	PC(O-)44:1	DLPC	0.00376187	0.00208581	0.00322913	0.00295628	0.00211094	0.00211206	0.00205138	0.00428006	0.0024394	0.0025943	0.00210414	0.00253596	0.00209153	0.00163532	0.000641593	0.00172071	0.000573374	0	0	0.000907686	0	0.00594437	0.00420009	0.00522834	0.00605452	0.0058028	0.00420518	0.00436233	0.00993042	0.00745115	0.00830133	0.0114547	0.00497391	0.0137758	0.0185048	0	0	0.00904993	0.00773478	0.00736044	0.0063124	0.00319453
688.492	547.04-547.97	PE32:2	PE31:1	0.0300547	0.0160395	0.0214127	0.0204741	0.0194707	0.0168933	0.0146179	0.010272	0.0200189	0.0158162	0.0160918	0.0161268	0.0145868	0.0144792	0.0165315	0.016648	0.0157666	0.0151778	0.0138865	0.0194284	0.0190748	0.0181619	0.0150366	0.0159826	0.0146102	0.0175918	0.014863	0.0170613	0.0241647	0.0202239	0.0239717	0.0199623	0.0233565	0.0197984	0.0185836	0.0314	0.037823	0.034073	0.0413229	0.0313784	0.0307556	0.0336603
884.747	183.65-184.57	PC(O-)44:2	DLPC	0.00465955	0.00270157	0.0037885	0.00341506	0.00280506	0.00264828	0.00243223	0.00434836	0.00256341	0.00297696	0.00246806	0.00294691	0.00261938	0.00178398	0	0.00192571	0	0	0	0.00230543	0	0.00513044	0.00414962	0.00503827	0.00594967	0.00506208	0.00403888	0.00416612	0.00766301	0.00575318	0.0060305	0.00850029	0.00430145	0.00957473	0.0138659	0	0	0.0103733	0.0031746	0.00898059	0.00368184	0.00301548
686.476	545.03-545.96	PE32:3	PE31:1	0.00488943	0.00287075	0.00346277	0.00381852	0.0038906	0.00253729	0.00285512	0.00158051	0.00481999	0.00275298	0.00285424	0.00292909	0.0028008	0.00273766	0.00553589	0.00494161	0.00337856	0.00312853	0.00583439	0.00401217	0.00354554	0.00356835	0.0027023	0.00298619	0.00330327	0.00337102	0.00295182	0.00374755	0.00541659	0.00330582	0.00529582	0.00381461	0.00576232	0.00369715	0.00342847	0	0.00812944	0.00656496	0.0109943	0.00832073	0.00918299	0.00888625
882.732	183.65-184.57	PC(O-)44:3	DLPC	0.0047166	0.0028136	0.00445104	0.00298504	0.00254378	0.00229653	0.00260997	0.00450072	0.00248798	0.00283976	0.00204026	0.00282425	0.00218633	0.00166667	0	0	0	0	0	0.000900444	0	0.00516171	0.00431604	0.00491322	0.00556187	0.00405934	0.00308755	0.0039056	0.0065443	0.00525043	0.00313074	0.00614837	0.00288116	0.00637168	0.0087626	0	0	0.00754161	0	0	0	0
684.46	543.01-543.94	PE32:4	PE31:1	0.0016712	0.00112635	0.00154678	0.00182186	0.00121865	0.000994278	0.00143412	0.00065059	0.00124527	0.00118186	0.0010211	0.00121923	0.000591058	0.00100526	0.00174779	0.00148776	0.00199881	0.00229614	0.00371151	0.00157879	0.00237252	0.00112872	0.000911224	0.000781563	0.000875398	0.00115391	0.000947664	0.000802267	0.00288525	0.00146557	0.00170312	0.00211237	0	0.0025295	0.00178742	0	0	0	0	0	0	0.00275634
880.716	183.65-184.57	PC(O-)44:4	DLPC	0.0042233	0.00298735	0.00465398	0.0027704	0.00211883	0.0023106	0.002054	0.0056329	0.00273218	0.00280918	0.00182249	0.00327609	0.00257257	0.00142698	0	0.000941111	0	0	0	0.00104046	0	0.00702458	0.00504583	0.00517332	0.00737204	0.0038991	0.00277452	0.00514497	0.0069372	0.00550655	0.00320588	0.00740781	0.00388986	0.00663471	0.0100912	0	0	0.00764563	0	0	0	0.0067283
682.445	541.00-541.93	PE32:5	PE31:1	0.00314943	0.00154169	0.00132167	0.00184546	0.00179149	0.00148985	0.00160923	0.000843228	0.00234095	0.00136368	0.00121758	0.00131358	0.0022823	0.00188309	0.00517699	0.00625233	0.00390397	0.00535243	0.00544426	0.0071601	0.00644024	0.00106296	0.00037513	0.000406413	0.000373907	0.000335591	0.000231108	0.00088402	0.00255833	0.00328685	0.00248511	0.00197808	0.00385507	0	0.000968305	0	0	0	0.00691193	0.0055847	0.00549635	0.0073738
878.7	183.65-184.57	PC(O-)44:5	DLPC	0.00427867	0.00312833	0.00635595	0.00300791	0.00208629	0.00259826	0.00223086	0.00658033	0.00388284	0.00347036	0.00191154	0.00441146	0.00333333	0.00187095	0	0.00108709	0	0	0	0.00113944	0	0.00921518	0.00664048	0.00650385	0.00848113	0.00459145	0.00317926	0.00680946	0.0103413	0.00742743	0.00381811	0.00869991	0.00355942	0.00741888	0.0112143	0	0	0.00829288	0.0045761	0	0	0.00376935
680.429	538.98-539.91	PE32:6	PE31:1	0.00602369	0.00572169	0.00723166	0.0063374	0.00802177	0.00611106	0.00708044	0.00494641	0.00962463	0.00507951	0.00697058	0.00743175	0.00915496	0.00759405	0.0190069	0.0229128	0.0186198	0.0238472	0.0278364	0.0195297	0.030419	0.00479301	0.00683418	0.00673394	0.00672402	0.00519611	0.00726217	0.00704709	0.0120719	0.0134557	0.0111427	0.0114547	0.0182783	0.00854228	0.00862185	0.0804667	0.0203764	0.0171637	0.0121622	0.0150964	0.0197389	0.0159915
876.685	183.65-184.57	PC(O-)44:6	DLPC	0.00287258	0.00308947	0.00677376	0.00302635	0.00166627	0.0026858	0.00220635	0.00772215	0.00392375	0.00337119	0.00145858	0.00541053	0.00268375	0.00160902	0	0.00247546	0.000806378	0	0	0.00183227	0	0.0114079	0.00752578	0.0071366	0.0104808	0.00454106	0.00297261	0.00854916	0.00897367	0.00972301	0.00296098	0.00972706	0.00442899	0.00723451	0.0115577	0	0	0.0083969	0.0037214	0	0.00404666	0.00933386
678.507	183.65-184.57	PC28:0	DLPC	0.0217088	0.0152904	0.0196033	0.0232113	0.015451	0.0123847	0.0129544	0.0157201	0.0133272	0.0135823	0.011626	0.0133958	0.0109036	0.0109506	0.0886652	0.0679525	0.0720075	0.0580695	0.0378567	0.0678906	0.0690074	0.136328	0.112004	0.128827	0.0899323	0.120836	0.11483	0.0964247	0.034701	0.0281161	0.0350086	0.0364003	0.0240116	0.0348033	0.0449051	0.0270667	0.0399807	0.0540049	0.044747	0.0444899	0.0423099	0.0467683
720.554	579.11-580.03	PE34:0	PE31:1	0.1624	0.106968	0.125622	0.118864	0.119925	0.0912907	0.092023	0.106031	0.106597	0.107166	0.100826	0.0998742	0.104534	0.0990463	0.11119	0.0998478	0.112425	0.0984828	0.0801209	0.122791	0.131559	0.129524	0.109613	0.124692	0.132805	0.129928	0.107333	0.125663	0.333801	0.282816	0.325447	0.322358	0.229125	0.326303	0.359745	0.274233	0.26166	0.31291	0.304077	0.278731	0.23738	0.296271
676.492	183.65-184.57	PC28:1	DLPC	0.0478858	0.0308429	0.0370664	0.0369483	0.0316848	0.0260201	0.0261776	0.0264614	0.0274496	0.0240801	0.0231369	0.0225165	0.0217673	0.0251699	0.061674	0.0583675	0.0588656	0.0504774	0.0369394	0.0703891	0.062972	0.0517874	0.0436542	0.0553459	0.0524342	0.0540049	0.0463854	0.0479649	0.0740477	0.0580867	0.0685201	0.072688	0.0533333	0.0630875	0.0770619	0.0503667	0.054656	0.0654646	0.0626161	0.0630895	0.0518145	0.0689132
718.539	577.09-578.02	PE34:1	PE31:1	1.51969	0.919571	1.04297	0.978064	1.00699	0.788012	0.861063	0.866199	1.02974	0.941511	0.931033	0.907412	0.882477	0.897825	0.93909	0.934715	0.94597	0.93088	0.710063	1.13288	1.11405	1.13539	0.928701	1.10109	1.07567	1.07082	0.924369	1.02745	2.72028	2.30046	2.74684	2.65202	2.1502	2.75439	2.85301	2.36553	2.30613	2.78715	2.62338	2.59763	2.02919	2.54919
716.523	575.08-576.00	PE34:2	PE31:1	0.608806	0.327832	0.424674	0.363432	0.33791	0.304868	0.27151	0.257787	0.346854	0.306951	0.31754	0.306437	0.261374	0.305423	0.21339	0.192142	0.2142	0.211107	0.139242	0.269131	0.228969	0.265426	0.202863	0.257854	0.23804	0.254966	0.219367	0.253306	0.617797	0.493222	0.675344	0.579533	0.444661	0.600939	0.604777	0.441133	0.596537	0.66328	0.645639	0.590439	0.493841	0.605189
714.507	573.06-573.99	PE34:3	PE31:1	0.061784	0.0360875	0.0473285	0.0442342	0.0405506	0.0342385	0.0315324	0.0246174	0.0358737	0.0343069	0.034608	0.0314924	0.0318071	0.0344225	0.0225172	0.021043	0.0252993	0.0227855	0.0180796	0.0303133	0.0309865	0.0342788	0.0271512	0.0316627	0.0317468	0.0363799	0.0300342	0.0316198	0.0551976	0.0510577	0.0635582	0.0495899	0.0398725	0.0498353	0.0491218	0.0680333	0.0675166	0.0741331	0.065021	0.0586367	0.0636233	0.0668825
670.445	183.65-184.57	PC28:4	DLPC	0.00131716	0.00073312	0.00135663	0.000836431	0	0.000433043	0.000374729	0.000500858	0.000833589	0.000536381	0	0.000678282	0.000215356	0	0.000821042	0	0	0	0	0	0	0	0.000339663	0.000546469	0.000370118	0.000183416	0	0.00030739	0.00505968	0.00570101	0.00886904	0.00461672	0.00444638	0.00751475	0.0129286	0	0	0.00932154	0	0	0	0.00904174
712.492	571.04-571.97	PE34:4	PE31:1	0.014821	0.00942387	0.011044	0.0122979	0.00832939	0.00730544	0.00893745	0.0061898	0.0110911	0.00944907	0.00921312	0.008673	0.0069265	0.00790959	0.013031	0.00880544	0.0108141	0.0124136	0.00929284	0.0144312	0.0143827	0.0126984	0.00978202	0.0111244	0.0105313	0.0129661	0.0114698	0.0102104	0.0150471	0.0118858	0.0162826	0.0130009	0.0112406	0.0131711	0.0133789	0.013	0.0200333	0.0215326	0.0194776	0.0200052	0.0242752	0.0214523
710.476	569.03-569.96	PE34:5	PE31:1	0.00385248	0.00313367	0.00400935	0.00356036	0.00372298	0.00237001	0.00328763	0.00258748	0.00409891	0.00343565	0.00345141	0.00343649	0.00354869	0.00276396	0.00466568	0.00536091	0.00510782	0.00299347	0.00530367	0.0064383	0.00421907	0.00355541	0.00380177	0.00272109	0.00321863	0.00245294	0.00284177	0.00353935	0.00405195	0.00524568	0.00454166	0.0044171	0.00435362	0.00374385	0.00318077	0	0.00411091	0.00580213	0.00564846	0.0076555	0.00726286	0.00710052
666.413	183.65-184.57	PC28:6	DLPC	0.00221316	0.00184347	0.00326665	0.00213902	0.00160218	0.00165088	0.00195507	0.00239046	0.00343024	0.00217115	0.0019125	0.00276031	0.00192065	0.00175465	0.00817355	0.00663747	0.00406387	0.003317	0	0.00740875	0.00110869	0.00182837	0.00192203	0.00184699	0.001699	0.00149051	0.00159452	0.00210813	0.00320017	0.00153671	0.00338676	0.00332099	0.00121159	0.00264012	0.00270506	0	0	0.00894591	0	0	0	0
708.46	567.01-567.94	PE34:6	PE31:1	0.00228699	0.00180079	0.0025828	0.00208813	0.00248856	0.00194947	0.00211617	0.00173111	0.00250972	0.00164303	0.00180507	0.00197614	0.00253511	0.00238977	0.00411013	0.0030128	0.00331917	0.00245948	0.00318783	0.00303447	0.00464666	0.00136697	0.00146505	0.00142307	0.00173311	0.00158322	0.00132062	0.00181491	0.00335313	0.00343863	0.00369288	0.00336818	0.00531594	0.00332842	0.00293869	0	0	0.00692903	0.00329139	0.00249997	0.00245776	0.00303904
748.586	607.14-608.07	PE36:0	PE31:1	0.290324	0.179822	0.195838	0.191565	0.175243	0.141383	0.151885	0.214725	0.198338	0.206544	0.195058	0.170647	0.182971	0.187624	0.170396	0.133445	0.1535	0.139948	0.110277	0.163596	0.159167	0.179141	0.153899	0.180989	0.17384	0.173607	0.153068	0.160138	0.364165	0.332887	0.400701	0.390512	0.253606	0.368818	0.395795	0.335967	0.396567	0.448694	0.418357	0.418499	0.355828	0.426766
706.539	183.65-184.57	PC30:0	DLPC	0.888837	0.466226	0.555953	0.639114	0.489791	0.367068	0.352039	0.518504	0.359107	0.424753	0.336969	0.33823	0.28924	0.326531	0.962564	0.777348	0.875998	0.639474	0.491807	0.846905	0.782788	1.75143	1.53802	1.80032	1.44639	1.59094	1.39339	1.29387	1.08312	0.793844	1.04926	1.08392	0.678487	1.17462	1.46345	0.481167	1.05299	1.42602	1.20968	1.18934	1.02864	1.22299
746.57	605.12-606.05	PE36:1	PE31:1	2.55759	1.56522	1.90887	1.6851	1.69643	1.25786	1.50613	2.02686	1.79335	1.71882	1.78332	1.55836	1.62124	1.60354	1.38852	1.26077	1.44731	1.3023	1.00194	1.44634	1.42896	1.66547	1.43285	1.645	1.65489	1.62776	1.37621	1.517	3.77427	3.207	3.91863	3.48485	2.58426	3.64666	3.93281	3.16537	3.57489	4.4396	4.1771	3.85904	3.20642	3.96539
704.523	183.65-184.57	PC30:1	DLPC	1.30252	0.812863	0.875932	0.878417	0.805977	0.67445	0.653103	0.774154	0.620244	0.711343	0.616659	0.544975	0.547804	0.726313	0.719491	0.774783	0.804818	0.602183	0.47558	0.859473	0.749588	1.17216	0.930403	1.23075	1.1859	1.07515	0.919782	0.930853	1.91841	1.70754	1.77025	1.95399	1.34822	1.96754	2.44995	1.15423	1.45625	1.80827	1.62587	1.74021	1.27604	1.62062
744.554	603.11-604.03	PE36:2	PE31:1	3.68208	2.15719	2.36212	2.08894	2.1035	1.70445	2.92748	1.83356	2.15564	1.91577	2.06401	1.9274	1.83298	1.96272	1.87876	1.58675	1.79861	1.58552	1.16523	1.99606	1.96285	1.8123	1.4784	1.76613	1.68636	1.81503	1.60031	1.60765	5.02571	3.9691	4.96149	4.60896	3.53331	4.77986	4.75261	4.28863	4.31093	4.77858	4.81413	4.52461	3.52668	4.41469
702.507	183.65-184.57	PC30:2	DLPC	0.0558777	0.0327747	0.0366614	0.0420421	0.0346289	0.0253369	0.0268684	0.0265131	0.0255971	0.0268447	0.0235269	0.0231664	0.0222706	0.0242041	0.0299607	0.0355821	0.0317046	0.0263946	0.0231759	0.04101	0.0335256	0.0447402	0.0322843	0.0433048	0.0393563	0.0404442	0.0341807	0.0319784	0.0673235	0.0527414	0.0587104	0.061364	0.0427362	0.0595575	0.0746017	0.052	0.0587603	0.0706542	0.0640654	0.0677085	0.0546083	0.0632026
742.539	601.09-602.02	PE36:3	PE31:1	0.855732	0.512695	0.628912	0.522406	0.493572	0.461834	0.401927	0.479288	0.599412	0.523129	0.565241	0.509305	0.493824	0.502811	0.372623	0.312821	0.358623	0.305286	0.253469	0.416273	0.34842	0.362709	0.294203	0.355685	0.357011	0.355707	0.298111	0.340991	1.33607	1.04331	1.32561	1.19782	0.896406	1.29169	1.25266	1.21717	0.91218	1.11884	1.15612	1.05261	0.81345	0.993917
740.523	599.08-600.00	PE36:4	PE31:1	0.577974	0.340347	0.426285	0.394059	0.366814	0.293464	0.274287	0.308505	0.390357	0.349179	0.384587	0.334692	0.334055	0.337696	0.305769	0.281951	0.29807	0.277042	0.215226	0.374532	0.343289	0.325143	0.269201	0.320706	0.308523	0.345824	0.292982	0.301319	0.810818	0.677443	0.858947	0.753161	0.572812	0.800275	0.772783	0.683233	0.820189	0.988534	0.934161	0.800785	0.740121	0.843921
698.476	183.65-184.57	PC30:4	DLPC	0.00221987	0.00143195	0.00338432	0.00185726	0.00127682	0.00165713	0.00149279	0.00198417	0.00269894	0.00184552	0.00116822	0.00242169	0.000791199	0.00111145	0	0	0	0	0	0.00211472	0	0.00217874	0.00153599	0.00172819	0.00170658	0.00176865	0.0013842	0.00199695	0.00441785	0	0.00383759	0.00272213	0.00137971	0.00318584	0.00358048	0	0	0.00645515	0	0	0	0
738.507	597.06-597.99	PE36:5	PE31:1	0.127702	0.0835284	0.0990006	0.095885	0.0852855	0.0659335	0.0688222	0.0724677	0.104454	0.0964511	0.097772	0.0884723	0.0887441	0.087858	0.060617	0.0482669	0.0558297	0.0549158	0.0454028	0.0709396	0.0711037	0.0539273	0.0446445	0.0557523	0.0506341	0.0576218	0.0500783	0.0524918	0.0986264	0.0865348	0.113338	0.0993068	0.0724174	0.0941372	0.0911023	0.0989	0.154446	0.174422	0.161799	0.158534	0.136218	0.15795
696.46	183.65-184.57	PC30:5	DLPC	0.0011695	0.000890108	0.002981	0.00119564	0.000216911	0.00129287	0.00102963	0.00106126	0.00261967	0.00140914	0.000500387	0.00236403	0.000768961	0.000946602	0	0	0.00152595	0	0	0.000907686	0	0.000791289	0.000515633	0.00106293	0.00103835	0.000970492	0.000425532	0.00185742	0.00214744	0	0.00270496	0.00211237	0	0.00219027	0.00316388	0	0	0.00655918	0	0	0	0
736.492	595.04-595.97	PE36:6	PE31:1	0.020296	0.0124204	0.0159197	0.0192217	0.0147007	0.0122768	0.0122969	0.0105863	0.0180168	0.015298	0.0154123	0.0165513	0.0160358	0.0153803	0.0151106	0.0121475	0.01401	0.014314	0.0144278	0.0180499	0.0174628	0.0148749	0.0128103	0.0152286	0.0130312	0.0153797	0.0152739	0.0154306	0.015515	0.0145134	0.0207575	0.0148011	0.0144348	0.0155654	0.0141389	0.0225333	0.0335405	0.0333969	0.0285874	0.0320061	0.0318116	0.0348053
694.445	183.65-184.57	PC30:6	DLPC	0.00435921	0.0028235	0.0048987	0.00355889	0.00295689	0.00309227	0.00358006	0.00405853	0.00503605	0.00398526	0.00349981	0.00376358	0.00315309	0.00322108	0.0079179	0.00833955	0.00766402	0.00789672	0.00579573	0.0133063	0.00852896	0.00584843	0.00528182	0.00596113	0.00482669	0.00582195	0.00513328	0.00563113	0.00594146	0.00565358	0.00622252	0.0055858	0.00448116	0.0061234	0.00703991	0	0	0.0134651	0	0.00853532	0.00849654	0.0097909
734.57	183.65-184.57	PC32:0	DLPC	3.5599	2.16307	2.61607	2.40839	2.10312	1.71167	1.51488	2.72308	1.77525	1.85747	1.86941	1.5522	1.42398	1.46533	1.35802	1.30244	1.36636	1.09691	0.832339	1.50232	1.34759	3.25391	2.661	3.31245	3.35567	3.1482	2.40519	2.36226	6.16048	4.79536	5.29517	6.06051	3.69081	7.32911	8.19477	3.2094	4.88961	6.3252	5.91382	5.36008	4.31617	5.09121
776.617	635.17-636.10	PE38:0	PE31:1	0.0799305	0.0487304	0.0492044	0.0571075	0.0458047	0.0349748	0.0425912	0.039982	0.0500435	0.0509058	0.0514644	0.0431794	0.0459504	0.0429662	0.0379105	0.0347372	0.0366525	0.0380607	0.0242092	0.0408652	0.0402193	0.0423049	0.0325653	0.0446829	0.041337	0.0422975	0.039528	0.0410922	0.0777758	0.0701385	0.09181	0.0809306	0.0587188	0.0830088	0.083733	0.0632667	0.0881107	0.093019	0.088581	0.0895538	0.0783698	0.0870108
732.554	183.65-184.57	PC32:1	DLPC	4.61128	2.47032	2.90405	2.80945	2.27473	1.96101	1.76369	2.47762	2.01112	2.05395	1.90958	1.75936	1.54781	1.62586	1.48185	1.31988	1.47307	1.19792	0.913918	1.66366	1.4093	3.83331	3.07611	3.66437	3.47166	3.42613	2.90381	2.64986	3.73925	2.98428	3.87211	3.94966	2.43602	4.25915	4.92006	1.97947	4.2786	5.67587	4.89713	4.91354	4.08249	4.99588
774.601	633.15-634.08	PE38:1	PE31:1	0.15617	0.0927938	0.087636	0.08038	0.0791272	0.0835194	0.0694657	0.0918269	0.0998389	0.0999157	0.0974864	0.0798329	0.100303	0.0883768	0.0998353	0.0891011	0.0912532	0.0807859	0.053817	0.0969824	0.0924753	0.0786632	0.0624734	0.0806898	0.0797749	0.0791621	0.0672145	0.0747384	0.235955	0.196343	0.239239	0.274202	0.178748	0.26235	0.290798	0.164033	0.185143	0.210749	0.222297	0.209451	0.142257	0.197114
730.539	183.65-184.57	PC32:2	DLPC	0.538386	0.277548	0.356555	0.35742	0.267738	0.236063	0.199008	0.260251	0.210902	0.251989	0.204022	0.207992	0.186031	0.197023	0.140383	0.123702	0.136776	0.120367	0.089593	0.169443	0.13512	0.451715	0.340324	0.405935	0.393213	0.40917	0.335337	0.291766	0.378625	0.304307	0.419327	0.37402	0.25833	0.379705	0.464702	0.209667	0.505523	0.595643	0.512077	0.49419	0.444163	0.523059
772.586	631.14-632.07	PE38:2	PE31:1	0.485102	0.314103	0.335495	0.264385	0.261245	0.304993	0.24337	0.324539	0.339446	0.32447	0.312007	0.276237	0.319731	0.292363	0.329164	0.32496	0.356197	0.310193	0.181819	0.382264	0.351969	0.311933	0.246878	0.280013	0.278284	0.286732	0.257631	0.272441	1.02007	0.784884	1.02236	1.08179	0.729084	1.05323	1.16889	0.831233	0.693404	0.875942	0.880554	0.809653	0.552717	0.76352
728.523	183.65-184.57	PC32:3	DLPC	0.0516527	0.0250511	0.0319136	0.0324822	0.0250187	0.0208689	0.0190761	0.022142	0.0170285	0.022833	0.0184853	0.0186543	0.0163401	0.0168922	0.0118756	0.011986	0.0143869	0.012021	0.0101434	0.0192497	0.0150979	0.0479442	0.0337958	0.0388956	0.0369638	0.0423328	0.0345512	0.0289939	0.030616	0.0245826	0.0341404	0.028938	0.0206841	0.029238	0.0344452	0	0.0482487	0.0593562	0.0475288	0.0498868	0.0431212	0.0515553
770.57	629.12-630.05	PE38:3	PE31:1	1.979	1.27558	1.42644	1.21779	1.08408	1.13428	1.03483	1.36314	1.46809	1.40776	1.37637	1.19486	1.28457	1.28811	1.22092	1.05532	1.15951	1.07138	0.746728	1.24192	1.1624	1.27361	1.03634	1.19992	1.16368	1.16478	1.03695	1.07661	3.61448	3.05902	3.77747	3.64611	2.62348	3.62082	4.11849	3.39777	3.19181	3.72903	3.70643	3.60482	2.57824	3.28575
726.507	183.65-184.57	PC32:4	DLPC	0.00671163	0.00379896	0.00587929	0.00484599	0.00375749	0.00349404	0.00382258	0.00468723	0.00422292	0.00397203	0.00309911	0.00372688	0.00311564	0.00273463	0.00259587	0.00213381	0.00352476	0.00263852	0	0.00547267	0.00238009	0.00613734	0.00466252	0.00555847	0.00505785	0.00537147	0.00449621	0.00427404	0.00571052	0.00508917	0.00602215	0.00529544	0.00453913	0.00505408	0.00541857	0	0.00401853	0.0119105	0.00320646	0.00871235	0.00846774	0.0115248
768.554	627.11-628.03	PE38:4	PE31:1	5.62763	3.42074	3.61364	3.58801	3.52177	2.87383	2.51104	3.01645	3.27801	3.36786	3.12829	2.83311	2.96231	2.87742	2.55922	2.44877	2.65867	2.48309	1.8378	2.6914	2.81558	3.14777	2.70917	3.0911	2.97957	2.9211	2.73607	2.74802	6.08747	5.42258	6.96669	6.25985	4.38859	5.92296	6.35252	5.43597	7.46253	9.28398	8.26508	8.01595	6.719	7.95566
724.492	183.65-184.57	PC32:5	DLPC	0.00624518	0.00433852	0.0070705	0.00462471	0.00375947	0.00384267	0.00431726	0.00366625	0.00571366	0.0042613	0.00353755	0.00473225	0.00327481	0.0035892	0.00392576	0.00286371	0.00498218	0.0035463	0	0.00659762	0.00308011	0.00384864	0.00353167	0.00388781	0.00316053	0.00406942	0.00320739	0.00489645	0.00642733	0.00452002	0.00571603	0.00526641	0.00406957	0.00549164	0.00543264	0	0	0.0120146	0.00350374	0.00743018	0.00726767	0.0106343
766.539	625.09-626.02	PE38:5	PE31:1	1.6992	1.1571	1.25419	1.29622	1.19867	0.967723	1.0535	1.0092	1.20352	1.21744	1.18956	1.10828	1.11392	1.07361	0.919843	0.883433	0.920306	0.869745	0.682743	1.05272	1.06705	1.01769	0.845884	1.02067	0.938879	0.986604	0.920284	0.902771	2.02156	1.69683	2.28027	2.0186	1.45067	1.90665	2.01382	1.67043	2.64611	3.23032	2.85108	2.8082	2.33281	2.71032
722.476	183.65-184.57	PC32:6	DLPC	0.0254908	0.0165402	0.0203912	0.0189171	0.0166509	0.0144921	0.0136653	0.0196701	0.0191176	0.0163964	0.0138821	0.0160764	0.0128043	0.0143083	0.0130236	0.0139365	0.0151978	0.0123665	0.0102805	0.0183927	0.0145681	0.0207191	0.0181876	0.0230005	0.0230155	0.0231306	0.0183492	0.0202431	0.034524	0.0279122	0.0297323	0.0345964	0.0213681	0.0360423	0.0437116	0	0.0311321	0.0477231	0.0370335	0.037961	0.0267953	0.0421885
764.523	623.08-624.00	PE38:6	PE31:1	0.794832	0.506959	0.559126	0.662589	0.528705	0.396981	0.451992	0.456541	0.644299	0.574207	0.541646	0.585668	0.511207	0.519467	0.346118	0.290033	0.352337	0.332256	0.278219	0.393777	0.382082	0.508887	0.417268	0.501758	0.452476	0.472103	0.438072	0.43839	0.639029	0.596903	0.811321	0.612681	0.483942	0.589516	0.63377	0.503367	1.25788	1.57601	1.3383	1.27753	1.12633	1.40881
804.648	663.20-664.13	PE40:0	PE31:1	0.0182573	0.0116895	0.0137411	0.0124705	0.0114578	0.00923147	0.0124361	0.00922997	0.0166053	0.0133657	0.0103155	0.0112572	0.0110873	0.0107271	0.0129081	0.0117437	0.0125617	0.0105038	0.0124561	0.0122707	0.0164601	0.0120602	0.00965243	0.0108243	0.0111654	0.0116933	0.010077	0.0107129	0.01912	0.01882	0.0200089	0.0227606	0.0146493	0.0203884	0.0224033	0.0251667	0.0158102	0.0245492	0.0386367	0.0176393	0.0317396	0.0249578
762.601	183.65-184.57	PC34:0	DLPC	1.40406	0.885658	0.872342	0.912988	0.77697	0.685847	0.642122	1.19356	0.777801	0.80606	0.706846	0.63577	0.653704	0.628354	0.52294	0.592518	0.595957	0.467339	0.356267	0.609311	0.544699	1.28879	1.10183	1.32587	1.26897	1.20153	0.942057	0.92545	2.06797	1.68045	1.92351	2.28455	1.28552	2.60809	3.04183	1.32133	1.86042	2.24632	2.26123	2.32455	1.7306	1.90512
802.633	661.18-662.11	PE40:1	PE31:1	0.0354223	0.0210966	0.0223243	0.0197063	0.0204991	0.0184035	0.0189527	0.0225561	0.0245564	0.022409	0.0192315	0.0193347	0.0246266	0.0209395	0.0160521	0.0153808	0.016075	0.0150647	0.0114966	0.0191194	0.0167779	0.0208905	0.0149956	0.0175633	0.0198045	0.0181652	0.0144436	0.0176564	0.0457981	0.0403529	0.0424027	0.0519708	0.032713	0.0491912	0.0642487	0.0241667	0.0390701	0.0421463	0.0418432	0.0355146	0.0312164	0.0432156
760.586	183.65-184.57	PC34:1	DLPC	13.6218	9.10364	10.4208	9.47181	7.76443	6.83863	6.7438	11.8184	8.04006	8.06329	7.52063	6.75972	6.79978	6.88798	6.11656	6.67088	6.73122	5.41914	4.12585	7.01295	6.40036	14.6226	12.4237	15.2954	13.3165	13.247	10.7718	9.1501	22.3848	17.7021	21.6845	22.8816	14.2278	28.7208	31.0564	13.4795	20.6001	24.4812	25.2563	22.42	18.6396	20.8645
800.617	659.17-660.10	PE40:2	PE31:1	0.0619316	0.0359541	0.0412633	0.0339677	0.0348783	0.0366226	0.0344111	0.0341932	0.0389882	0.0346177	0.0360172	0.0330943	0.0391854	0.0320024	0.0400025	0.0364331	0.0389963	0.0301263	0.0206277	0.0409738	0.0371468	0.0458915	0.0358842	0.0391169	0.0438356	0.0443796	0.0347053	0.0366416	0.121915	0.0948492	0.121924	0.128158	0.0859304	0.136089	0.145285	0.0670333	0.0723995	0.0959836	0.10326	0.085675	0.0592886	0.0794014
758.57	183.65-184.57	PC34:2	DLPC	4.92258	2.70873	3.33944	2.75033	2.3554	2.0786	1.7225	3.6451	2.44166	2.57785	2.34589	1.97777	1.95428	2.04156	1.25553	1.15941	1.28502	0.978728	0.725105	1.37567	1.0908	2.95897	2.17777	2.88063	2.50382	2.55702	2.08944	1.9129	5.4435	3.96605	5.20323	6.28131	3.47956	6.19354	7.17332	2.5779	4.17086	4.87561	5.08164	4.52781	3.56617	4.29122
798.601	657.15-658.08	PE40:3	PE31:1	0.169128	0.11061	0.124786	0.111917	0.102753	0.0919911	0.0853155	0.0830584	0.0941061	0.0905782	0.0859417	0.0834392	0.090378	0.0831715	0.113134	0.0942384	0.114026	0.0943115	0.0692675	0.119093	0.109927	0.16396	0.135746	0.150113	0.145567	0.156156	0.135139	0.146431	0.254001	0.195523	0.258209	0.261723	0.175768	0.273655	0.294497	0.217767	0.22932	0.269932	0.275405	0.262052	0.193716	0.246996
756.554	183.65-184.57	PC34:3	DLPC	0.481103	0.265514	0.312323	0.29607	0.226195	0.202822	0.163816	0.298494	0.234557	0.251353	0.218468	0.185524	0.184373	0.185404	0.124213	0.108259	0.120874	0.0990797	0.0751054	0.14643	0.117347	0.325778	0.255555	0.286657	0.276119	0.279413	0.235353	0.194586	0.381231	0.304017	0.373565	0.409651	0.250684	0.412502	0.478103	0.211	0.403951	0.458963	0.452036	0.481996	0.355967	0.403024
796.586	655.14-656.07	PE40:4	PE31:1	0.896938	0.542321	0.600364	0.616772	0.52624	0.44751	0.422909	0.358481	0.442964	0.446838	0.389977	0.395079	0.407555	0.367356	0.481541	0.421894	0.502595	0.433591	0.320136	0.518714	0.45289	0.718502	0.592562	0.688293	0.675675	0.671257	0.621707	0.605852	0.947028	0.832034	0.980486	1.04365	0.673403	1.0081	1.11824	0.835467	1.04025	1.30383	1.23969	1.16994	0.9309	1.1163
754.539	183.65-184.57	PC34:4	DLPC	0.0784489	0.0404306	0.0476653	0.0494394	0.0379486	0.0313588	0.0297384	0.0443662	0.0392196	0.0377996	0.0342654	0.030985	0.0302107	0.0310568	0.0656613	0.0546869	0.058724	0.0476536	0.0358217	0.0646968	0.0576859	0.103671	0.0814222	0.0960659	0.0823468	0.0933618	0.0858902	0.071077	0.0668106	0.0577926	0.0687956	0.0769382	0.0444174	0.076969	0.0889123	0.0410667	0.0824953	0.0941227	0.0901683	0.0953101	0.0814324	0.0901299
794.57	653.12-654.05	PE40:5	PE31:1	1.17821	0.763201	0.815251	0.881025	0.789495	0.639896	0.701601	0.580465	0.715551	0.704864	0.657411	0.659847	0.645143	0.604577	0.698469	0.634318	0.750194	0.685036	0.524343	0.844672	0.816688	0.949661	0.826202	0.941714	0.846431	0.919224	0.866262	0.840024	1.36105	1.12583	1.48391	1.30189	0.955594	1.41244	1.48244	1.19203	1.56638	1.98933	1.76229	1.69537	1.46691	1.67271
752.523	183.65-184.57	PC34:5	DLPC	0.0153931	0.00863435	0.0112419	0.0111908	0.00897322	0.00739299	0.00724942	0.0106879	0.00975376	0.010235	0.00914634	0.00881138	0.00852996	0.00877124	0.0112488	0.00925581	0.0105355	0.00860975	0.00782722	0.0120969	0.0107047	0.0119825	0.00996617	0.0125613	0.00991739	0.0111904	0.00950355	0.00912034	0.0112621	0.00978941	0.0116519	0.0105147	0.00721159	0.0119641	0.0134549	0	0.0142067	0.0223359	0.0172586	0.0185245	0.0172235	0.0169809
792.554	651.11-652.03	PE40:6	PE31:1	1.47204	0.864929	0.955157	0.997896	0.869174	0.713487	0.83593	0.768974	0.966723	1.02012	0.896097	0.906957	0.865018	0.819675	0.732021	0.585824	0.713338	0.706568	0.578813	0.816259	0.807542	1.01975	0.852665	0.946592	0.903841	0.94913	0.891308	0.858554	1.31179	1.13957	1.51469	1.27969	0.92367	1.27303	1.42216	1.1559	1.82632	2.35785	2.00058	1.92591	1.68735	1.95583
750.507	183.65-184.57	PC34:6	DLPC	0.0213547	0.0124684	0.0208082	0.0142083	0.0130748	0.0132023	0.0112112	0.0162087	0.0140189	0.0140062	0.0107956	0.0148729	0.0105981	0.0117718	0.00876352	0.0123245	0.0120066	0.00747267	0.00803107	0.0133715	0.00926683	0.0156253	0.0146833	0.0176633	0.0188836	0.0178558	0.0127892	0.0173011	0.0286486	0.0190618	0.0214449	0.0260925	0.015687	0.0271755	0.0315544	0	0.0208515	0.0366794	0.0339014	0.0298119	0.0211886	0.0279073
790.633	183.65-184.57	PC36:0	DLPC	0.262309	0.14407	0.161235	0.142765	0.12293	0.102226	0.107418	0.262949	0.155801	0.167232	0.158249	0.132503	0.144507	0.144236	0.0971731	0.0896571	0.1026	0.0776762	0.0588148	0.103916	0.0910639	0.229784	0.176848	0.232449	0.22114	0.198971	0.161488	0.158561	0.33785	0.270622	0.289509	0.396701	0.214968	0.4935	0.570526	0.2309	0.283468	0.382565	0.382104	0.343124	0.265438	0.330346
832.679	691.23-692.16	PE42:0	PE31:1	0.00683244	0.00383935	0.00633633	0.0046284	0.00433428	0.00342526	0.00447923	0.00590084	0.00548353	0.00563076	0.00430507	0.00569988	0.00547753	0.00365392	0.00350541	0.00299727	0.00470121	0.000948612	0	0.00690904	0	0.00595084	0.00530365	0.00603867	0.00637285	0.00521022	0.00326363	0.00525398	0.00817288	0.00677291	0.00535426	0.00909916	0.00425507	0.00739676	0.0130271	0	0	0.009362	0.0100175	0.00815978	0.00731567	0.00870249
788.617	183.65-184.57	PC36:1	DLPC	3.13326	1.84166	1.97059	1.65066	1.61091	1.31667	1.42672	3.08723	1.9683	1.92659	1.81033	1.62332	1.68991	1.79485	1.27061	1.13368	1.35618	0.966192	0.74193	1.38371	1.11738	2.83842	2.3437	3.04872	2.85931	2.51336	2.04533	1.97948	4.55128	3.23404	4.07131	5.19699	2.81116	6.18928	7.80426	3.2805	3.68189	5.01885	4.95275	4.25182	3.29563	4.10032
830.664	689.22-690.15	PE42:1	PE31:1	0.0320732	0.0175484	0.0211134	0.0190963	0.0191897	0.0165056	0.0191015	0.0287372	0.0237701	0.0250289	0.0205459	0.0198411	0.0258521	0.0195611	0.0151401	0.0127966	0.0151133	0.0135444	0.011363	0.0298788	0.0134064	0.0231091	0.0163788	0.019404	0.0234867	0.018265	0.0138677	0.0155908	0.0408464	0.034595	0.0334613	0.0425123	0.0236812	0.0420796	0.0655914	0	0.0342664	0.0567152	0.0445665	0.0482023	0.0305876	0.046919
786.601	183.65-184.57	PC36:2	DLPC	7.4243	3.85307	4.0973	3.60327	3.12118	3.02642	2.88787	5.36675	3.56321	3.40659	3.31509	2.68431	3.05005	3.06002	2.5136	2.51215	2.74309	2.02321	1.42983	3.02367	2.31576	5.23701	4.24801	5.12846	4.95076	4.61255	3.82428	3.36115	9.58754	7.1669	8.26921	10.3923	6.06183	11.9524	14.774	6.73643	7.62635	9.75117	10.1169	8.33423	6.87696	8.02362
828.648	687.20-688.13	PE42:2	PE31:1	0.0271402	0.0142798	0.0186509	0.0171631	0.0147194	0.0129663	0.0165914	0.0180843	0.0173762	0.0183072	0.0157395	0.01418	0.0167568	0.0136337	0.0149926	0.0130575	0.0130551	0.0115467	0.0100801	0.0141898	0.0113783	0.0189241	0.0149697	0.0174257	0.0187813	0.0186943	0.0141453	0.0167898	0.0535451	0.0449535	0.0501614	0.053252	0.0403246	0.0646829	0.0830884	0	0.0320097	0.0455733	0.0414026	0.0413461	0.0385945	0.0372129
784.586	183.65-184.57	PC36:3	DLPC	3.13226	1.54963	1.78763	1.47384	1.23919	1.31461	1.09923	2.42191	1.68843	1.74594	1.60848	1.27841	1.44329	1.52572	0.885086	0.83565	0.912219	0.68513	0.503501	0.934263	0.731447	1.63294	1.28825	1.70353	1.56108	1.50138	1.16893	1.06055	4.85267	3.46629	3.96915	5.14695	2.76416	5.82924	7.02973	2.48213	2.89328	3.62658	4.05251	3.50043	2.54328	3.11159
826.633	685.18-686.11	PE42:3	PE31:1	0.0186751	0.0106028	0.0126104	0.0119313	0.00962395	0.00958165	0.00941812	0.00972295	0.0121382	0.0112723	0.00975513	0.0095641	0.0117416	0.00926982	0.0114381	0.0100758	0.010901	0.00963375	0.00758822	0.0112568	0.0103944	0.012984	0.00955694	0.0115609	0.0115873	0.0121347	0.0101052	0.0116307	0.0355078	0.0303263	0.0327823	0.0346254	0.0263942	0.0356908	0.0423605	0.0108	0.0161467	0.0269764	0.0245581	0.0251768	0.0200461	0.0210094
782.57	183.65-184.57	PC36:4	DLPC	2.89285	1.54771	1.69748	1.63763	1.32338	1.30743	1.22298	2.63151	1.84266	1.97443	1.86044	1.51592	1.60325	1.64399	1.34733	1.53808	1.60716	1.19421	0.94877	1.67933	1.45267	2.78932	2.34606	2.85808	2.6551	2.53503	2.07002	1.81938	5.342	4.10872	4.74478	5.14114	3.22526	5.80938	7.52052	2.76957	4.0696	4.99898	4.99189	4.66529	3.81092	4.3081
824.617	683.17-684.10	PE42:4	PE31:1	0.0379526	0.0252964	0.029492	0.0261138	0.0233712	0.0211909	0.0195349	0.0246716	0.0253362	0.0255174	0.0232666	0.0247987	0.0252037	0.0213107	0.0269862	0.0220183	0.0236888	0.0223301	0.016635	0.0272813	0.0262302	0.0306371	0.0227247	0.0276948	0.0276515	0.0300067	0.0240523	0.0246981	0.0611421	0.0542022	0.0615434	0.0585983	0.0457043	0.0643486	0.0888335	0.0366667	0.0522541	0.0691921	0.0625046	0.0568717	0.0467982	0.0545755
780.554	183.65-184.57	PC36:5	DLPC	0.547562	0.301342	0.338486	0.335941	0.296371	0.241483	0.2507	0.479519	0.391089	0.398632	0.364917	0.3229	0.333463	0.335697	0.188835	0.206274	0.22932	0.184065	0.150112	0.256887	0.213712	0.375715	0.284785	0.351306	0.313204	0.322646	0.264699	0.245653	0.426195	0.401907	0.442372	0.457557	0.29342	0.501957	0.617748	0.244733	0.515474	0.626046	0.600791	0.638394	0.519936	0.560187
822.601	681.15-682.08	PE42:5	PE31:1	0.0650945	0.0379614	0.0465185	0.0455685	0.0423982	0.034448	0.0343516	0.0359226	0.0383182	0.0374062	0.0334311	0.0357991	0.0363577	0.0308768	0.0434243	0.0409616	0.0424205	0.0417703	0.0336637	0.0479456	0.0462622	0.0552878	0.0404117	0.0516432	0.0483717	0.0494044	0.0442627	0.0475877	0.109076	0.0922121	0.106924	0.102617	0.0737855	0.111512	0.13098	0.0697667	0.086527	0.114702	0.107623	0.0943177	0.083871	0.0904551
778.539	183.65-184.57	PC36:6	DLPC	0.0533122	0.0275156	0.0359954	0.0338555	0.0260974	0.0236344	0.0234564	0.0357737	0.0342743	0.0345094	0.0306746	0.0292081	0.0267135	0.0254126	0.0181637	0.0189589	0.0211143	0.0183786	0.0164558	0.0270809	0.0209213	0.0380444	0.0312872	0.0368773	0.0333649	0.0348561	0.0324175	0.0276902	0.0301542	0.0259486	0.0294568	0.0320231	0.0193565	0.0330482	0.0417019	0	0.0451804	0.0592406	0.0496364	0.0530359	0.0436492	0.0497272
820.586	679.14-680.07	PE42:6	PE31:1	0.0547552	0.0376848	0.0432996	0.0425363	0.0394433	0.0286387	0.0347972	0.0285909	0.0386916	0.0359144	0.0317925	0.0332453	0.0328464	0.029464	0.0370821	0.0353491	0.0430144	0.0382052	0.0278399	0.0500579	0.0440146	0.0517001	0.0400597	0.0496949	0.0472007	0.0495122	0.0428198	0.0478504	0.092328	0.0777746	0.0971782	0.0865164	0.0714899	0.0968412	0.104431	0.0838667	0.0804893	0.11246	0.103472	0.0943284	0.0677035	0.0879437
818.664	183.65-184.57	PC38:0	DLPC	0.0428605	0.0241099	0.0257487	0.0290494	0.0231178	0.0172154	0.0207878	0.0393944	0.0200445	0.0282621	0.0249981	0.0210414	0.0243574	0.0223341	0.0151696	0.0150453	0.0158352	0.012043	0.0100204	0.0149503	0.0142086	0.0339877	0.0241406	0.0386642	0.0340887	0.0285131	0.0234263	0.0240898	0.0508938	0.0410027	0.0452051	0.0587144	0.0322319	0.0696976	0.0876513	0.0311667	0.0412345	0.056432	0.0537612	0.0515177	0.0425643	0.0464526
858.695	717.25-718.18	PE44:1	PE31:1	0.00274674	0.00221079	0.00403663	0.00281908	0.00239884	0.00222149	0.0035214	0.00466271	0.00356449	0.00409683	0.00278262	0.00275926	0.00392556	0.00301881	0	0.0016648	0.00312957	0.000863802	0	0.0025589	0	0.00422919	0.00400911	0.00408288	0.00552903	0.00388298	0.00330154	0.00315239	0.00736009	0.00605198	0.00569655	0.00900842	0.00456232	0.00572763	0.0120672	0	0	0.0115638	0.00704995	0.00569736	0.00713326	0.0105683
816.648	183.65-184.57	PC38:1	DLPC	0.156603	0.101328	0.110076	0.0987933	0.0966093	0.0783823	0.0797778	0.159497	0.0962437	0.109042	0.100355	0.0825513	0.103104	0.0999727	0.0746436	0.0768853	0.082632	0.055164	0.0426508	0.0778196	0.0656813	0.149886	0.106486	0.174635	0.166876	0.125131	0.0934715	0.101995	0.303251	0.194655	0.231146	0.327591	0.17433	0.36339	0.558768	0.159533	0.179303	0.248856	0.251447	0.218989	0.171457	0.200704
856.679	715.23-716.16	PE44:2	PE31:1	0.00498339	0.00355357	0.00397439	0.00517127	0.00411441	0.00394428	0.00382696	0.00488337	0.00382147	0.00484727	0.00406988	0.00528159	0.00513226	0.00300667	0.00367748	0.00220835	0.00437683	0.000910918	0.00175735	0.00557648	0.00216819	0.00549267	0.0044238	0.00476316	0.00625537	0.0051558	0.00364759	0.00441247	0.0130196	0.0108234	0.0131241	0.0132114	0.00985507	0.0154204	0.0212802	0	0.0032333	0.0129565	0.0134788	0.00879819	0.0106807	0.0107992
814.633	183.65-184.57	PC38:2	DLPC	0.705052	0.396853	0.425549	0.362322	0.338599	0.311306	0.321908	0.566022	0.360594	0.370451	0.344169	0.298972	0.350768	0.336192	0.340206	0.351786	0.415563	0.290489	0.209841	0.396326	0.327839	0.638634	0.461532	0.665267	0.653882	0.55137	0.426326	0.439192	1.58556	1.1581	1.26508	1.83858	0.991438	2.16578	2.86606	0.832867	0.862156	1.1107	1.15936	1.07514	0.748992	0.911712
854.664	713.22-714.15	PE44:3	PE31:1	0.006069	0.00334934	0.00467956	0.00476338	0.00387482	0.00345496	0.00412026	0.00528265	0.00342769	0.00497207	0.00422861	0.0040372	0.00439256	0.00332423	0.00254179	0.00187601	0.00309073	0.000895213	0	0.00489571	0.00210008	0.00500755	0.00362034	0.00415541	0.00489238	0.00435462	0.00319393	0.00376608	0.0119429	0.0107949	0.011933	0.0140389	0.00768696	0.0138324	0.0188904	0	0	0.0141297	0.0102299	0.0122906	0.00897177	0.00962599
812.617	183.65-184.57	PC38:3	DLPC	1.43745	0.71716	0.843647	0.656938	0.638027	0.585008	0.51144	1.32851	0.818964	0.882716	0.77524	0.650545	0.750748	0.73466	0.459299	0.485349	0.535567	0.366013	0.286813	0.56361	0.407127	1.04915	0.826273	1.08343	0.981815	0.95403	0.724248	0.692366	2.35993	1.65422	2.07518	2.63353	1.45006	3.04606	4.22443	1.5829	1.55869	2.05562	2.19996	1.89795	1.35288	1.71178
852.648	711.20-712.13	PE44:4	PE31:1	0.0158109	0.00836534	0.0103227	0.00901413	0.00857391	0.00801676	0.00728707	0.0109707	0.0064194	0.0100962	0.00889566	0.00804923	0.0105454	0.00874494	0.00822271	0.00796993	0.00885645	0.00778678	0.00708913	0.00874614	0.00874465	0.00931652	0.0078709	0.00851466	0.0086365	0.00925646	0.00639032	0.00802921	0.0217054	0.0171457	0.0219681	0.0234357	0.0142261	0.0234735	0.0318865	0	0.0147544	0.0182154	0.0252907	0.0212498	0.0151546	0.0210518
810.601	183.65-184.57	PC38:4	DLPC	3.83954	1.8628	2.15475	1.90464	1.67399	1.61004	1.4347	3.29148	2.11421	2.14346	1.97127	1.68109	1.9859	1.7932	1.35021	1.47558	1.63175	1.1933	0.969883	1.62887	1.38109	3.16919	2.63795	3.23914	3.02359	3.00332	2.2603	2.05522	5.28605	4.02692	4.68144	5.73723	3.21551	6.54674	8.5974	3.64553	4.61676	5.73953	5.91344	5.24244	4.23625	4.71407
850.633	709.18-710.11	PE44:5	PE31:1	0.0165391	0.00973251	0.0116068	0.0102983	0.0102343	0.00865929	0.00943038	0.0111205	0.0088767	0.0121434	0.00984804	0.00956619	0.0114665	0.0085356	0.0129474	0.013129	0.0134023	0.0127906	0.00970758	0.0178809	0.0135502	0.0126488	0.0102431	0.0110694	0.0120181	0.0123937	0.0101186	0.0106268	0.0327545	0.0243929	0.030467	0.0326147	0.0216754	0.0326868	0.0350194	0.0190333	0.0175984	0.0276641	0.0195732	0.0264321	0.0212894	0.0192661
808.586	183.65-184.57	PC38:5	DLPC	2.66062	1.28113	1.52354	1.42041	1.32213	1.11196	1.11145	1.80786	1.30012	1.4976	1.2209	1.11047	1.24285	1.16445	1.05135	1.26115	1.31905	1.0138	0.843572	1.38282	1.2948	2.48779	1.87289	2.30563	2.22196	2.14737	1.72739	1.46239	3.25483	2.51719	3.15353	3.54945	2.00941	3.88661	4.90971	2.24837	3.50558	4.46663	4.15393	3.9452	3.31279	3.54414
848.617	707.17-708.10	PE44:6	PE31:1	0.00950703	0.0053879	0.00814745	0.00656901	0.00624704	0.00594691	0.00571023	0.00548054	0.00581595	0.00656799	0.00511034	0.00642114	0.00604167	0.00477447	0.00769912	0.00533917	0.0084544	0.0065272	0.00555321	0.0105494	0.00452179	0.00801854	0.00651225	0.00680397	0.00782932	0.00727416	0.00598435	0.00690429	0.0173505	0.010719	0.0145684	0.0143765	0.0119942	0.0150098	0.0175533	0	0.0101024	0.0136963	0.0165631	0.0129022	0.00963902	0.0147476
806.57	183.65-184.57	PC38:6	DLPC	0.687872	0.334792	0.410665	0.388759	0.367008	0.279966	0.312006	0.514866	0.39474	0.436716	0.361496	0.346678	0.36193	0.34164	0.19985	0.219428	0.249155	0.204872	0.176571	0.268168	0.235973	0.479512	0.386108	0.479742	0.440704	0.420452	0.355416	0.301388	0.521124	0.412706	0.563617	0.587812	0.33298	0.625836	0.855222	0.341367	0.706944	0.913852	0.793991	0.825115	0.689036	0.742167
846.695	183.65-184.57	PC40:0	DLPC	0.0068962	0.00442006	0.00562178	0.00565144	0.00428794	0.004357	0.00416229	0.00843315	0.00413982	0.00541506	0.00468157	0.00500482	0.00472846	0.0036337	0.00429204	0.00307492	0.00470349	0.00394836	0.00247083	0.00573581	0.0052483	0.00760781	0.00570061	0.00765306	0.00817796	0.00704841	0.00517853	0.00546218	0.0151551	0.00886928	0.00946457	0.0142494	0.00906667	0.0167871	0.0217925	0	0	0.0144938	0.0104422	0.00900741	0.00866935	0.00922549
844.679	183.65-184.57	PC40:1	DLPC	0.00987449	0.00603567	0.00683772	0.00663466	0.00530545	0.00556389	0.00533375	0.0121257	0.00472793	0.00711181	0.00538521	0.00578689	0.00667252	0.00456816	0.00505162	0.00556591	0.00598045	0.00399234	0	0.00679799	0.00313309	0.0113508	0.00922546	0.0127251	0.0145975	0.011264	0.00807166	0.00818618	0.0313958	0.0196784	0.0252491	0.0317509	0.0179072	0.0374263	0.0555058	0	0.0112044	0.0185795	0.0180655	0.015429	0.0132488	0.0148371
842.664	183.65-184.57	PC40:2	DLPC	0.0218212	0.0147287	0.0177931	0.0130916	0.0138803	0.0127083	0.0131102	0.0252496	0.0079012	0.0146162	0.0110201	0.0116577	0.0135627	0.0105097	0.0156662	0.0160672	0.0173954	0.0113142	0.00869886	0.0169684	0.0143373	0.0348502	0.0284566	0.0355517	0.0388181	0.0327266	0.0228846	0.0234729	0.103893	0.0704373	0.0685173	0.0991725	0.0549971	0.111111	0.165746	0.032	0.0309671	0.0474746	0.0436694	0.040418	0.031466	0.0375192
840.648	183.65-184.57	PC40:3	DLPC	0.0368855	0.0238073	0.0295875	0.0235728	0.0201323	0.0196667	0.0182917	0.0386396	0.0161131	0.023781	0.0188066	0.0213161	0.0197519	0.0158485	0.0201057	0.0219375	0.0248218	0.0155673	0.0123471	0.025927	0.018072	0.0573243	0.0467125	0.0580807	0.0523609	0.0512809	0.0377916	0.039685	0.104367	0.0609182	0.0754995	0.0988023	0.0574087	0.123242	0.167663	0.0528667	0.0522739	0.0833102	0.0765568	0.0719252	0.0557508	0.0638434
838.633	183.65-184.57	PC40:4	DLPC	0.186506	0.105999	0.115207	0.101615	0.096908	0.0850671	0.0770706	0.167322	0.0840889	0.10724	0.0862631	0.0788988	0.0906683	0.0705208	0.0973795	0.0946888	0.102038	0.0717458	0.0525798	0.105393	0.0804008	0.235126	0.174733	0.229768	0.2209	0.206279	0.165511	0.152	0.392703	0.27897	0.301007	0.412968	0.217704	0.528267	0.672702	0.2501	0.270687	0.343845	0.337203	0.350071	0.285556	0.286127
836.617	183.65-184.57	PC40:5	DLPC	0.417524	0.220285	0.245303	0.229048	0.209221	0.17501	0.173055	0.350231	0.194065	0.255196	0.204333	0.180642	0.203998	0.160277	0.213287	0.228224	0.243828	0.185293	0.146907	0.250645	0.209221	0.451592	0.376554	0.455178	0.426607	0.424316	0.340421	0.282817	0.723172	0.535686	0.612434	0.703782	0.418765	0.977053	1.24177	0.435633	0.583036	0.766378	0.745018	0.747047	0.594816	0.594696
834.601	183.65-184.57	PC40:6	DLPC	0.366266	0.212344	0.240776	0.227396	0.203046	0.165224	0.183852	0.332791	0.223156	0.258612	0.220905	0.189001	0.203487	0.168149	0.145027	0.173459	0.186904	0.140875	0.1186	0.189448	0.162077	0.375381	0.317818	0.370713	0.355726	0.344206	0.275699	0.233671	0.483468	0.368649	0.424178	0.569919	0.283223	0.6437	0.854447	0.335667	0.480924	0.622238	0.57851	0.585482	0.485517	0.501291
874.726	183.65-184.57	PC42:0	DLPC	0.00250847	0.00210715	0.00366998	0.00260887	0.00148781	0.0022168	0.00165213	0.00603744	0.0024752	0.00298357	0.00159021	0.00304755	0.00300211	0.00127225	0	0.000906945	0	0	0	0.00148465	0	0.0068122	0.00498445	0.00515581	0.00757541	0.00383662	0.00291636	0.00439176	0.00986743	0.00658319	0.00378193	0.00847488	0.00445797	0.00868977	0.0141418	0	0	0.00710818	0	0	0	0.00686965
872.711	183.65-184.57	PC42:1	DLPC	0.00360918	0.00251334	0.00377486	0.00348661	0.00267491	0.00246381	0.002455	0.00666176	0.0027488	0.00395137	0.00254355	0.0031744	0.00287687	0.00231594	0	0	0	0	0	0.00100425	0	0.00610608	0.00411415	0.00570728	0.00696276	0.00533519	0.00387258	0.00412143	0.0145132	0.00867008	0.00912228	0.0142385	0.00762899	0.0195575	0.0289309	0	0	0.0101248	0.00345596	0.00752674	0.00299059	0.00336415
870.695	183.65-184.57	PC42:2	DLPC	0.00485587	0.00271757	0.0041543	0.00352644	0.00264139	0.00269362	0.00291816	0.0065094	0.00289838	0.00349516	0.00300523	0.00335577	0.00359551	0.00263754	0.00167896	0.00105603	0.00223182	0	0	0.000871475	0	0.00654377	0.00465843	0.00727166	0.00690718	0.0064377	0.00442529	0.00436778	0.019087	0.0110795	0.0130267	0.0176793	0.0106783	0.0278515	0.0380116	0	0	0.0103444	0.00940171	0.00781644	0	0.00761409
868.679	183.65-184.57	PC42:3	DLPC	0.00461257	0.0026749	0.00374331	0.00366141	0.00260491	0.00252634	0.00238145	0.00561889	0.00235374	0.00332408	0.00242547	0.00327505	0.00290028	0.00193871	0	0.000804448	0.00126096	0	0	0.00124083	0	0.00682945	0.00521908	0.00745173	0.00703224	0.00630266	0.00446564	0.00472095	0.0168466	0.0101499	0.0109312	0.0135925	0.00929275	0.0213102	0.0286466	0	0	0.0111362	0.0108191	0	0.00365303	0.0074162
866.664	183.65-184.57	PC42:4	DLPC	0.00900198	0.00558909	0.00770234	0.00764368	0.0057235	0.00539505	0.00507985	0.0121484	0.00503605	0.00667212	0.00536585	0.00583197	0.00580993	0.00446602	0.00569567	0.00588893	0.00630482	0.00468338	0.00224589	0.0073653	0.00269794	0.0164769	0.012397	0.0165616	0.0164267	0.0150462	0.0113585	0.0103477	0.0324786	0.0206318	0.021879	0.0283283	0.0165275	0.0421165	0.054895	0	0.0159026	0.0249538	0.020688	0.0210566	0.0180492	0.0216031
864.648	183.65-184.57	PC42:5	DLPC	0.0184922	0.0112978	0.01373	0.01442	0.0115022	0.0100491	0.00988215	0.0211884	0.00853662	0.0126335	0.010782	0.0115811	0.010742	0.00918689	0.0122173	0.0117623	0.012082	0.00956778	0.00739491	0.0148947	0.0100274	0.0287365	0.0224859	0.0292429	0.0301096	0.027591	0.0220702	0.0188849	0.0552636	0.0391529	0.0431625	0.0524717	0.0276174	0.0783333	0.0988121	0	0.0295748	0.046261	0.044901	0.0430521	0.0349126	0.034287
862.633	183.65-184.57	PC42:6	DLPC	0.0226484	0.0136824	0.0182126	0.0166342	0.0143733	0.0121674	0.012577	0.0248406	0.0106845	0.0151683	0.0125707	0.0144557	0.0131859	0.0103904	0.0137266	0.0140204	0.0159882	0.0115121	0.0094264	0.0192473	0.0131037	0.0338594	0.025562	0.0324605	0.0323859	0.0300873	0.0258792	0.0223174	0.0570512	0.0408793	0.0453387	0.0559052	0.031629	0.0797001	0.0997354	0.0282	0.0377438	0.0559235	0.0537984	0.0542966	0.0433324	0.0429471
892.679	183.65-184.57	PC44:5	DLPC	0.0030454	0.00215668	0.00395563	0.00275122	0.00189896	0.00182597	0.00241823	0.00498932	0.0024931	0.00272075	0.00203833	0.00319747	0.00209036	0.00158879	0	0	0.00139117	0	0	0.00216783	0	0.00805304	0.00538959	0.00717912	0.00768405	0.00570907	0.00449254	0.00617724	0.0127407	0.00955701	0.00884399	0.0142748	0.00706667	0.018471	0.0264623	0	0	0.00796348	0.0108722	0.00826171	0.00353783	0.00706754
890.664	183.65-184.57	PC44:6	DLPC	0.0033189	0.00250343	0.00545636	0.00325869	0.00202418	0.00209017	0.00217132	0.00476691	0.0029393	0.00264389	0.00176732	0.00387994	0.0026463	0.00185477	0	0.000913157	0.000730994	0	0	0.00238026	0	0.00903083	0.00705107	0.00747674	0.00871356	0.0059066	0.00472365	0.00795073	0.0107702	0.00843768	0.00740524	0.0106707	0.00525217	0.012881	0.0178939	0	0	0.0127832	0.00910442	0.00888402	0.0093654	0.0082219
543.257	240.58-241.51	LysoPI14:0	PI31:1	0.01891	0.0136793	0.0200254	0.0155503	0.0168131	0.013218	0.019485	0.0402022	0.0991709	0.0240772	0.0433701	0.0461588	0.0637728	0.0274474	0.0897185	0.090679	0.038697	0.12522	0.0877091	0.0795252	0.145274	0.0142357	0.0164955	0.00945691	0.0121046	0.0188153	0.0200293	0.011647	0.0329089	0.0864992	0.0347512	0.0619465	0.0446232	0.0197456	0.0263258	0.561	0.0801066	0.0407998	0.0547327	0.0975446	0.0479191	0.07587
541.241	240.58-241.51	LysoPI14:1	PI31:1	0.0173873	0.00988035	0.0257299	0.010153	0.0180307	0.032826	0.0302169	0.022902	0.0737477	0.0198829	0.0160763	0.0406524	0.0147706	0.00966828	0.059968	0.0795984	0.0559953	0.0691591	0.14224	0.0788975	0.13117	0.00832525	0.0215665	0.0125206	0.0179943	0.0175681	0.0151443	0.0148354	0.0452807	0.0555872	0.0256373	0.0280651	0.0436087	0.0258788	0.0147075	0.0563333	0.0515018	0.032088	0.0104847	0.0456406	0.0322221	0.0458801
539.226	240.58-241.51	LysoPI14:2	PI31:1	0.0334197	0.00613474	0.0512488	0.0131937	0.0123319	0.0525045	0.0131768	0.0262425	0.642749	0.0561403	0.0273132	0.137289	0.0181472	0.0131245	0.0186148	0.0386539	0.0172812	0.0916887	0.194204	0.0501521	0.0896128	0.0274553	0.039184	0.0234406	0.0329853	0.0592424	0.0292125	0.0505941	0.0223067	0.0498245	0.0525825	0.0533537	0.044058	0.0162734	0.0474793	0.413333	0.0530195	0.166999	0.0158067	0.0794251	0.0496832	0.098015
571.288	240.58-241.51	LysoPI16:0	PI31:1	0.0155458	0.0131421	0.00930284	0.0109957	0.0146637	0.0180877	0.0156918	0.0167901	0.0340467	0.0191721	0.0119241	0.016294	0.0165526	0.0179637	0.0219703	0.0327603	0.0145913	0.0307278	0.0217384	0.0324812	0.0511965	0.00792367	0.0053132	0.0170006	0.00522965	0.00646995	0.00832722	0.0116361	0.027053	0.0252205	0.0259017	0.0184106	0.0307246	0.0205568	0.0418074	0.0990833	0.0263943	0.0134795	0.0431332	0.0346429	0.0388705	0.0179633
569.273	240.58-241.51	LysoPI16:1	PI31:1	0.0503708	0.0283589	0.00833717	0.0381059	0.0425245	0.00460401	0.0412968	0.0470715	0.0259729	0.0213395	0.0254767	0.0122211	0.0504243	0.014328	0.228743	0.216238	0.0112733	0.253039	0.0619376	0.110184	0.440278	0.0129663	0.00729798	0.0380652	0.00583599	0.0178201	0.0231108	0.0180946	0.0278253	0.141719	0.0490761	0.108368	0.078913	0.0110558	0.0436934	1.04625	0.379995	0.0129305	0.125365	0.174395	0.205945	0.129784
567.257	240.58-241.51	LysoPI16:2	PI31:1	0.00841052	0.00386374	0.00539326	0.00433521	0.00659854	0.00598756	0.00772659	0.00845417	0.0543015	0.00487619	0.00459495	0.0100406	0.0111072	0.00601739	0.0239798	0.0144117	0.00748127	0.0168991	0.0194714	0.0121005	0.0257118	0.00843575	0.0129454	0.0114421	0.0114857	0.0101232	0.0105099	0.0122684	0.0200723	0.0153078	0.0205029	0.0274662	0.0394203	0.00977753	0.00906378	0.0525833	0.0112836	0.0158634	0.0106705	0.0337309	0.0218654	0.0122268
599.32	240.58-241.51	LysoPI18:0	PI31:1	0.13745	0.0865531	0.113114	0.13221	0.105586	0.0947105	0.0855856	0.0930769	0.164356	0.107367	0.0914368	0.0921945	0.0861014	0.140792	0.0702987	0.0473351	0.0646701	0.0586522	0.0522107	0.0833152	0.0964995	0.101746	0.0885169	0.088376	0.114064	0.123204	0.0898386	0.116544	0.231007	0.143082	0.378152	0.176167	0.114667	0.271055	0.290773	0.118417	0.218594	0.167952	0.474439	0.166173	0.183444	0.141763
597.304	240.58-241.51	LysoPI18:1	PI31:1	0.0159527	0.0170668	0.0321016	0.0145269	0.0121125	0.0135345	0.0203124	0.0161181	0.0279834	0.0185109	0.015423	0.0217637	0.0136002	0.0144645	0.0123341	0.0176419	0.0109935	0.0144805	0.0119324	0.0246717	0.0321728	0.00817702	0.0087678	0.00716849	0.0111446	0.0217277	0.00879188	0.0137563	0.042469	0.0279596	0.0553376	0.0339631	0.0284058	0.0366335	0.0254039	0.0209167	0.0178656	0.0319868	0.0317195	0.0168855	0.0278898	0.0146298
595.288	240.58-241.51	LysoPI18:2	PI31:1	0.00435837	0.00259488	0.00322103	0.00431492	0.00237616	0.00374027	0.00485703	0.00403445	0.0121682	0.00612004	0.00344803	0.00266019	0.00605688	0.00193163	0.00863446	0.0128743	0.00628769	0.0125565	0.0116161	0.0148947	0.017179	0.0022666	0.00469935	0.00332008	0.00287694	0.00368848	0.00419724	0.00384238	0.00617839	0.00935544	0.00808427	0.00968169	0.0083913	0.00491642	0.0075297	0.0346667	0	0.0174093	0.00751181	0.010421	0.00501632	0.0129454
627.351	240.58-241.51	LysoPI20:0	PI31:1	0.0276729	0.0120294	0.0117351	0.0142522	0.0131108	0.0144022	0.0111718	0.0415309	0.105659	0.059221	0.0353465	0.0190983	0.0300415	0.0102169	0.04603	0.0463878	0.0218156	0.0353766	0.0377478	0.0302964	0.103367	0.0219303	0.0818601	0.0429766	0.0141921	0.0163437	0.0203748	0.0168356	0.00752054	0.0819223	0.024218	0.0333097	0.0294928	0.016679	0.0366422	0.2075	0.117042	0.03125	0.0117455	0.0722229	0.0229095	0.0169032
625.335	240.58-241.51	LysoPI20:1	PI31:1	0.00934176	0.0067825	0.00961834	0.00728743	0.00447379	0.0103688	0.00806805	0.0068868	0.0201621	0.00776059	0.00634679	0.00607519	0.00853816	0.00400738	0.0189958	0.0366893	0.0224666	0.0459229	0.02991	0.0434289	0.0609212	0.00559508	0.00611461	0.00374525	0.00384013	0.00459296	0.00619956	0.00349357	0.00835283	0.027426	0.0121264	0.00816638	0.0202899	0.00660029	0.00644598	0.103	0.0259654	0.00965095	0.00587939	0.0453992	0.00771649	0.0126862
623.32	240.58-241.51	LysoPI20:2	PI31:1	0.00590624	0.00274158	0.00528881	0.00299832	0.00368749	0.00161414	0.00445428	0.00431246	0.00779252	0.00498364	0.00330043	0.00656267	0.00444464	0.00347896	0.0168695	0.0109563	0.00605355	0.00905422	0.00792563	0.0198255	0.0204899	0.00561125	0.00423555	0.00451118	0.00200849	0.00369099	0.00681401	0.0038124	0.00455132	0.00513423	0.010561	0.0119774	0.0125652	0.00316495	0.0067345	0.117333	0.0210989	0.0135807	0.00542815	0.0101662	0.00332421	0.00604274
655.382	240.58-241.51	LysoPI22:0	PI31:1	0.14636	0.0708352	0.0669596	0.0449914	0.110861	0.0480646	0.0340867	0.477534	2.40283	1.66716	0.424608	0.178487	0.292451	0.201459	0.12677	0.0947323	0.0233518	0.260923	0.19815	0.102628	0.292053	0.192039	0.119946	0.227794	0.0597494	0.123005	0.103054	0.130935	0.113513	0.154394	0.306541	0.120726	0.106696	0.0485374	0.11151	0.864667	0.325639	0.174237	0.205633	0.212417	0.393193	0.409316
653.367	240.58-241.51	LysoPI22:1	PI31:1	0.0156843	0.00890489	0.0188167	0.0217184	0.0177892	0.0123816	0.024817	0.0343442	0.0275231	0.0118971	0.0204365	0.019916	0.0362243	0.0124191	0.0350664	0.0429479	0.0285031	0.0861289	0.064108	0.044992	0.0899438	0.0121901	0.00771062	0.0237689	0.0111288	0.013794	0.0187668	0.00998201	0.0136989	0.063413	0.0368245	0.0169588	0.0222899	0.0212328	0.0256573	0.0881667	0.0639071	0.0199231	0.0423236	0.0646989	0.0728687	0.0442074
651.351	240.58-241.51	LysoPI22:2	PI31:1	0.0109609	0.0130716	0.00457681	0.0159929	0.0150186	0.00207141	0.0113163	0.0301806	0.0125742	0.00649815	0.0104046	0.00378978	0.0310159	0.00420712	0.119948	0.103949	0.00732707	0.128699	0.0147002	0.0671833	0.263125	0.00768111	0.00287827	0.0207427	0.00103582	0.00389507	0.0086482	0.00475256	0.00674825	0.119368	0.00673457	0.0291721	0.0334203	0.00452311	0.0142642	0.395167	0.235882	0.0144331	0.0224691	0.043374	0.0802611	0.0353848
699.99	280.82-281.75	CL68:4_C18:1	CL56:0	0.0762861	0.0461058	0.0492385	0.0708735	0.0461676	0.0239502	0.0575401	0.0123638	0.029361	0.0349619	0.0216536	0.00441355	0	0.0192076	0.0347468	0.0119037	0.0308674	0	0	0	0.086614	0.0708926	0.0407936	0	0.026982	0.0426593	0.0549217	0.0645493	0	0	0.0411727	0	0	0	0.0261428	0	0	0	0.058847	0	0	0.0545496
714	280.82-281.75	CL70:4_C18:1	CL56:0	0.188521	0.100874	0.121903	0.163336	0.0896188	0.0759388	0.168748	0.0557949	0.086341	0.0879017	0.0576534	0.0861403	0.0246518	0.0777988	0.0394174	0.0565288	0.0438596	0.0419965	0	0.0677445	0.120111	0.105948	0.0956478	0.110857	0.103721	0.107659	0.105454	0.112075	0.0591221	0.1084	0.140076	0.0824804	0	0.106588	0.123839	0	0.237895	0.253453	0.27884	0.208917	0.171755	0.274291
712.99	252.79-253.72	CL70:5_C16:1	CL56:0	0.0812863	0.0575522	0.0687587	0.0824242	0.0416568	0.0418816	0.0722863	0.0336547	0.0565389	0.0660146	0.0530923	0.0138146	0.0278061	0.048842	0.0181908	0	0	0	0	0	0.0592468	0.0752102	0.0362853	0.0345795	0.0294926	0.0540346	0.0502721	0.0580935	0	0	0.0774754	0.0378375	0	0.0522308	0	0	0	0	0.0652838	0	0.100662	0.118829
712.99	280.82-281.75	CL70:5_C18:1	CL56:0	0.29032	0.186932	0.194797	0.232591	0.119927	0.0965122	0.205308	0.126344	0.165631	0.176074	0.112239	0.151502	0.12356	0.133386	0.177747	0.162691	0.116468	0.0975311	0.085284	0.150269	0.284532	0.185285	0.136476	0.134845	0.158892	0.188467	0.175028	0.161026	0.181978	0.165422	0.218901	0.117296	0.144377	0.181293	0.182169	0	0.429534	0.46784	0.407788	0.380468	0.370536	0.432887
712.99	278.80-279.73	CL70:5_C18:2	CL56:0	0.129547	0.0830933	0.0832587	0.107287	0.0508805	0	0.0791067	0.0553199	0.065578	0.0754384	0.0706688	0.0591033	0.0421319	0.0539467	0.0249201	0	0.0105366	0	0	0.0253356	0.0688012	0.0631711	0.0566753	0.0427702	0.0611894	0.0697837	0.0619956	0.0817882	0.104088	0	0.107851	0.0736607	0	0.0876967	0.105085	0	0.0721719	0	0.129838	0	0.138729	0.0555744
711.99	252.79-253.72	CL70:6_C16:1	CL56:0	0.133729	0.0879725	0.0920777	0.108618	0.0676369	0.0592737	0.094967	0.0674298	0.083474	0.0908666	0.0761929	0.0681165	0.0572244	0.0737106	0.0202188	0	0.029868	0	0	0.0687947	0.0270172	0.0754339	0.0393409	0.0479786	0.0584641	0.0799044	0.0575385	0.0709369	0.0363955	0.12564	0.148133	0.0493521	0	0.104621	0.109145	0	0.174087	0.151815	0.133965	0	0.111799	0.152341
711.99	280.82-281.75	CL70:6_C18:1	CL56:0	0.184247	0.121969	0.127343	0.158594	0.0789014	0.0650893	0.129082	0.0775323	0.0915446	0.116748	0.0851408	0.0886721	0.0680185	0.0852549	0.0422751	0.0261368	0.0428717	0	0	0.0636769	0.105335	0.084972	0.0396307	0.052446	0.0727635	0.0802974	0.0738231	0.0849548	0.142575	0.0939812	0.169171	0.0698316	0	0.145452	0.149834	0	0.182187	0.211584	0.20465	0.158032	0.16381	0.188091
711.99	278.80-279.73	CL70:6_C18:2	CL56:0	0.278269	0.19209	0.195699	0.26801	0.138377	0.124965	0.186265	0.13929	0.177349	0.186926	0.174458	0.138532	0.111906	0.150311	0.113569	0.0698767	0.109541	0.0702192	0.0462709	0.117631	0.127017	0.146009	0.0937176	0.119007	0.117888	0.145982	0.118241	0.119945	0.279145	0.183006	0.284508	0.227806	0.214638	0.27186	0.257586	0	0.330159	0.338563	0.362398	0.260351	0.262217	0.351834
710.98	252.79-253.72	CL70:7_C16:1	CL56:0	0.135999	0.0712944	0.0796881	0.0887749	0.0572818	0.0588516	0.0708044	0.0737321	0.0749815	0.0917758	0.0626597	0.0668061	0.0352177	0.0702796	0.0188729	0	0.0090689	0	0	0.0226318	0.0627185	0.0495284	0.0242709	0	0.0307874	0.0582195	0.0409177	0.0537933	0.127392	0.0917876	0.174361	0.106399	0	0.11392	0.136013	0	0	0.0701572	0.146494	0	0.109231	0.0444666
710.98	278.80-279.73	CL70:7_C18:2	CL56:0	0.405135	0.197826	0.244494	0.243782	0.16716	0.130624	0.194925	0.197368	0.191367	0.264288	0.242918	0.156097	0.190013	0.221855	0.131551	0.0973723	0.106782	0.0552362	0	0.135658	0.121086	0.114996	0.070081	0.0916116	0.104217	0.11146	0.0959373	0.120405	0.467301	0.428216	0.425001	0.399481	0.224957	0.465499	0.435463	0	0.360331	0.315447	0.448054	0.374688	0.22223	0.308345
728.02	280.82-281.75	CL72:4_C18:1	CL56:0	0.116644	0.0612997	0.0595454	0.0698409	0.0483416	0	0.0809957	0.0223044	0.0558773	0.0504459	0.0152487	0.0552533	0.0190426	0.0410649	0.0315511	0.0179758	0	0	0	0	0.0639105	0.0470731	0.0289123	0.00977266	0.044752	0.0298731	0.0566337	0.0628597	0.0526063	0	0.0717287	0.0792774	0	0.0813115	0.0644317	0	0.157442	0.15992	0.17893	0	0.118316	0.145344
727.01	280.82-281.75	CL72:5_C18:1	CL56:0	0.302237	0.208368	0.209661	0.232056	0.153997	0.129053	0.248884	0.180129	0.209174	0.229171	0.102725	0.184303	0.159896	0.166176	0.221399	0.214996	0.16653	0.155798	0.0338553	0.188598	0.347411	0.17641	0.153571	0.159689	0.157275	0.16424	0.153974	0.180025	0.400478	0.288453	0.431931	0.289262	0.253072	0.345938	0.314516	0.197917	0.689122	0.57858	0.618543	0.550182	0.462522	0.524223
727.01	278.80-279.73	CL72:5_C18:2	CL56:0	0.0984807	0.0611473	0.0583645	0.0687603	0.0506931	0.041569	0.0632486	0.0615499	0.0691291	0.0771596	0.0437524	0.0631972	0.0289794	0.0538102	0.0236295	0.0102342	0.0132493	0	0	0.0132773	0.0371108	0.03239	0.0319542	0.0168974	0.0289304	0.0380009	0.0471692	0.0414841	0.113753	0	0.124381	0.0647957	0	0.0954707	0.114177	0	0.076032	0.153028	0.174749	0.100187	0.133713	0.118676
726	280.82-281.75	CL72:6_C18:1	CL56:0	0.639862	0.359878	0.434117	0.533358	0.312919	0.281376	0.370929	0.383572	0.473672	0.448294	0.234959	0.381025	0.30953	0.314368	0.248488	0.200095	0.2412	0.196209	0.134876	0.272632	0.281855	0.241933	0.198072	0.260182	0.221139	0.286179	0.227008	0.243056	0.68341	0.544086	0.719458	0.602842	0.52529	0.673298	0.741767	0.557917	0.96608	0.974182	1.04705	0.874588	0.754908	0.890898
726	278.80-279.73	CL72:6_C18:2	CL56:0	0.495684	0.296416	0.339539	0.411054	0.234279	0.202115	0.305511	0.338246	0.385784	0.30906	0.20799	0.304443	0.26985	0.255479	0.156041	0.139583	0.160499	0.0954737	0.0591259	0.16389	0.177608	0.161689	0.14243	0.170671	0.188321	0.206303	0.162509	0.180107	0.661695	0.408841	0.647381	0.55025	0.390116	0.55598	0.584227	0.216333	0.641513	0.832597	0.774818	0.615337	0.600794	0.647563
724.99	280.82-281.75	CL72:7_C18:1	CL56:0	0.431185	0.252677	0.272961	0.331056	0.195945	0.20772	0.272926	0.27776	0.334043	0.299818	0.187502	0.274639	0.223098	0.236082	0.202679	0.187958	0.137907	0.0712401	0.0427035	0.158266	0.292762	0.122076	0.0933186	0.127964	0.12397	0.155055	0.111644	0.132739	0.566515	0.397541	0.558496	0.521233	0.312072	0.526309	0.548507	0.643333	0.635376	0.640719	0.605869	0.549176	0.428235	0.46078
724.99	278.80-279.73	CL72:7_C18:2	CL56:0	1.24368	0.515247	0.66676	0.732451	0.474471	0.453741	0.503318	0.651398	0.909852	0.829996	0.375399	0.664082	0.582321	0.681225	0.342638	0.247368	0.285265	0.282652	0.14774	0.289995	0.249729	0.257546	0.193287	0.307529	0.268484	0.314483	0.230976	0.292411	1.62331	1.09096	1.5315	1.3327	1.05939	1.43867	1.49781	1.07933	1.31338	1.25399	1.56742	1.30531	0.947533	1.12759
723.99	278.80-279.73	CL72:8_C18:2	CL56:0	1.37166	0.668498	0.822726	0.819395	0.544107	0.581567	0.601748	1.02342	1.23009	1.13487	0.734717	0.955162	0.763556	0.993545	0.385933	0.228833	0.270297	0.266067	0.11928	0.311166	0.22153	0.261209	0.150171	0.264002	0.258369	0.290276	0.192804	0.280295	2.68818	1.86473	2.24704	2.44646	1.54378	2.53595	2.52705	1.94467	1.75812	1.59596	2.01189	1.655	1.06245	1.45715
722.98	278.80-279.73	CL72:9_C18:2	CL56:0	0.0928471	0.0392204	0.0702787	0.0902556	0.0535401	0	0.0569798	0.042192	0.0429803	0.0413319	0.0279036	0.0556621	0.0254623	0.0774575	0.0098267	0	0	0	0	0	0.0277551	0	0	0	0	0	0	0.00519675	0	0	0.0513302	0	0	0.0597345	0	0	0.121199	0	0	0	0	0
735.99	278.80-279.73	CL74:10_C18:2	CL56:0	0.134514	0.0663294	0.0941049	0.0897006	0.0618024	0.0335803	0.0743131	0.069945	0.0411105	0.0890505	0.0423345	0.0842428	0.0636997	0.0989861	0.0294985	0.017176	0.0273209	0	0	0	0.0323147	0.0192378	0.0131602	0	0.0221565	0.0215967	0.0137136	0.0311287	0.251132	0.168374	0.204222	0.237188	0.121072	0.23168	0.266474	0	0.200778	0.172879	0.213171	0.200856	0.156022	0.192202
740.02	280.82-281.75	CL74:6_C18:1	CL56:0	0.144078	0.0489598	0.0977864	0.110849	0.0710409	0.0355189	0.0996533	0.0224905	0.015307	0.0231826	0.00603223	0.0436323	0.0271038	0.075354	0.029351	0.0174401	0.0246082	0	0	0	0.0388987	0.0142626	0.0126282	0	0.00770236	0.00982586	0.0137258	0.0322542	0	0	0.057383	0	0	0.0692724	0.0650509	0	0.0913902	0	0.155505	0	0	0.114482
739.01	280.82-281.75	CL74:7_C18:1	CL56:0	0.144116	0.0841126	0.0899545	0.0854797	0.067521	0.0451881	0.125773	0.0531417	0.0342737	0.076486	0.0236692	0.0639179	0.0342492	0.0634405	0.114719	0.075778	0.0641676	0.0319764	0	0.102911	0.214548	0.056665	0.0620021	0.0217962	0.0630558	0.0870067	0.0739362	0.0711522	0.188613	0.140118	0.147785	0.177328	0.132043	0.161314	0.169503	0	0.253369	0.264823	0.251805	0.231543	0.236199	0.234501
739.01	278.80-279.73	CL74:7_C18:2	CL56:0	0.130483	0.0654797	0.0667187	0.0740231	0.0426083	0.049284	0.0678079	0.0466358	0.0405895	0.0404063	0.0281093	0.0291651	0.026106	0.0449863	0.0195919	0.010374	0	0	0	0	0.0279821	0.0399687	0.0189577	0	0.00854555	0.0239398	0.0257092	0.0391759	0.194072	0.0885387	0.124005	0.143819	0.0947101	0.170188	0.153564	0	0	0.157709	0.191113	0	0.12332	0.12592
738	278.80-279.73	CL74:8_C18:2	CL56:0	0.288084	0.165695	0.189333	0.189685	0.12866	0.127099	0.180255	0.136729	0.0931619	0.164623	0.0756581	0.151293	0.116468	0.181599	0.153736	0.107552	0.121631	0.0692926	0.0178986	0.12191	0.167458	0.109624	0.098642	0.0844744	0.0999034	0.114889	0.100642	0.11311	0.493514	0.294785	0.446471	0.444913	0.294522	0.484483	0.477721	0	0.487387	0.470758	0.576843	0.569736	0.357971	0.459861
736.99	280.82-281.75	CL74:9_C18:1	CL56:0	0.0574138	0.0389594	0.0301937	0.0383198	0.0339392	0	0.0566755	0.0291365	0.0199863	0.0347883	0.012062	0.017227	0	0.0299707	0.0526733	0.0583302	0	0	0	0	0.12066	0	0.00584179	0	0.00811922	0.0167014	0.0139704	0.0165767	0	0.0905307	0.104455	0.0341899	0	0.0876045	0.0719332	0	0	0	0.136394	0	0.0952501	0.0422521
736.99	278.80-279.73	CL74:9_C18:2	CL56:0	0.422627	0.219789	0.24602	0.23272	0.201649	0.165588	0.215316	0.242794	0.163672	0.335771	0.121291	0.247392	0.260188	0.310384	0.189663	0.168026	0.176838	0.173703	0.0582824	0.151953	0.213016	0.139106	0.118081	0.113536	0.143847	0.165422	0.125455	0.163748	0.996933	0.673651	0.828394	0.747387	0.595609	0.879701	0.910896	0.86	0.801594	0.773029	0.913362	0.729016	0.517545	0.67376
736.99	304.82-305.75	CL74:9_C20:3	CL56:0	0.0831613	0.0506287	0.0564182	0.0441339	0.0407423	0.0445158	0.0543378	0.0593521	0.0358462	0.0843396	0.0243951	0.0505907	0.0284937	0.0846506	0.0278945	0	0	0	0	0	0.0167344	0.0194642	0.0174674	0	0.012073	0.0293138	0.0257704	0.0467571	0.195879	0.09525	0.254049	0.161322	0.109261	0.229351	0.237439	0	0.177271	0.0832466	0.301043	0.0790362	0.113443	0.223652
767.507	240.58-241.51	PI(O-)30:0	PI31:1	0.0213178	0.01258	0.0190533	0.00555961	0.0148806	0.0107166	0.010154	0.0128892	0.0273985	0.0189076	0.0170248	0.015298	0.0117509	0.0172128	0.02669	0.0302833	0.0446535	0.0347563	0.0380202	0.0230422	0.0696715	0.0260807	0.0143879	0.00720288	0.0100582	0.0112216	0.01615	0.0152305	0.0140064	0.0269636	0.0629487	0.0163237	0.0281304	0.0101094	0.0212169	0.0826667	0.0207195	0.0093331	0.00748527	0.0252143	0.0130928	0.0197067
765.492	240.58-241.51	PI(O-)30:1	PI31:1	0.0275303	0.025522	0.0176059	0.0234647	0.031144	0.0225823	0.0259859	0.0359839	0.044441	0.0301146	0.0221012	0.0209932	0.0289999	0.0339098	0.0612955	0.0768108	0.0207648	0.0707689	0.0381256	0.0465913	0.0977955	0.0183942	0.0218462	0.0227654	0.0204228	0.0193544	0.0252415	0.0310388	0.0389524	0.0731835	0.0326641	0.0484538	0.0342029	0.0303528	0.0226595	0.159	0.0311123	0.0304409	0.0331661	0.0602595	0.0375024	0.103787
763.476	240.58-241.51	PI(O-)30:2	PI31:1	0.0179117	0.00940405	0.00406946	0.00687069	0.0086099	0.00362302	0.00980598	0.0156518	0.0164385	0.0125273	0.00804055	0.00369019	0.0049684	0.00786812	0.00990659	0.0151572	0.0054539	0.00804121	0.00934029	0.00977694	0.0140384	0.00972941	0.0031204	0.00359519	0.00394119	0.00488017	0.00533443	0.00773109	0.0069057	0.00960444	0.0264095	0.017104	0.00465217	0.0165683	0.00833193	0.0296667	0.0199277	0.00366967	0.0297022	0.0164832	0.00826853	0.00611342
761.46	240.58-241.51	PI(O-)30:3	PI31:1	0.00380466	0.00168419	0.00237687	0.00193803	0.00170818	0.00232936	0.00397274	0.0016221	0.00977421	0.0041551	0.00229868	0.00195255	0.00245787	0.00267243	0.00682768	0.00942664	0.00619632	0.00897569	0.00473605	0.0103805	0.0177939	0.00233668	0.00254747	0.00132866	0.00113372	0.00205083	0.0014429	0.00253979	0.00600594	0.00264419	0.00272722	0.00570739	0.00328986	0.000694444	0.00196335	0	0.00915552	0.0058368	0.00725965	0.0160272	0.00692444	0.00360444
759.445	240.58-241.51	PI(O-)30:4	PI31:1	0.00195476	0.00246723	0.00275632	0.00123178	0.00129654	0.00184082	0.00192399	0.000921596	0.00772221	0.00201866	0.00273422	0.00211505	0.00231742	0.00188107	0.00639135	0.00552864	0.00359786	0.00488441	0.00249543	0.0103503	0.00850437	0.000733075	0.00172219	0.000994148	0.00105161	0.000675213	0.00198704	0.00121267	0.00110221	0.000924872	0.00210803	0.0040106	0.00169565	0.00285767	0.00791674	0	0.00298585	0	0.00553432	0.00804712	0.00200413	0.00386359
751.01	282.83-283.76	CL76:9_C18:0	CL56:0	0.0316286	0.0391651	0	0.0235458	0.0225514	0	0.0568944	0.0122719	0.0269254	0.0186205	0.007726	0	0	0.0223149	0.125184	0.0918359	0	0.0916101	0	0.0403872	0.365839	0.0184778	0	0	0	0	0	0	0	0.0689148	0	0	0	0	0.136133	0.727333	0.233886	0	0	0	0	0
757.429	240.58-241.51	PI(O-)30:5	PI31:1	0.0139266	0.00673297	0.0215411	0.00744416	0.00667248	0.0116546	0.0141902	0.0135941	0.0386877	0.0210916	0.0102618	0.0215069	0.00326838	0.0144898	0.00937807	0.0128354	0.0131065	0.00676121	0.00955996	0.0173148	0.0104058	0.00747628	0.00706949	0.00394845	0.00624968	0.01004	0.00518464	0.0152496	0.0157309	0.0111103	0.0172399	0.0074314	0.00676812	0.0131576	0.00701599	0.0133333	0.00961741	0.0245175	0.0102723	0.0132778	0.0195973	0.00624299
755.414	240.58-241.51	PI(O-)30:6	PI31:1	0.0340699	0.0280216	0.110613	0.0312021	0.0287629	0.0538763	0.0308976	0.0317371	0.128263	0.0511628	0.0301732	0.0861115	0.0228113	0.0377377	0.0109943	0.0162675	0.0367839	0.0165065	0.0383013	0.0636769	0.0190615	0.0207228	0.0277357	0.00171944	0.0402614	0.0421051	0.0129066	0.069013	0.0503944	0.0352874	0.0605068	0.0256696	0.0220435	0.0396571	0.0359033	0.0694167	0.0520957	0.185116	0.0553034	0.0611984	0.0232815	0.0212144
791.507	240.58-241.51	PI(O-)32:2	PI31:1	0.0379417	0.0204237	0.0163162	0.0231752	0.0172642	0.00892662	0.0239196	0.0152709	0.0304957	0.0180729	0.0204317	0.0105385	0.0173894	0.0233768	0.0307153	0.0334436	0.0226837	0.0204328	0.0182325	0.0283169	0.0612144	0.0180978	0.0115335	0.0102353	0.0176343	0.0137083	0.018507	0.0230679	0.0188276	0.0144304	0.0397952	0.0327199	0.0117391	0.0333456	0.0165724	0.0575	0.0389481	0.0177994	0.023637	0.0178244	0.0409466	0.0187525
789.492	240.58-241.51	PI(O-)32:3	PI31:1	0.0045723	0.0042505	0.00208269	0.00185136	0.00322902	0.00138746	0.00786011	0.00237732	0.00431497	0.00361582	0.00311653	0.0025108	0.00344394	0.00145884	0.0157571	0.0174866	0.00250137	0.0104756	0.00853191	0.00870268	0.058244	0.000865136	0.00118336	0.00137242	0.00148742	0.00327025	0.00195341	0.00171136	0.00335913	0.0104345	0.00394473	0.00337544	0.00457971	0.0063852	0.000914823	0	0.0060047	0	0.00213675	0.00755088	0.0062044	0.00448789
787.476	240.58-241.51	PI(O-)32:4	PI31:1	0.0101094	0.0210924	0.0107993	0.00386315	0.00777676	0.00426008	0.0745714	0.007167	0.0514153	0.00852921	0.0106127	0.00809588	0.009454	0.00490999	0.182848	0.161984	0.0267612	0.0237781	0.0233903	0.0208937	0.531906	0.00635241	0.00556897	0.00483631	0.00242219	0.00254968	0.00360418	0.00620231	0.00433387	0.0166833	0.00781293	0.00806657	0.011	0.00678466	0.00520745	0.109917	0.0101123	0.0121359	0.00784361	0.0139886	0.0143049	0.00951762
785.46	240.58-241.51	PI(O-)32:5	PI31:1	0.00989547	0.00484111	0.0169621	0.00323619	0.00325613	0.0106346	0.00640453	0.00391186	0.0365015	0.00944659	0.00440621	0.0129026	0.0012699	0.0068568	0.00848083	0.0192338	0.026036	0.0064314	0.014419	0.0175442	0.0150316	0.00242022	0.00865185	0.000356393	0.0106267	0.00873241	0.00187393	0.0159336	0.0096275	0.0043635	0.00490483	0.00286731	0.00544928	0.0017146	0	0.0136667	0.0125868	0.0447873	0.0083612	0.0124865	0.00891657	0.00376935
783.445	240.58-241.51	PI(O-)32:6	PI31:1	0.0228825	0.0109587	0.0356936	0.00932318	0.0118685	0.0168527	0.0160879	0.010085	0.0497021	0.0214139	0.0125653	0.0268482	0.00334445	0.00998938	0.00541421	0.0166713	0.0134377	0.00730305	0.0066867	0.0215757	0.0145776	0.0103816	0.00991024	0.00256978	0.0106172	0.00784557	0.00435314	0.0165577	0.00934257	0.0098653	0.0220195	0.0161785	0.00226087	0.017017	0.00925379	0.0136667	0.0235899	0.0166002	0.0127143	0.0111184	0.0078125	0.0143707
819.539	240.58-241.51	PI(O-)34:2	PI31:1	0.0293298	0.0223804	0.0149455	0.0122256	0.013796	0.0161883	0.0273101	0.0206451	0.0202836	0.0232198	0.0239958	0.00651287	0.016219	0.0150536	0.0236787	0.0273326	0.00366639	0.0122817	0.0113788	0.0112616	0.0534952	0.00378396	0.00645905	0.00387342	0.00689707	0.00640444	0.00794204	0.00903368	0.00984494	0.00965187	0.0212682	0.00682346	0.00911594	0.011191	0.0184372	0.0155	0.0247941	0.0194897	0.0212215	0.00826171	0.0337342	0.00373402
813.492	240.58-241.51	PI(O-)34:5	PI31:1	0.00268885	0.00224623	0.00393729	0.00126682	0.0017205	0.0018799	0.00338394	0.00138787	0.00664506	0.00349392	0.00202042	0.00309001	0.00334445	0.00300617	0.00554941	0.00457355	0.00241571	0.00373791	0.00322473	0.003434	0.00784218	0.00250647	0.00154826	0.00177571	0.000464226	0.00247158	0.00240279	0.00162961	0.00310419	0.00257304	0.00247676	0.00391986	0.00475362	0.00139503	0.00319484	0	0.00885858	0.00257166	0.00501672	0.0109307	0.00603639	0.00451144
811.476	240.58-241.51	PI(O-)34:6	PI31:1	0.0230754	0.0156264	0.0111574	0.0162898	0.0192509	0.0168644	0.0137087	0.0181408	0.0270661	0.0184965	0.0129355	0.0177748	0.00942474	0.0215767	0.0390364	0.0566608	0.0331289	0.0344107	0.0343122	0.0450101	0.0576197	0.0213831	0.00814372	0.0124268	0.0131878	0.0118465	0.0152054	0.0203292	0.017418	0.0285999	0.0126134	0.0165142	0.0178841	0.0227262	0.00676265	0.124667	0.0269717	0.0112402	0.0177709	0.0273066	0.00866455	0.0111903
849.586	240.58-241.51	PI(O-)36:1	PI31:1	0.0931869	0.0759888	0.0747254	0.0824464	0.0663083	0.0709127	0.0917319	0.0874532	0.102076	0.0859719	0.0838826	0.0726847	0.0610926	0.0975576	0.0441679	0.0421636	0.0423463	0.0542703	0.0427914	0.0707259	0.0573927	0.0540939	0.0408755	0.0313344	0.0439404	0.060749	0.0468697	0.0595651	0.10525	0.0657726	0.121347	0.0845764	0.0553623	0.119235	0.100771	0.05	0.0612842	0.092233	0.089664	0.0993686	0.0668203	0.0859766
847.57	240.58-241.51	PI(O-)36:2	PI31:1	0.134015	0.090413	0.0943778	0.0820223	0.0806614	0.0749265	0.0985042	0.0735548	0.0938203	0.0873397	0.0940355	0.0771952	0.047153	0.0842334	0.0628687	0.0616381	0.0659836	0.0406301	0.0302791	0.0594341	0.0965941	0.0485958	0.0487805	0.0440395	0.0322242	0.0386156	0.0473374	0.0541312	0.0931333	0.0941354	0.117667	0.0741598	0.051058	0.116292	0.0712154	0.06925	0.0534154	0.0619799	0.0676992	0.13031	0.0738167	0.0764708
845.554	240.58-241.51	PI(O-)36:3	PI31:1	0.040274	0.0287932	0.0420717	0.0253308	0.0225021	0.0214411	0.0333557	0.0246489	0.0551422	0.0231557	0.0260768	0.0470578	0.0183052	0.0253691	0.0291912	0.0775329	0.056178	0.0495744	0.0441445	0.0539603	0.0924696	0.0204641	0.0104627	0.014956	0.0186164	0.0108639	0.0279744	0.0383693	0.00942505	0.0512948	0.0485613	0.0335094	0.0691159	0.0262107	0.0295488	0.0458333	0.0475592	0.0238673	0.0331396	0.0120841	0.031922	0.0559513
843.539	240.58-241.51	PI(O-)36:4	PI31:1	0.0476526	0.0377763	0.035604	0.0394742	0.0338036	0.0286988	0.033673	0.0246423	0.0291468	0.0267777	0.0201849	0.0242876	0.0122074	0.0241606	0.00762045	0.0169819	0.00750982	0.0132005	0.0154471	0.0245268	0.0199034	0.013004	0.0172287	0.0105261	0.0144826	0.0117306	0.0239881	0.0225174	0.0257483	0.0296908	0.0378611	0.0332099	0.0116377	0.0237832	0.0275714	0.0194167	0.0410266	0.038416	0.0150104	0.0557934	0.0399026	0.04866
841.523	240.58-241.51	PI(O-)36:5	PI31:1	0.00935854	0.00659579	0.02243	0.00402173	0.00491008	0.00960276	0.00379325	0.00218907	0.022131	0.00580391	0.00289634	0.026898	0.00363706	0.00434112	0.00352139	0.0252438	0.0194741	0.0067141	0.0134876	0.0366877	0.00584616	0.00468144	0.00275891	0.00150685	0.00468016	0.00364312	0.00212155	0.0131431	0.00335163	0.00143474	0.00544749	0.00527185	0.00350725	0.00335546	0.00205483	0.0385	0	0.00368412	0.00903806	0.00328591	0.00518433	0.00415807
839.507	240.58-241.51	PI(O-)36:6	PI31:1	0.00505889	0.00317787	0.00515451	0.00287477	0.0038551	0.00236063	0.00486578	0.00403226	0.011366	0.00911187	0.00539586	0.00305594	0.00359316	0.00595419	0.00571534	0.0105603	0.00594504	0.00515925	0.00944573	0.00939069	0.00842869	0.00294308	0.00250996	0.000490821	0.00236534	0.00438384	0.00255869	0.003638	0.00457381	0.00996016	0.00461262	0.00284916	0.00488406	0.0104966	0.00445448	0	0.00763784	0.0127138	0.00237564	0.0111453	0.00192012	0.00492372
877.617	240.58-241.51	PI(O-)38:1	PI31:1	0.0846295	0.0663009	0.0537791	0.0493653	0.0641096	0.0693884	0.0889411	0.113475	1.20993	0.518815	0.138555	0.0761914	0.0955905	0.12764	0.187936	0.25834	0.145302	0.221652	0.215565	0.166335	0.463464	0.0754393	0.0655215	0.0652042	0.0551987	0.0516437	0.0907282	0.083039	0.0663577	0.178631	0.127825	0.113023	0.159536	0.100197	0.0906167	0.377083	0.105313	0.0818597	0.107687	0.0922737	0.161806	0.133824
875.601	240.58-241.51	PI(O-)38:2	PI31:1	0.435426	0.357362	0.207014	0.368118	0.440263	0.293156	0.482176	0.464064	0.295822	0.407274	0.459105	0.221674	0.536561	0.448645	1.06904	0.966091	0.682394	1.43672	0.964862	0.859707	1.78341	0.52252	0.498138	0.675989	0.44728	0.384985	0.686381	0.408483	0.59578	1.31195	0.792905	0.934188	1.6358	0.59002	0.682008	7.0545	1.78486	0.793328	1.46255	1.16923	1.049	1.06874
873.586	240.58-241.51	PI(O-)38:3	PI31:1	0.189948	0.115868	0.113909	0.100571	0.113595	0.0901729	0.129426	0.144561	0.135986	0.137544	0.1098	0.111193	0.0998683	0.121541	0.0652901	0.0728041	0.046915	0.0551498	0.038767	0.0637795	0.0660295	0.0585759	0.0641472	0.0492103	0.0494922	0.0851473	0.0533994	0.0778886	0.132753	0.122202	0.153858	0.131987	0.0918551	0.131822	0.162606	0.04925	0.0822017	0.149214	0.123772	0.153673	0.170567	0.14717
871.57	240.58-241.51	PI(O-)38:4	PI31:1	0.438131	0.276578	0.305806	0.287711	0.282781	0.215024	0.288681	0.294782	0.324563	0.329308	0.278736	0.290097	0.232833	0.274869	0.199822	0.23534	0.263626	0.196539	0.143505	0.248111	0.26706	0.226412	0.214564	0.168546	0.198247	0.211913	0.193651	0.224	0.488738	0.435591	0.460386	0.445131	0.344014	0.350811	0.421009	0.83425	0.529849	0.675335	0.619857	0.545568	0.547403	0.529853
869.554	240.58-241.51	PI(O-)38:5	PI31:1	0.121535	0.0804203	0.0663435	0.0775082	0.0800156	0.0624511	0.0858614	0.0726945	0.0838096	0.0713598	0.0665554	0.0570224	0.0478757	0.0557191	0.102243	0.0928687	0.0848296	0.119574	0.0627197	0.0974616	0.186964	0.0855379	0.0671005	0.0674676	0.0617547	0.0659063	0.0677947	0.0680892	0.0994017	0.122451	0.141662	0.138338	0.0941594	0.149115	0.0976749	0.222333	0.112885	0.0749393	0.0497558	0.120479	0.105967	0.0831731
903.633	240.58-241.51	PI(O-)40:2	PI31:1	0.0170769	0.0112235	0.0260859	0.00784984	0.00507769	0.0116273	0.0123078	0.00997119	0.0211114	0.0246227	0.0158682	0.0234411	0.00728874	0.0135948	0.00705506	0.007664	0.0185261	0.00774281	0.0108165	0.0187874	0.00981928	0.00683484	0.00719908	0.00310437	0.00654969	0.00888862	0.00578687	0.0131104	0.0124768	0.00661639	0.0163703	0.0228477	0.00449275	0.0185411	0.00879637	0.0281667	0.0104752	0.0137685	0.00749854	0.0122585	0	0.00418163
901.617	240.58-241.51	PI(O-)40:3	PI31:1	0.0821546	0.0487216	0.121412	0.0489615	0.0477919	0.0729567	0.0583149	0.0531746	0.129158	0.0817486	0.0469149	0.103024	0.0332075	0.0661661	0.0414147	0.0525609	0.0801752	0.0245163	0.0563405	0.107764	0.0475261	0.0443726	0.0631104	0.0463279	0.0574283	0.0572419	0.0260822	0.0941738	0.107492	0.0609704	0.0951675	0.0663473	0.0195362	0.0925025	0.0853882	0.0740833	0.046025	0.170033	0.0977066	0.137941	0.0367584	0.0454678
899.601	240.58-241.51	PI(O-)40:4	PI31:1	0.152862	0.100524	0.116503	0.110582	0.0868064	0.0873159	0.113018	0.0918751	0.128327	0.115558	0.107075	0.105621	0.0775574	0.100235	0.0776733	0.0815552	0.107039	0.0723709	0.039347	0.0901108	0.0983915	0.0918392	0.0791148	0.0905268	0.103434	0.0983518	0.0805026	0.115776	0.213514	0.137675	0.246083	0.226762	0.128986	0.205672	0.203393	0.113833	0.121645	0.217811	0.22765	0.285391	0.139845	0.160398
897.586	240.58-241.51	PI(O-)40:5	PI31:1	0.111052	0.0683528	0.0791509	0.0705047	0.0625666	0.0547713	0.0773753	0.0528068	0.0623849	0.0636343	0.0644164	0.0511831	0.044698	0.058212	0.0617871	0.0490977	0.0638992	0.0642276	0.0262196	0.0696094	0.0753852	0.10128	0.0564434	0.0615653	0.0614515	0.0730792	0.0673025	0.0721387	0.0912813	0.0786615	0.140974	0.0629446	0.109536	0.129456	0.111172	0.0683333	0.115706	0.135735	0.0890667	0.14458	0.158062	0.102809
760.513	673.05-673.98	PS34:1	PS31:1	0.647639	0.342667	0.420836	0.465569	0.309619	0.251622	0.37978	0.269419	0.266093	0.259176	0.252853	0.234888	0.202244	0.219708	0.234274	0.214041	0.251371	0.226253	0.164338	0.294141	0.274618	0.533023	0.350889	0.342506	0.42092	0.45667	0.370485	0.416233	0.899219	0.705689	1.01194	0.779444	0.537464	0.92787	0.883958	0	0.725364	0.920279	0.90739	0.791891	0.782726	0.849353
933.68	240.58-241.51	PI(O-)42:1	PI31:1	0.0356052	0.0376372	0.0377443	0.0183513	0.0287851	0.0374261	0.0257779	0.021733	0.0462182	0.0463879	0.0280391	0.0308136	0.0149345	0.019377	0.0383051	0.0393217	0.046875	0.0426718	0.0310699	0.042753	0.0782326	0.0244259	0.0312347	0.00814076	0.0122341	0.0197777	0.0155814	0.0243024	0.0347985	0.0707527	0.0296029	0.0596145	0.055942	0.0239921	0.0161501	0.59775	0.0794798	0.0529646	0.0374396	0.0942318	0.0381384	0.0419576
931.664	240.58-241.51	PI(O-)42:2	PI31:1	0.0288349	0.0220107	0.0227689	0.0161957	0.0163398	0.0141169	0.0210281	0.0169412	0.0263118	0.0244285	0.017366	0.0224321	0.0118797	0.0172052	0.0168695	0.0193502	0.0198168	0.0115043	0.0144717	0.023869	0.0242739	0.0114651	0.0137809	0.0029887	0.00802448	0.0190848	0.00921986	0.0137072	0.0166982	0.0286829	0.0155493	0.0132658	0.010971	0.0196964	0.0107034	0.134333	0.0280769	0.0132195	0.015581	0.0466063	0.0330741	0.0109782
929.648	240.58-241.51	PI(O-)42:3	PI31:1	0.0561093	0.0170649	0.0262436	0.0182186	0.0158912	0.0156568	0.0263689	0.0195834	0.0304925	0.0228685	0.0191202	0.0255719	0.0198209	0.0182039	0.0177298	0.0174245	0.0163845	0.0208176	0.0124859	0.0230301	0.0470909	0.00860554	0.013549	0.00879414	0.00970454	0.0161875	0.0146185	0.0147782	0.0324966	0.050868	0.0269035	0.0226662	0.0269855	0.0216507	0.0234335	0.0286667	0.0189874	0.0214835	0.0304454	0.0209628	0.0201613	0.0270216
790.56	703.10-704.03	PS36:0	PS31:1	0.69788	0.368867	0.514619	0.450566	0.362173	0.288716	0.42482	0.36821	0.380363	0.389573	0.484296	0.399282	0.280279	0.327326	0.156176	0	0.163828	0.11381	0	0.221562	0.161753	0.34762	0.217101	0.294058	0.266068	0.297333	0.228008	0.305458	0.52796	0.385719	0.637801	0.543708	0.318696	0.589688	0.542814	0	0.641711	0.863009	0.755548	0.715658	0.59399	0.7969
923.601	240.58-241.51	PI(O-)42:6	PI31:1	0.0287594	0.0136488	0.0134235	0.00474826	0.00771021	0.014707	0.0161317	0.0114488	0.0379782	0.0210503	0.0113724	0.0224426	0.00569698	0.0125051	0.00693215	0.00561405	0.00788103	0.00503361	0.0056938	0.0130842	0.012241	0.00432029	0.00635674	0.00111607	0.00760447	0.00933204	0.00493397	0.0159009	0.01936	0.00967558	0.0214073	0.0173581	0.00549275	0.0110374	0.00885267	0.0260833	0.00280439	0.0200387	0.00962202	0.0108636	0.0116647	0.00621943
788.544	701.08-702.01	PS36:1	PS31:1	11.1888	6.60737	9.06283	8.24813	6.45136	4.78614	7.14886	6.88712	7.8793	6.49341	7.3317	6.53559	5.14816	5.43578	2.78338	2.50643	2.5441	2.32862	1.85289	3.32653	3.2383	6.27139	3.67138	4.98479	4.52594	5.16962	3.97917	5.34505	10.9632	7.07935	10.9441	8.91095	5.9629	11.0013	11.0554	7.38367	10.4358	13.892	13.4018	11.8133	10.9471	12.0642
786.528	699.07-700.00	PS36:2	PS31:1	1.56018	0.66804	0.882267	0.889484	0.598455	0.492488	0.66188	0.637948	0.753036	0.595096	0.703436	0.541226	0.49983	0.498784	0.277956	0.246871	0.252484	0.215903	0.168846	0.316381	0.322248	0.595742	0.383785	0.438672	0.461488	0.54151	0.379362	0.503306	1.87998	1.21832	1.86413	1.48577	1.00884	1.85538	1.70003	1.65317	1.35223	1.53759	1.5417	1.42299	1.16857	1.23139
961.711	240.58-241.51	PI(O-)44:1	PI31:1	0.00292376	0.00479348	0.00271368	0.00138114	0.00132612	0.00152816	0.00259158	0.00261593	0.00773179	0.00214883	0.00134292	0.00323154	0.00123771	0.00107706	0.00437561	0.00203441	0.00340369	0.00193963	0.00351469	0.00474966	0.00457855	0.00173297	0.0022917	0.000340761	0.000751604	0.00165276	0.00112191	0.00316383	0.00179953	0.00527651	0.00298464	0.00378375	0.00327536	0.00264872	0.00298373	0	0.00280439	0.0138696	0.00648989	0	0.0100446	0.00164909
955.664	240.58-241.51	PI(O-)44:4	PI31:1	0.0116195	0.00927641	0.00444464	0.00434074	0.00501361	0.00287262	0.00694299	0.00743844	0.0101993	0.00931849	0.00441589	0.00326561	0.00231742	0.00531199	0.00419739	0.00364176	0.00240429	0.0084417	0.00360256	0.00175623	0.00383122	0.00603439	0.00380927	0.00245411	0.00282641	0.00539918	0.00425226	0.00355897	0.0126492	0.0154264	0.0170034	0.0120862	0.00737681	0.00785398	0.014609	0.0315	0.0110856	0.0143608	0.0118251	0.00980408	0.0063124	0.00206137
816.575	729.11-730.04	PS38:1	PS31:1	0.28402	0.126193	0.204324	0.130549	0.100102	0.107686	0.176031	0.167941	0.154409	0.153263	0.165101	0.149877	0.116465	0.153037	0.030869	0	0.0557497	0	0	0.0517695	0	0.101563	0.0349553	0	0.0781542	0.0896521	0.0660308	0.0974793	0.286411	0.241166	0.288487	0.226935	0.135522	0.298445	0.271097	0	0	0	0.238852	0	0	0.204334
753.455	240.58-241.51	PI28:0	PI31:1	0.0226937	0.0133783	0.0203409	0.0109311	0.00984481	0.0119438	0.0101015	0.0103849	0.035191	0.0140769	0.00890679	0.0153374	0.00601299	0.0100475	0.0107977	0.0118571	0.00532255	0.00457815	0.0129956	0.016313	0.0157411	0.00911492	0.0114756	0.00360144	0.0100961	0.00895161	0.00505625	0.0155657	0.00674075	0.00631996	0.00957311	0.0186284	0.00757971	0.0124631	0.00745229	0.0273333	0.0178491	0.0136674	0.00797632	0.0235244	0.00772849	0.00659637
814.56	727.10-728.03	PS38:2	PS31:1	0.586073	0.288073	0.39397	0.276199	0.200554	0.258024	0.328542	0.342983	0.331406	0.315994	0.336881	0.288142	0.211842	0.28837	0.239669	0.205421	0.218088	0.151723	0	0.247176	0.189187	0.371114	0.192459	0.242319	0.287268	0.289046	0.205405	0.312317	1.23021	0.743289	1.14126	0.974221	0.593536	1.28537	1.17442	0	0.716176	0.747515	0.87429	0.804551	0.546923	0.73983
751.44	240.58-241.51	PI28:1	PI31:1	0.0452993	0.0183223	0.0139138	0.0223767	0.0207372	0.0100131	0.015486	0.0119983	0.0273505	0.0210813	0.0203833	0.00903678	0.00905899	0.0190433	0.0251721	0.0264086	0.0223467	0.0291808	0.0245062	0.0372731	0.061205	0.0520079	0.0177846	0.0305372	0.0284125	0.0398703	0.0299217	0.0311996	0.0156259	0.0115135	0.0242319	0.00852933	0.0103768	0.0365044	0.028451	0.0274167	0.0340321	0.0341251	0.0194962	0.0328323	0.0327381	0.0280228
812.544	725.08-726.01	PS38:3	PS31:1	2.33484	1.19791	1.45467	1.3163	0.919388	0.873824	1.33087	1.61098	1.62386	1.50547	1.51048	1.18115	0.889294	1.19137	0.89112	0.839732	0.866154	0.672729	0.394911	1.0133	0.71484	1.46806	0.806587	0.98974	1.02945	1.22947	0.90343	1.16488	4.96073	3.59903	4.95681	4.08376	2.51748	5.44532	4.98068	2.61367	3.06751	3.63188	4.38472	3.99137	3.07654	3.51258
749.424	240.58-241.51	PI28:2	PI31:1	0.0112084	0.0109282	0.00758041	0.00890091	0.00944796	0.00573742	0.0077835	0.00977637	0.0174708	0.00904575	0.00857288	0.00802774	0.00689373	0.00704895	0.0218351	0.0236132	0.0127696	0.0125487	0.0183467	0.0185219	0.0328445	0.00471917	0.0068751	0.00885667	0.00525491	0.00692849	0.0054506	0.00696534	0.0270755	0.0189954	0.00707547	0.0188916	0.0146087	0.00455998	0.0155238	0.0504167	0.0327289	0.00744048	0.0163773	0.025724	0.0125288	0.0137699
810.528	723.07-724.00	PS38:4	PS31:1	1.12001	0.523422	0.654211	0.669291	0.432326	0.428802	0.577305	0.492555	0.516678	0.510455	0.521358	0.445465	0.368958	0.446496	0.30472	0.260164	0.28908	0.24181	0.159901	0.390728	0.351574	0.650709	0.38948	0.449802	0.518266	0.56318	0.437619	0.539923	1.20922	0.943156	1.31017	1.10155	0.695159	1.40977	1.26269	0	1.17463	1.5379	1.48145	1.57968	1.40756	1.40698
747.408	240.58-241.51	PI28:3	PI31:1	0.010294	0.00430575	0.0032722	0.00272172	0.00354699	0.00162196	0.00266819	0.00508082	0.00657794	0.00617789	0.00346738	0.0030009	0.00247835	0.00319074	0.0101708	0.00746987	0.00406044	0.00346306	0.00354984	0.00795433	0.00472044	0.00257115	0.00377517	0.00401098	0.00311695	0.00298051	0.00245476	0.00364072	0.00519615	0.0051698	0.0073955	0.00319396	0.00553623	0.00495329	0.00402522	0	0.00682952	0.00546117	0	0.00749724	0.00192012	0.00525354
745.393	240.58-241.51	PI28:4	PI31:1	0.00307477	0.00292638	0.00171817	0.0019159	0.00479916	0.00438514	0.00326355	0.00201175	0.0144056	0.0052915	0.0035182	0.00214388	0.0029904	0.00287975	0.00543879	0.00581594	0.00641904	0.00774281	0.00462182	0.0116478	0.0155708	0.00373545	0.00198478	0.00171631	0.00148742	0.00221208	0.00225911	0.00509047	0.00287925	0.00373506	0.00226805	0.0171857	0.00431884	0.00361357	0.00182965	0	0.0082812	0	0.00581303	0.0148201	0.00396025	0.010189
743.377	240.58-241.51	PI28:5	PI31:1	0.00213094	0.00360082	0.00710503	0.00167434	0.00335719	0.00570616	0.00476728	0.00404977	0.0144056	0.00463652	0.0030391	0.00632679	0.0036195	0.00345621	0.0120821	0.0190396	0.0116274	0.0115907	0.0103683	0.0183227	0.0289848	0.00199978	0.00221326	0.00197579	0.00186006	0.00455013	0.00697909	0.0050932	0.00371154	0.00672311	0.00629627	0.00848396	0.0117971	0.00300516	0.00831081	0.05875	0.0285223	0.00288951	0.00731274	0.00612923	0.0104287	0.0152777
741.361	240.58-241.51	PI28:6	PI31:1	0.0115818	0.00378563	0.0105286	0.00337449	0.00267195	0.00541694	0.00732603	0.00836223	0.0135426	0.0058659	0.00849787	0.00909444	0.00580524	0.00329693	0.00851155	0.0128665	0.0089147	0.0176687	0.00731056	0.0127643	0.0325985	0.00499946	0.00571902	0.00327631	0.00269377	0.00510189	0.00693629	0.00925441	0.00318667	0.00684168	0.00576752	0.00552591	0.00907246	0.00366273	0.00837415	0.01275	0.00867712	0.011688	0.0144795	0.00759112	0.0105127	0.0234289
781.487	240.58-241.51	PI30:0	PI31:1	0.0672967	0.036515	0.117202	0.0404128	0.0384746	0.054142	0.0435469	0.0425576	0.094939	0.056163	0.0341584	0.0666253	0.0235048	0.0334496	0.0191495	0.0704047	0.0484169	0.0250346	0.0429407	0.0608584	0.0364013	0.0361228	0.0328886	0.0156062	0.0368191	0.0423923	0.0173484	0.0590446	0.0541959	0.029501	0.046495	0.0452962	0.0337536	0.069678	0.0427856	0.0634167	0.0588262	0.122428	0.0460795	0.0798677	0.078521	0.051805
842.591	755.13-756.06	PS40:2	PS31:1	0.208673	0.106889	0.193234	0.127792	0.0916943	0.0942571	0.12586	0.111032	0.116974	0.110847	0.118348	0.0911331	0.0448531	0.0940281	0.038557	0.0584234	0.0713233	0	0	0.114263	0.100586	0.134023	0.0518224	0	0.0849565	0.0993898	0.0669571	0.111048	0.328047	0.232724	0.339323	0.288464	0.0645217	0.373648	0.300991	0	0	0	0.118875	0	0	0.21801
779.471	240.58-241.51	PI30:1	PI31:1	0.388889	0.219616	0.249787	0.309887	0.283313	0.186967	0.262402	0.292054	0.231701	0.270604	0.320255	0.223959	0.285858	0.33082	0.208604	0.204816	0.194353	0.255795	0.205794	0.24385	0.290681	0.266279	0.14349	0.268804	0.179981	0.208374	0.211027	0.199948	0.345143	0.323183	0.381095	0.437409	0.375188	0.464645	0.432493	0.425167	0.556754	0.555262	0.626467	0.50662	0.518013	0.704881
840.575	753.11-754.04	PS40:3	PS31:1	0.24237	0.135538	0.249597	0.154288	0.106814	0.0913063	0.142852	0.0962795	0.136957	0.0993979	0.104377	0.0974258	0.067641	0.0791591	0.105297	0.213792	0.192891	0.133073	0	0.158459	0.151764	0.226951	0.146359	0.161324	0.165681	0.208593	0.142186	0.204227	0.274001	0.190879	0.316476	0.212407	0.192942	0.325234	0.326254	0	0	0.154863	0.367601	0	0	0.252629
777.455	240.58-241.51	PI30:2	PI31:1	0.12211	0.089912	0.100622	0.106518	0.114943	0.0886682	0.131135	0.119825	0.149001	0.0898831	0.101408	0.0913375	0.152508	0.0931584	0.220452	0.264544	0.191846	0.255623	0.260333	0.262523	0.325096	0.0850232	0.0515428	0.0576418	0.0612715	0.0673802	0.0851156	0.054322	0.0897292	0.133869	0.120367	0.151078	0.137058	0.0750307	0.102207	0.831833	0.265032	0.148911	0.278826	0.391734	0.24958	0.188279
838.56	751.10-752.03	PS40:4	PS31:1	1.59188	0.673386	0.830684	0.863599	0.546461	0.475401	0.837352	0.471978	0.491453	0.418919	0.435075	0.368123	0.297071	0.329427	0.364528	0.367282	0.362322	0.380858	0.245897	0.474055	0.438415	1.18979	0.645264	0.781856	0.818238	0.927483	0.724969	0.942888	1.09509	0.792781	1.29386	0.975755	0.597783	1.26751	1.03873	0	0.985628	1.1263	1.32192	1.16461	1.00596	1.08469
775.44	240.58-241.51	PI30:3	PI31:1	0.00596916	0.00325217	0.00258365	0.00323988	0.00613267	0.0030993	0.00447398	0.00283265	0.0106021	0.00426874	0.00289634	0.00142576	0.00138694	0.00289239	0.00345993	0.00725245	0.00549959	0.00765643	0.00479755	0.00828626	0.00846653	0.00123706	0.00296352	0.00115359	0.0017369	0.0011136	0.00460076	0.00203019	0.00353908	0.00324891	0.00376384	0.00271305	0.00523188	0.00158555	0.0023715	0.009	0	0.00648694	0.0058263	0.00520381	0.00231615	0
836.544	749.08-750.01	PS40:5	PS31:1	1.22335	0.64056	0.739075	0.861814	0.573908	0.4236	0.775992	0.532348	0.661962	0.546024	0.565479	0.555667	0.401285	0.417167	0.434267	0.42562	0.471406	0.446358	0.338157	0.51988	0.556331	1.01175	0.587085	0.674326	0.718597	0.845926	0.622597	0.787707	1.25592	0.784979	1.40981	1.03972	0.686087	1.30887	1.22486	0	0.911328	1.31633	1.24668	1.15533	1.06738	1.05487
773.424	240.58-241.51	PI30:4	PI31:1	0.00379207	0.00176231	0.00468979	0.00158583	0.00219376	0.00243098	0.00310815	0.00471744	0.0148084	0.00468611	0.00211237	0.00387889	0.00312207	0.00137793	0.00527286	0.0128743	0.0112447	0.0075936	0.0116688	0.00578771	0.00907196	0.000884002	0.00185519	0.00164441	0.00218849	0.00152427	0.00229885	0.00240353	0.00341911	0.00567966	0.00254633	0.00831156	0.0045942	0.00196042	0	0.0103333	0	0.00257166	0	0	0.00380424	0.00176688
834.528	747.07-748.00	PS40:6	PS31:1	1.0933	0.554776	0.712917	0.752311	0.480722	0.403003	0.693598	0.633272	0.707528	0.644447	0.663139	0.542432	0.483351	0.481735	0.24627	0.260172	0.329044	0.303933	0.193774	0.341125	0.3555	0.704991	0.473066	0.544218	0.519542	0.585981	0.459183	0.579278	0.723292	0.703092	1.01796	0.707235	0.428319	0.86797	0.883606	0	0.644202	0.741447	0.865637	0.783455	0.857587	0.841343
771.408	240.58-241.51	PI30:5	PI31:1	0.00856992	0.00516308	0.015293	0.00190115	0.00294802	0.0081215	0.00409531	0.00491664	0.0251451	0.00956023	0.00283101	0.0229641	0.00286458	0.00599717	0.0080322	0.037427	0.042232	0.00747581	0.0466487	0.0160294	0.0611482	0.00319642	0.0101285	0.00268858	0.00502438	0.00582749	0.0015988	0.0238282	0.00409394	0.00418564	0.00653281	0.00364765	0.00307246	0.00676622	0.00391263	0.0376667	0.00864413	0.0143175	0.00832139	0.0137069	0.00688844	0.0111903
769.393	240.58-241.51	PI30:6	PI31:1	0.00540706	0.00430765	0.00347471	0.00247463	0.00445407	0.00179392	0.00330733	0.00255464	0.012523	0.00453114	0.00294232	0.00528893	0.00196337	0.00311994	0.0108591	0.00972947	0.00363213	0.00595238	0.00977084	0.0064395	0.0217008	0.0021022	0.00263273	0.000722164	0.00412119	0.000997702	0.0028002	0.00559734	0.00110221	0.000865585	0.00585796	0.00957281	0.00337681	0.00170846	0.00315262	0.04025	0.00776982	0.00924642	0.00293306	0.00953584	0	0.0043112
809.518	240.58-241.51	PI32:0	PI31:1	0.0756233	0.0541533	0.0916492	0.0450596	0.0689876	0.0818364	0.0780079	0.0755074	0.157279	0.0747463	0.0718641	0.0938037	0.0501258	0.0847062	0.130795	0.260071	0.167563	0.112577	0.157107	0.154621	0.166199	0.074089	0.101261	0.0566946	0.102095	0.0738955	0.0629463	0.09546	0.113168	0.0951907	0.0985279	0.127586	0.170986	0.116574	0.112185	0.48075	0.0901695	0.187601	0.140946	0.134655	0.0676123	0.053996
807.502	240.58-241.51	PI32:1	PI31:1	0.230217	0.138068	0.165102	0.18128	0.166413	0.145816	0.175109	0.132646	0.185016	0.152887	0.142683	0.147395	0.135507	0.173893	0.170588	0.169679	0.182155	0.177339	0.122715	0.217887	0.19788	0.135365	0.120144	0.0901829	0.127444	0.138141	0.110932	0.134715	0.226059	0.225194	0.226958	0.246724	0.16242	0.219266	0.202788	0.297583	0.233441	0.161408	0.297314	0.23857	0.199537	0.289274
805.487	240.58-241.51	PI32:2	PI31:1	0.364362	0.209985	0.26421	0.288947	0.292133	0.183672	0.337146	0.285347	0.272077	0.224313	0.228218	0.231227	0.285841	0.270646	0.382491	0.360208	0.336412	0.400357	0.351952	0.442781	0.599837	0.245774	0.154478	0.254167	0.16877	0.217441	0.203781	0.23608	0.35699	0.390142	0.403977	0.441166	0.338913	0.374164	0.367738	1.56267	0.627128	0.521931	0.866752	0.608108	0.625684	0.603544
803.471	240.58-241.51	PI32:3	PI31:1	0.0486216	0.036374	0.0391534	0.0245582	0.0285263	0.0284292	0.0687776	0.0385713	0.0664698	0.0390054	0.037471	0.0227754	0.0220535	0.0357175	0.144801	0.0664756	0.0155393	0.0115749	0.0189354	0.0156672	0.350486	0.0179145	0.00987273	0.00910677	0.00734235	0.0133002	0.0147713	0.0162661	0.0291299	0.0233234	0.0502658	0.0319487	0.0348551	0.0473513	0.0399144	0	0.0147973	0.0319724	0.0532065	0.0174623	0.0212174	0.0303904
801.455	240.58-241.51	PI32:4	PI31:1	0.00341035	0.00523358	0.00274353	0.0019786	0.00281492	0.00326345	0.00384578	0.00186071	0.010976	0.00475016	0.00292054	0.0023981	0.00105922	0.00257383	0.00715339	0.0142254	0.00534539	0.00565398	0.0023812	0.00350039	0.0286538	0.00204021	0.00121406	0.00150685	0.00233692	0.00144868	0.00132673	0.00235721	0.00122968	0.00392478	0.00415345	0.00403782	0.00546377	0.00183751	0.000837415	0.043	0.00636762	0.00242718	0.00284016	0.00800689	0.00406826	0
799.44	240.58-241.51	PI32:5	PI31:1	0.00179536	0.00215668	0.00650176	0.00107135	0.00221841	0.00507692	0.00379544	0.0017009	0.00950573	0.00285133	0.00142034	0.00746163	0.00150691	0.00177741	0.00860374	0.0164073	0.00685878	0.00588956	0.00852313	0.00797847	0.0206697	0.00224774	0.00510517	0.00178196	0.00215376	0.00349448	0.00117694	0.00531666	0.0045963	0.00133988	0.000702677	0	0	0.00194199	0.00432782	0.0295833	0.00423958	0.00783056	0.00215002	0.0066657	0.00192012	0
797.424	240.58-241.51	PI32:6	PI31:1	0.017618	0.0135936	0.00988693	0.00642813	0.0110994	0.0123738	0.0101562	0.0102777	0.0256309	0.0137897	0.011266	0.0106748	0.00648116	0.00909436	0.0256453	0.0379317	0.0182235	0.0351175	0.0407265	0.0252028	0.0646199	0.0217092	0.0131398	0.00705595	0.0163679	0.00925898	0.0119925	0.0120912	0.0154685	0.0248767	0.0208438	0.0217044	0.0295797	0.00573378	0.00819118	0.1425	0.0252065	0.0376647	0.018169	0.0296805	0.0101887	0.0116968
837.549	240.58-241.51	PI34:0	PI31:1	0.131498	0.0955094	0.0995536	0.109289	0.0856035	0.0878279	0.126749	0.122003	0.152398	0.12825	0.125377	0.0980626	0.0836406	0.109658	0.083321	0.102932	0.0789074	0.0564926	0.0428617	0.10162	0.104332	0.111818	0.0683998	0.0558598	0.0791206	0.0804838	0.0696992	0.086925	0.150831	0.129008	0.190606	0.17633	0.084913	0.193437	0.179981	0.427167	0.114551	0.140531	0.13719	0.138867	0.0893697	0.135414
835.534	240.58-241.51	PI34:1	PI31:1	1.1075	0.765988	0.900084	0.838402	0.732857	0.713871	0.933308	0.89096	0.921889	0.825591	0.960143	0.818785	0.749225	0.885247	0.641802	0.664795	0.607879	0.526236	0.434934	0.743476	0.672006	0.679733	0.493156	0.680357	0.529932	0.623151	0.559776	0.669359	1.29796	1.27262	1.56863	1.35765	1.10697	1.52645	1.46178	0.983833	1.30718	1.5283	1.58377	1.91209	1.12355	1.35268
833.518	240.58-241.51	PI34:2	PI31:1	0.798924	0.539761	0.563425	0.511033	0.488405	0.493575	0.700887	0.550983	0.554612	0.471173	0.53238	0.466403	0.421588	0.495864	0.411179	0.339374	0.391145	0.385216	0.179996	0.442419	0.456284	0.350323	0.256203	0.312928	0.273691	0.315156	0.299141	0.334982	0.683702	0.622866	0.856995	0.6587	0.603913	0.706115	0.708812	0.969583	0.526731	0.6441	0.715002	0.815603	0.563748	0.783519
831.502	240.58-241.51	PI34:3	PI31:1	0.0901918	0.0611568	0.0510036	0.0618122	0.0511196	0.0373011	0.0593087	0.0411566	0.0414813	0.0433671	0.0347246	0.0278284	0.0213366	0.0432443	0.0314405	0.0323876	0.0179493	0.0318821	0.0160534	0.0399708	0.0698039	0.047949	0.0255702	0.0254414	0.0342201	0.0385199	0.0447359	0.0509184	0.0294448	0.0495874	0.0621695	0.0589794	0.027087	0.0565696	0.0555579	0.0445833	0.110971	0.03648	0.0605192	0.0541169	0.0421347	0.0604628
829.487	240.58-241.51	PI34:4	PI31:1	0.0345733	0.0224947	0.0229395	0.0250911	0.0243606	0.0158561	0.0205882	0.0127141	0.0210794	0.0303357	0.0182177	0.0150281	0.012737	0.0172178	0.0150197	0.0120512	0.00897752	0.00926624	0.00974448	0.0129152	0.0264969	0.0189036	0.00915657	0.0143682	0.00910768	0.0111687	0.0112252	0.0138762	0.015491	0.0213076	0.0230214	0.0196084	0.0178696	0.0180002	0.017635	0.0459167	0.0205875	0.0321457	0.0179567	0.0177305	0.0286818	0.0324989
827.471	240.58-241.51	PI34:5	PI31:1	0.0340448	0.0155597	0.0144573	0.0118642	0.0150137	0.0120259	0.0126099	0.0112759	0.0262766	0.0253913	0.0187645	0.0120508	0.0140801	0.0258723	0.0121436	0.0236986	0.0153166	0.0110253	0.00890096	0.00947518	0.0198278	0.0223965	0.00894514	0.0133491	0.0131215	0.0159859	0.0193446	0.014413	0.0208671	0.0135529	0.0253172	0.0334821	0.0130435	0.020778	0.023715	0.0444167	0.0218083	0.0339372	0.0223496	0.0283527	0.0545195	0.0444666
825.455	240.58-241.51	PI34:6	PI31:1	0.00646834	0.00680346	0.00788311	0.00607962	0.00920887	0.00601491	0.00744204	0.00929696	0.0237356	0.0193973	0.00665408	0.0122421	0.00478699	0.00502124	0.00798918	0.0261678	0.00748127	0.0160353	0.0125211	0.0139533	0.0369405	0.00339317	0.00704903	0.00229467	0.00359381	0.00455265	0.00303558	0.00389688	0.00759553	0.00768355	0.00797295	0.00940041	0.012942	0.00381637	0.00429967	0.0170833	0.00989785	0.0029473	0.00565377	0.01537	0.00804051	0.0109547
865.581	240.58-241.51	PI36:0	PI31:1	0.156608	0.0925583	0.0991848	0.0865437	0.0914724	0.0622049	0.113047	0.109753	0.118269	0.120899	0.105406	0.0992551	0.082476	0.12452	0.0717244	0.0995232	0.0668346	0.0607645	0.0288029	0.10378	0.0888276	0.0624865	0.0437128	0.0343356	0.0576967	0.0548081	0.052898	0.0764961	0.147629	0.169904	0.244107	0.216972	0.133783	0.242791	0.206243	0.0895833	0.0507595	0.0749104	0.221081	0.123322	0.0791091	0.11473
863.565	240.58-241.51	PI36:1	PI31:1	1.17963	0.829292	0.841396	0.864611	0.790592	0.721938	0.916592	0.99965	1.13204	0.955996	1.091	1.03361	0.985812	1.14123	0.746798	0.738089	0.723296	0.628722	0.366433	0.822681	0.809164	0.81084	0.553933	0.683355	0.569337	0.78211	0.590511	0.775649	1.89532	1.78624	2.16373	2.0349	1.45133	2.29212	2.00627	2.012	1.36656	1.67535	2.17996	1.79476	1.52203	1.77428
861.549	240.58-241.51	PI36:2	PI31:1	2.26806	1.47542	1.68977	1.52259	1.3139	1.36389	1.87936	1.70317	1.71672	1.48044	1.56649	1.4918	1.41832	1.66524	1.16241	1.03291	1.12234	1.04698	0.634867	1.29437	1.25186	1.22951	0.816838	1.00771	0.962957	1.14432	0.927073	1.14234	2.96307	2.8137	3.34544	3.11182	2.32177	3.13791	3.00445	3.17492	2.30528	2.53079	3.26786	2.65279	2.08756	2.85745
859.534	240.58-241.51	PI36:3	PI31:1	1.26501	0.735498	0.883403	0.832476	0.7377	0.677289	0.929023	0.819822	0.780035	0.746186	0.764414	0.720067	0.680138	0.800235	0.416587	0.408824	0.417198	0.388145	0.278645	0.488274	0.517764	0.485821	0.375283	0.484431	0.433505	0.463853	0.412913	0.468239	1.3024	1.14921	1.43719	1.41342	0.970855	1.33375	1.32961	0.7775	1.31001	1.34257	1.40235	1.3437	1.11008	1.38323
857.518	240.58-241.51	PI36:4	PI31:1	1.80118	1.14523	1.47045	1.34113	1.17206	0.924429	1.25287	1.28794	1.35596	1.28179	1.21624	1.19777	1.03101	1.07704	0.90751	0.836377	0.915233	0.86381	0.68127	1.04384	1.13591	1.17974	0.866498	0.939223	0.960086	0.974732	0.924233	1.04601	2.24534	2.08353	2.37439	2.1418	1.70364	2.34693	2.26949	1.21483	2.76109	3.09041	2.90527	2.63183	2.59779	2.92276
855.502	240.58-241.51	PI36:5	PI31:1	0.156129	0.0919791	0.0840944	0.108166	0.0922094	0.0638933	0.124665	0.0976038	0.0905282	0.107566	0.0964262	0.0874665	0.0737008	0.0954971	0.131944	0.110549	0.0679539	0.162198	0.0542405	0.131313	0.242824	0.0768569	0.049142	0.0681022	0.0566451	0.0385803	0.099193	0.0857832	0.0595045	0.130798	0.150136	0.15037	0.104261	0.118455	0.111081	0.216833	0.242811	0.14735	0.128829	0.113894	0.209785	0.175381
853.487	240.58-241.51	PI36:6	PI31:1	0.130021	0.126631	0.221049	0.0911334	0.101613	0.193337	0.179331	0.110088	0.368777	0.183826	0.135199	0.235121	0.101697	0.122194	0.238231	0.552149	0.474541	0.288973	0.688502	0.383733	0.429239	0.172609	0.276184	0.0774779	0.183404	0.188873	0.126	0.194318	0.383045	0.326397	0.224231	0.244193	0.285638	0.150307	0.166273	3.71917	0.436776	0.71482	0.255773	0.472259	0.211634	0.220107
893.612	240.58-241.51	PI38:0	PI31:1	0.0451106	0.03324	0.0461049	0.0186796	0.014077	0.0465482	0.0447464	0.0239374	0.0637338	0.0456585	0.0222924	0.0392633	0.00719511	0.0187652	0.00532203	0.0207634	0.0208904	0.0125094	0.0279506	0.0234466	0.0135086	0.0203886	0.0149029	0.00462685	0.0121204	0.0289964	0.0116807	0.0279458	0.0565503	0.0158295	0.026493	0.0346073	0.0114203	0.0481932	0.0237291	0.146833	0.0214783	0.0307443	0.0211817	0.032269	0.0116407	0.0269391
891.596	240.58-241.51	PI38:1	PI31:1	0.0560212	0.0499028	0.079492	0.0269922	0.0367122	0.0430776	0.0623949	0.065383	0.0809169	0.0843024	0.0645204	0.0466725	0.0371694	0.0647173	0.0415991	0.037031	0.0404902	0.0263695	0.0452604	0.0435014	0.0518303	0.0269621	0.0304162	0.021296	0.0200912	0.0305357	0.0173545	0.0358213	0.117262	0.0660098	0.0928021	0.0907194	0.0532609	0.0867011	0.111967	0.0706667	0.09012	0.0584258	0.0405319	0.0421803	0.0506672	0.057141
889.581	240.58-241.51	PI38:2	PI31:1	0.532904	0.331121	0.401461	0.317092	0.283473	0.324415	0.346094	0.442161	0.452686	0.402656	0.403242	0.349567	0.355056	0.430256	0.285281	0.24795	0.332991	0.225013	0.121582	0.323743	0.258555	0.287411	0.185011	0.223974	0.2183	0.259375	0.235317	0.304832	0.80694	0.737443	0.878221	0.813906	0.513594	0.891077	0.906554	0.41675	0.518763	0.719877	0.68818	0.659019	0.52519	0.632509
887.565	240.58-241.51	PI38:3	PI31:1	4.24498	2.69812	3.19733	2.98752	2.86984	2.26568	2.94513	3.10887	3.29611	3.20455	3.05702	3.00231	2.62032	2.85494	2.02157	1.96104	2.12312	1.89948	1.45295	2.27097	2.35948	2.87555	1.93418	2.52189	2.26351	2.35887	2.07915	2.56656	6.20535	4.89041	6.52807	5.72344	4.48509	6.52858	6.22855	5.61425	5.59755	7.04596	6.92196	6.49218	5.3259	6.48551
885.549	240.58-241.51	PI38:4	PI31:1	17.1579	9.94789	11.8541	11.3524	10.3657	8.27792	10.988	10.5409	11.5157	10.5955	10.6624	9.80534	8.37836	9.52973	8.96507	8.53875	9.43317	8.85925	6.89041	10.0339	10.8048	12.758	8.21355	9.82432	9.03096	9.90635	8.9061	10.1708	22.7287	19.5877	24.103	19.9546	16.4088	22.4812	20.6825	21.5066	23.8581	26.996	26.7687	24.635	23.1444	24.8681
883.534	240.58-241.51	PI38:5	PI31:1	3.49306	2.10956	2.23683	2.13055	2.11897	1.6179	2.52457	1.803	1.91589	1.79343	1.76305	1.67598	1.52409	1.7358	1.92751	1.79996	2.1338	1.99809	1.57779	2.29643	2.45501	2.21393	1.55506	1.97342	1.78493	2.00229	1.82049	2.03025	4.5872	3.77803	4.9816	4.03776	3.51197	4.80166	4.72493	4.85175	5.07235	5.60079	5.54467	5.19115	4.55373	5.11376
881.518	240.58-241.51	PI38:6	PI31:1	0.394967	0.230407	0.303771	0.319118	0.27578	0.210975	0.277862	0.285861	0.269449	0.269592	0.277831	0.279466	0.24679	0.231387	0.130654	0.0973568	0.154754	0.135955	0.0995097	0.174114	0.223185	0.210244	0.132936	0.185824	0.155077	0.171209	0.2004	0.176512	0.253727	0.220985	0.35577	0.257713	0.180391	0.276493	0.363684	0.0525833	0.443391	0.497212	0.609479	0.467122	0.471018	0.625948
921.643	240.58-241.51	PI40:0	PI31:1	0.0526779	0.0308394	0.0579893	0.0159873	0.0189428	0.0437772	0.0416032	0.0195571	0.0850114	0.0630062	0.0218036	0.0555652	0.0127897	0.025584	0.0108284	0.014567	0.0229464	0.0105462	0.0233463	0.030387	0.0247752	0.0198307	0.0151791	0.000959759	0.0146594	0.024552	0.00960504	0.0279976	0.109861	0.0164935	0.0582457	0.0633439	0.0349565	0.0542957	0.0287536	0.0871667	0.0102608	0.0955559	0.0388199	0.0380227	0.00789651	0.0124153
919.628	240.58-241.51	PI40:1	PI31:1	0.070447	0.0587734	0.0834143	0.0325574	0.0189921	0.0633813	0.0536024	0.0413996	0.0979595	0.0728557	0.0427797	0.0641564	0.0241807	0.0421041	0.0167773	0.0191872	0.0306104	0.0175273	0.0199371	0.0466155	0.0249171	0.0307541	0.0366365	0.00575855	0.0265619	0.0329746	0.0126101	0.0382658	0.100511	0.0691875	0.0965242	0.0870989	0.0414203	0.0418387	0.0468037	0.0794167	0.0213134	0.0938511	0.0563253	0.0953584	0.0174971	0.0335237
917.612	240.58-241.51	PI40:2	PI31:1	0.13641	0.0722298	0.0814254	0.0545487	0.0656403	0.0447542	0.0873411	0.0712803	0.0973075	0.0880711	0.070768	0.0694086	0.0532391	0.0705931	0.0572026	0.0252283	0.0535453	0.046928	0.0185576	0.0530429	0.0885343	0.055366	0.0455476	0.0436393	0.0373149	0.0445489	0.0439227	0.0513762	0.10651	0.0943488	0.110313	0.122632	0.0634203	0.106453	0.116232	0.0821667	0.105594	0.1531	0.127634	0.0763001	0.0595118	0.0635018
915.596	240.58-241.51	PI40:3	PI31:1	0.251821	0.169862	0.188928	0.15122	0.145607	0.126727	0.165747	0.115646	0.160498	0.167014	0.159708	0.160707	0.139545	0.122909	0.177876	0.138356	0.123338	0.274665	0.0538626	0.188683	0.284485	0.145782	0.119868	0.166551	0.155099	0.160451	0.147295	0.18014	0.235071	0.288299	0.35769	0.348323	0.278174	0.342011	0.344755	0.178583	0.39862	0.267554	0.331024	0.359666	0.308084	0.285022
913.581	240.58-241.51	PI40:4	PI31:1	0.626435	0.398823	0.444993	0.474968	0.400132	0.337632	0.458651	0.397002	0.45164	0.405821	0.42908	0.393372	0.353719	0.360889	0.39241	0.432826	0.387969	0.387965	0.25369	0.479577	0.417991	0.530274	0.325964	0.539031	0.4662	0.490532	0.469782	0.539473	0.888332	0.842191	0.982266	1.00263	0.754072	1.08329	1.0576	0.82	1.04172	1.10477	1.18677	0.793004	0.859315	0.963152
911.565	240.58-241.51	PI40:5	PI31:1	0.873091	0.60049	0.752351	0.74806	0.660554	0.512366	0.792971	0.573975	0.765758	0.719642	0.603358	0.664221	0.550129	0.570495	0.659624	0.678104	0.767755	0.57351	0.592612	0.772209	0.777842	0.795036	0.561978	0.642938	0.66505	0.733457	0.628824	0.686227	1.53078	1.16031	1.52076	1.3373	0.952913	1.53742	1.51566	1.65075	1.31529	1.84284	1.96612	1.45692	1.49098	1.43423
909.549	240.58-241.51	PI40:6	PI31:1	0.700539	0.452107	0.541063	0.535412	0.468015	0.416475	0.549233	0.459086	0.687273	0.552008	0.482741	0.530963	0.419803	0.450627	0.376715	0.43639	0.472993	0.342356	0.471048	0.488714	0.418738	0.511735	0.376903	0.411783	0.436925	0.472246	0.367538	0.445174	0.696621	0.590353	0.810138	0.757504	0.459377	0.656637	0.664408	1.832	1.19292	1.39234	0.937742	1.02268	0.932004	1.06435
949.674	240.58-241.51	PI42:0	PI31:1	0.0118167	0.00631573	0.00645486	0.00448641	0.00467591	0.00868821	0.00739389	0.00582291	0.0112541	0.0149199	0.00389082	0.00656267	0.00342346	0.00378236	0.00806908	0.00875109	0.0076012	0.00753078	0.0134437	0.0120341	0.0187966	0.00360069	0.00423896	0.00266982	0.00170532	0.00547477	0.00176999	0.00524853	0.00668826	0.00348606	0.00639367	0.00450965	0.00824638	0.0039823	0.00465856	0.0399167	0.0102278	0.00534558	0.0101794	0.0110111	0.00634841	0
947.659	240.58-241.51	PI42:1	PI31:1	0.0386632	0.0320835	0.0500358	0.0179604	0.0162807	0.0428196	0.0350082	0.0158926	0.0561586	0.0482557	0.0231248	0.0462427	0.00890391	0.0293512	0.0136	0.0151106	0.0409357	0.00446821	0.0305339	0.0331631	0.0182196	0.0184994	0.0299149	0.00530212	0.0179153	0.0332492	0.010568	0.0378461	0.120381	0.0388565	0.0582039	0.0485718	0.0126812	0.0256822	0.0242991	0.06075	0.0236229	0.0782767	0.0345995	0.0509517	0.0123728	0.0212615
945.643	240.58-241.51	PI42:2	PI31:1	0.216471	0.158021	0.283747	0.1323	0.118544	0.196077	0.173246	0.1191	0.315901	0.249649	0.137139	0.252568	0.0892907	0.134595	0.0648537	0.0842884	0.211497	0.0639371	0.106741	0.139189	0.0953454	0.161457	0.162694	0.0376869	0.114967	0.166125	0.0776259	0.158649	0.52991	0.304544	0.36398	0.282085	0.224188	0.326438	0.265411	0.307833	0.301868	0.56484	0.345105	0.484732	0.15283	0.156463
943.628	240.58-241.51	PI42:3	PI31:1	0.465821	0.329378	0.545612	0.260868	0.192331	0.368766	0.344091	0.251581	0.562944	0.439302	0.248096	0.405407	0.200176	0.242858	0.138852	0.217566	0.324601	0.144498	0.184363	0.310098	0.183208	0.240039	0.286654	0.114833	0.218325	0.340957	0.192168	0.362394	0.992614	0.469005	0.621104	0.518157	0.376232	0.439024	0.456884	0.71625	0.701444	1.1224	0.67812	0.817655	0.503696	0.44489
941.612	240.58-241.51	PI42:4	PI31:1	0.154699	0.0966392	0.114469	0.0723967	0.0618271	0.084029	0.106275	0.0581854	0.123431	0.0979268	0.0711068	0.0904149	0.0353991	0.0669347	0.0247849	0.0423112	0.0808034	0.0339396	0.0489948	0.0777448	0.0624253	0.0687338	0.0530297	0.0429265	0.0521544	0.0872133	0.0560681	0.070539	0.17289	0.109941	0.180797	0.140788	0.0954203	0.154443	0.149876	0.0799167	0.116745	0.222882	0.157005	0.127426	0.112243	0.1193
939.596	240.58-241.51	PI42:5	PI31:1	0.107621	0.0556927	0.0564502	0.0661566	0.0392806	0.0393099	0.074856	0.0441381	0.050287	0.0602809	0.0614087	0.0328527	0.0381496	0.0452417	0.0237832	0.0281634	0.0159619	0.0253173	0.0119851	0.0306404	0.0315674	0.0355002	0.0321111	0.0238064	0.0269156	0.0369251	0.0535553	0.0471005	0.0585523	0.105056	0.164301	0.118313	0.054942	0.115603	0.117027	0.0669167	0.0622245	0.0483703	0.0962335	0.0432667	0.147081	0.0969784
937.581	240.58-241.51	PI42:6	PI31:1	0.0328954	0.0173335	0.021605	0.0124524	0.0164926	0.0110918	0.0200979	0.0116743	0.0243812	0.0178126	0.0117668	0.0252521	0.00882783	0.0110563	0.0146817	0.0255311	0.0185204	0.0204564	0.01883	0.0210566	0.0208967	0.0117642	0.00906108	0.00989771	0.0125499	0.00976539	0.0202525	0.0171844	0.0169006	0.0211891	0.0278497	0.0312046	0.00968116	0.0163225	0.0152564	0.0289167	0.0201256	0.0190996	0.0216993	0.0176903	0.0142089	0.0223334
977.706	240.58-241.51	PI44:0	PI31:1	0.00729471	0.00610235	0.0102344	0.0029725	0.00145676	0.00640966	0.00420475	0.000383086	0.00964636	0.0152443	0.00239305	0.00454722	0.00181414	0.00309466	0.00797689	0.00335445	0.00193028	0.00489226	0.00314565	0.0052204	0.00573264	0.00239597	0.0021928	0	0.00207165	0.00106069	0.00206958	0.00476891	0.00470128	0.00908272	0.00438999	0.00268583	0.00478261	0.0012414	0.00254743	0	0.00833069	0.00378525	0	0.0053111	0.00542435	0.00164909
975.69	240.58-241.51	PI44:1	PI31:1	0.0120264	0.0116446	0.00438496	0.00445875	0.00546715	0.0057726	0.00735449	0.00837755	0.0133477	0.0123413	0.00869386	0.00248721	0.00460265	0.00686691	0.0187746	0.0143263	0.00226722	0.00711459	0.00403311	0.00883546	0.0279632	0.00472186	0.00247245	0.00197579	0.00334117	0.00145624	0.00692406	0.00687813	0.0109172	0.00720926	0.00642845	0.0100628	0.00473913	0.0161074	0.00527079	0.0115833	0.0331743	0.013075	0.0129665	0.00516357	0.00559236	0.00738558
973.674	240.58-241.51	PI44:2	PI31:1	0.0158353	0.0113493	0.00890421	0.00632671	0.00670946	0.0054443	0.00888667	0.00817835	0.0240296	0.0145831	0.00536924	0.00568468	0.00326252	0.00613623	0.0136185	0.00781153	0.00611637	0.0112451	0.00269753	0.0118832	0.0216535	0.00446313	0.00434809	0.00420481	0.00312642	0.00475672	0.00586329	0.00571179	0.0304271	0.00589309	0.00797295	0.00920986	0.0107826	0.00523599	0.00651635	0.0813333	0.00788529	0.0260489	0.0106705	0.0117354	0.0077645	0.0125449
971.659	240.58-241.51	PI44:3	PI31:1	0.0309868	0.0229462	0.0164228	0.01163	0.0118907	0.00968092	0.0201132	0.0154439	0.0244931	0.0236268	0.0143898	0.0157148	0.00952423	0.0170838	0.00687684	0.00785812	0.0191486	0.00498649	0.00463061	0.01443	0.0153343	0.0106538	0.0191691	0.005002	0.00760447	0.0177117	0.00648386	0.0181055	0.0340112	0.038062	0.0289628	0.0242814	0.0188406	0.050338	0.0240035	0.03625	0.018476	0.0203132	0.0586877	0.0205336	0.0061804	0.0262677
969.643	240.58-241.51	PI44:4	PI31:1	0.222172	0.0959705	0.0739367	0.128433	0.11358	0.0874332	0.125978	0.0978775	0.113906	0.127	0.13035	0.0675662	0.0905606	0.097722	0.0677606	0.0716393	0.0797526	0.100232	0.0500931	0.0797424	0.15498	0.101259	0.0666708	0.0965511	0.0803427	0.0960918	0.100755	0.0896038	0.235454	0.235309	0.255795	0.222742	0.204986	0.225399	0.261478	0.58175	0.27846	0.22437	0.361708	0.250051	0.19452	0.243712
967.628	240.58-241.51	PI44:5	PI31:1	0.575023	0.316998	0.186863	0.398942	0.336873	0.185192	0.387978	0.302017	0.190773	0.338391	0.366613	0.137606	0.316716	0.320211	0.335238	0.138783	0.231999	0.259235	0.135184	0.213077	0.326666	0.398876	0.238316	0.321898	0.272318	0.299918	0.376547	0.259769	0.650456	0.821808	0.820142	0.778319	0.669783	0.830199	0.746756	0.82075	1.09317	0.497038	1.11662	0.826949	0.948433	0.861227
965.612	240.58-241.51	PI44:6	PI31:1	0.104509	0.0609549	0.0247983	0.0839787	0.0651547	0.0502767	0.0796648	0.060775	0.0423986	0.0542477	0.0712374	0.0170435	0.0312588	0.0479622	0.0495575	0.0326205	0.029097	0.0613299	0.0119587	0.0542922	0.0605333	0.0876024	0.0398422	0.0399253	0.0416856	0.0555816	0.0701211	0.0389334	0.116655	0.131249	0.179544	0.188652	0.128174	0.200061	0.120018	0.0500833	0.175209	0.0581513	0.111058	0.112499	0.126284	0.18855
492.48	263.84-264.77	Cer32:1(-H2O)	C17Cer	0.0822091	0.0406333	0.0542592	0.0398869	0.0437963	0.0388128	0.0448011	0.0392254	0.172315	0.0309928	0.0349564	0.027948	0.0296477	0.0278347	0.0968019	0.109411	0.0927951	0.0726379	0.0815795	0.0910149	0.0976706	0.0574364	0.0507421	0.0569765	0.0467068	0.0524681	0.0600526	0.0674482	0.101293	0.10406	0.100426	0.121882	0.0423667	0.16944	0.13679	0.282333	0.102621	0.0915049	0.0860169	0.0939153	0.08678	0.0803485
538.52	263.84-264.77	Cer34:1	C17Cer	0.61038	0.320127	1.45927	0.350156	0.273475	0.273236	0.321052	0.450834	0.603889	0.37282	0.455825	0.319473	0.311264	0.330296	0.355693	0.33233	0.30275	0.239465	0.240486	0.295952	0.280241	0.438433	0.315996	0.417878	0.387784	0.409801	0.306707	0.491222	1.43633	1.02501	1.4268	1.41872	1.16635	1.94752	1.49594	1.2958	0.66216	0.687777	0.743319	0.704713	0.555602	0.63712
520.51	263.84-264.77	Cer34:1(-H2O)	C17Cer	1.04646	0.655228	1.52398	0.637861	0.567528	0.474239	0.643495	0.784709	1.14713	0.679861	0.864949	0.598694	0.609807	0.634202	0.604383	0.609116	0.546978	0.466233	0.368417	0.53407	0.466758	0.74296	0.549973	0.862729	0.745171	0.732259	0.595097	0.920295	2.62679	2.01527	2.57631	2.74239	2.25559	3.74894	3.23344	2.80823	1.41401	1.52195	1.67797	1.4256	1.14373	1.45577
566.55	263.84-264.77	Cer36:1	C17Cer	0.0466643	0.0304557	0.00790955	0.0341321	0.0246332	0.0159929	0.032921	0.0390433	0.0417689	0.0336805	0.0404239	0.0321005	0.0298572	0.0255127	0.0334194	0.0607591	0.0422446	0.053138	0.0268241	0.0487664	0.0117529	0.0318952	0.0128199	0.0316101	0.0341557	0.0315687	0.0233052	0.0445029	0.13184	0.107366	0.145361	0.149024	0.10984	0.222294	0.161296	0.196	0.0477077	0.067626	0.0294474	0	0	0.0722585
548.54	263.84-264.77	Cer36:1(-H2O)	C17Cer	0.197507	0.0894254	0.12957	0.0985226	0.142257	0.0791546	0.108136	0.127673	0.669579	0.0844929	0.109847	0.0922055	0.106016	0.103089	0.227817	0.256532	0.209784	0.277739	0.248622	0.197646	0.236945	0.0687732	0.0629618	0.0731743	0.0662902	0.0681068	0.0719663	0.0815762	0.249265	0.265946	0.236642	0.320376	0.28784	0.394769	0.358225	0.879867	0.203711	0.188078	0.154881	0.253275	0.255376	0.408452
594.58	263.84-264.77	Cer38:1	C17Cer	0.128872	0.034827	0.0673548	0.0214536	0.045016	0.0419285	0.041165	0.0367246	0.275703	0.0210156	0.0294938	0.022312	0.0343258	0.0253054	0.0882866	0.132861	0.102458	0.113004	0.207346	0.106491	0.167306	0.0383937	0.0532916	0.0428859	0.0308537	0.0179445	0.0419993	0.0433213	0.061721	0.0688437	0.0569962	0.111433	0.101387	0.11179	0.0774137	0.0730667	0	0	0	0.077306	0	0.100576
576.57	263.84-264.77	Cer38:1(-H2O)	C17Cer	0.0591144	0.0290695	0.0954816	0	0.0168264	0.0220492	0.0337886	0.0427542	0.0404777	0.0377012	0.044909	0.0369543	0.0351978	0.035267	0.0252483	0.0276774	0.0408808	0.0171441	0.0193976	0.00735081	0.00723864	0.0161352	0.0053855	0.0266682	0.021458	0.0140303	0.0191123	0.0343198	0.0848299	0.0822567	0.0959509	0.101539	0.0376667	0.119307	0.0856528	0.2273	0	0.0327497	0.0649307	0.0802137	0.0568212	0.093414
622.61	263.84-264.77	Cer40:1	C17Cer	0.3365	0.0911439	0.141801	0.0786894	0.116265	0.110901	0.12029	0.113915	1.00521	0.0664576	0.0793815	0.0669749	0.0946138	0.0644589	0.179149	0.290148	0.230476	0.243237	0.486644	0.269081	0.317301	0.125809	0.223991	0.205362	0.122993	0.116037	0.188612	0.18762	0.163422	0.199265	0.161265	0.391394	0.366547	0.322765	0.261538	0.2078	0.105669	0.107472	0.112008	0.178979	0.10684	0.150666
604.6	263.84-264.77	Cer40:1(-H2O)	C17Cer	0.216111	0.114059	0.131435	0.110843	0.118279	0.0882735	0.100855	0.161793	0.351399	0.130585	0.164852	0.128706	0.12204	0.125319	0.157566	0.189107	0.179674	0.147383	0.194239	0.14073	0.16479	0.0831878	0.0736864	0.0866684	0.0738846	0.0785857	0.0784862	0.0955548	0.189839	0.200289	0.188042	0.239097	0.197367	0.277387	0.223014	0.559367	0.237601	0.233258	0.228667	0.21731	0.197	0.222863
620.6	263.84-264.77	Cer40:2	C17Cer	0.039352	0.00265813	0	0	0	0	0.0205724	0.0255289	0.0300578	0.0238421	0.0289044	0.01715	0.0225667	0.0259951	0	0	0	0	0	0.0134874	0	0.00876563	0	0.011861	0.00498838	0.0119734	0	0.0225703	0.0622248	0.0458072	0.0582874	0.0202526	0	0.0323083	0.0495975	0	0	0.0693019	0.0679567	0	0	0.0639424
602.59	263.84-264.77	Cer40:2(-H2O)	C17Cer	0.03308	0.0140847	0	0	0	0	0.0189072	0.0197935	0.019464	0.0173964	0.0249971	0.0215048	0.0143422	0.0217395	0	0.0124177	0.017601	0	0	0	0	0.00677124	0	0.0111445	0.00620737	0.00492804	0	0.0113059	0.0594955	0	0.0472032	0.0715701	0	0.0713324	0.0537719	0	0	0	0.0332059	0	0	0.0416561
650.65	263.84-264.77	Cer42:1	C17Cer	0.288182	0.160804	0.196385	0.159932	0.139309	0.0912219	0.149622	0.214858	0.187775	0.199617	0.237778	0.179878	0.179731	0.179359	0.138513	0.152429	0.162068	0.125886	0.133688	0.139859	0.127832	0.148127	0.134854	0.180667	0.157154	0.142017	0.143708	0.183024	0.272725	0.276532	0.309517	0.3337	0.243987	0.357335	0.332376	0.4859	0.308556	0.380259	0.402792	0.349696	0.334788	0.41967
632.63	263.84-264.77	Cer42:1(-H2O)	C17Cer	0.433884	0.225528	0.270403	0.231517	0.247737	0.166695	0.248654	0.311485	0.261141	0.293702	0.342684	0.298144	0.257166	0.265001	0.183641	0.181004	0.183808	0.171871	0.16124	0.178727	0.162315	0.19011	0.158744	0.229134	0.183676	0.175026	0.174722	0.229947	0.343144	0.309315	0.369483	0.386418	0.29954	0.425541	0.342617	0.4697	0.48417	0.566765	0.533673	0.493375	0.49567	0.57975
630.62	263.84-264.77	Cer42:2(-H2O)	C17Cer	0.829113	0.492189	0.526002	0.433658	0.408635	0.419717	0.457619	0.519324	0.554452	0.423456	0.441078	0.41934	0.386235	0.392451	0.402923	0.433386	0.379352	0.337718	0.257486	0.332423	0.354773	0.455386	0.336364	0.493417	0.448531	0.464128	0.372399	0.563177	1.54555	1.26189	1.42117	1.62655	1.21267	2.24328	1.73719	1.19787	0.884452	1.0216	1.04447	0.868794	0.721731	0.840179
678.68	263.84-264.77	Cer44:1	C17Cer	0.361027	0.156546	0.220511	0.198558	0.215126	0.163266	0.115296	0.119266	1.62225	0.0339201	0.0649603	0.0470164	0.103434	0.0437965	0.38164	0.374898	0.431303	0.350898	0.396373	0.305543	0.46543	0.0345063	0.0463483	0.0384641	0.00735435	0.016063	0.0318183	0.0329867	0.0119969	0	0.0550788	0.0511542	0	0.0218609	0.026254	0.212933	0.215087	0.0299584	0	0.160508	0.0929003	0.0885515
590.45	263.84-264.77	CerP32:1	C17Cer	3.74526	3.15209	3.72023	3.9307	4.55611	3.49846	2.56597	2.65213	14.5402	1.35574	2.8268	2.40807	2.52887	3.07914	10.0675	10.5485	8.7581	8.60105	10.6534	7.22561	9.9205	1.35708	1.84989	1.06129	0.75563	1.06965	1.28607	1.16729	0.743525	3.22037	2.36366	4.11753	3.76089	3.92374	4.55442	18.8888	9.65141	6.99422	6.17473	7.19858	5.61004	5.90603
616.48	263.84-264.77	GlcCer28:1	C8GC	0.00929226	0.00721079	0.00662028	0.00634331	0.00680904	0.00634243	0.00903376	0.00787363	0.0184566	0.0116186	0.00977836	0.0135227	0.0100468	0.00976335	0.013262	0.0168406	0.0129569	0.0129256	0.0173696	0.0126159	0.0190218	0.00727792	0.00587794	0.00884729	0.00770173	0.00641351	0.00645023	0.00811097	0.0126267	0.0126494	0.0102048	0.00980691	0.0112867	0.00753933	0.00966335	0.0769667	0.0184496	0.0218678	0.023337	0.0189429	0.0202045	0.0324447
598.47	263.84-264.77	GlcCer28:1(-H2O)	C8GC	0.00621162	0.00332724	0.00605665	0.00269959	0.00410554	0.00321577	0.00478917	0.00346748	0.0180462	0.00440262	0.00348819	0.00510966	0.00406718	0.00440433	0.0120649	0.0138216	0.00850466	0.0118042	0.0146281	0.012879	0.012661	0.00370095	0.0036067	0.00471814	0.00402203	0.00208711	0.00365248	0.00450839	0.00493672	0.00732309	0.00250737	0.00611208	0.00521333	0.00399951	0.00652761	0.0910333	0.0166284	0.0174295	0.0147157	0.0182777	0.0126008	0.025674
596.45	263.84-264.77	GlcCer28:2(-H2O)	C8GC	0.00677204	0.00324417	0.0131758	0.0031215	0.00427315	0.0049495	0.00680728	0.00286768	0.0132172	0.00488363	0.00384243	0.00382753	0.00420763	0.00464705	0.0126794	0.015151	0.0130642	0.011399	0.0220547	0.0108295	0.017406	0.00424752	0.00539641	0.00367522	0.00417488	0.00309993	0.00393495	0.00365053	0.00738408	0.00670176	0.00520955	0.00735337	0.00776667	0.00408309	0.0059365	0.0583	0.010241	0.0179612	0.014222	0.0143453	0.0181212	0.0193651
626.5	263.84-264.77	GlcCer30:1(-H2O)	C8GC	0.0125877	0.00639689	0.014471	0.00495884	0.00752386	0.0058281	0.00886741	0.00791741	0.0283599	0.00777381	0.00665892	0.00789722	0.00730805	0.0066788	0.0133137	0.0168126	0.0138249	0.0107457	0.0173661	0.0160318	0.0140951	0.00689845	0.00586703	0.00740046	0.0079569	0.00870017	0.00828809	0.00803248	0.0144562	0.01559	0.0122808	0.00982506	0.0104067	0.00902901	0.0131087	0.0907667	0.0292053	0.0378525	0.0271752	0.0183957	0.0174107	0.0223334
628.51	263.84-264.77	CerP36:1(-H2O)	C17Cer	0.0979278	0.042412	0.0578337	0.0482556	0.0519749	0.044261	0.0460575	0.0547074	0.0420937	0.0380252	0.0510308	0.0403143	0.0322355	0.0390847	0	0.0275562	0.0344047	0	0	0.0620099	0.0145605	0.0291613	0.0117354	0.0390094	0.0268569	0.0306829	0.0305417	0.0457641	0.0926399	0.0725906	0.100301	0.114638	0.0378733	0.132647	0.115152	0.0869333	0	0.0831484	0.028099	0	0.0638201	0.0994355
624.48	263.84-264.77	GlcCer30:2(-H2O)	C8GC	0.0103812	0.00527968	0.00871449	0.00329557	0.00688496	0.0043445	0.00755586	0.00529579	0.0338409	0.00542745	0.0045964	0.00464314	0.00433989	0.0049646	0.014179	0.0183625	0.0147958	0.0163651	0.0268101	0.0138084	0.0220565	0.00691354	0.00792137	0.00743172	0.00623768	0.00721571	0.00827219	0.00554066	0.0146512	0.0148359	0.0102493	0.00754573	0.0181467	0.00935103	0.0124866	0.0587333	0.019545	0.0241389	0.0193077	0.0206757	0.0120104	0.0264279
654.53	263.84-264.77	GlcCer32:1(-H2O)	C8GC	0.0156113	0.00701494	0.014297	0.00694518	0.00788768	0.00957384	0.0089322	0.0108446	0.0476207	0.00827631	0.00724255	0.0086751	0.00904494	0.00767698	0.021384	0.0328892	0.0246117	0.0212495	0.0275165	0.0262843	0.0278572	0.0139554	0.0143832	0.0128964	0.0124741	0.0103731	0.0133541	0.0141792	0.0105782	0.0134367	0.00974564	0.0187718	0.0306533	0.0121976	0.0114339	0.0640667	0.0326893	0.0326919	0.0216223	0.0272798	0.0217982	0.0325672
652.52	263.84-264.77	GlcCer32:2(-H2O)	C8GC	0.0100372	0.00701875	0.0108206	0.00652844	0.00805036	0.00892974	0.0111876	0.00914416	0.0350734	0.0111599	0.0121787	0.0103315	0.00976826	0.00986044	0.0108751	0.0200739	0.0157392	0.0142386	0.0200935	0.0153993	0.0159379	0.00839478	0.00721886	0.00798444	0.00817796	0.00755029	0.006663	0.00810225	0.015476	0.0175583	0.0114376	0.012892	0.02	0.00984513	0.0115746	0.115667	0.035949	0.0326572	0.0406965	0.0281006	0.0276402	0.0399787
522.52	265.85-266.78	DHCer34:0(-H2O)	C17Cer	0.0765714	0.0353551	0.445382	0.0545126	0.049297	0.0351921	0.0450401	0.0360469	0.031188	0.0229322	0.0330314	0.0237556	0.0259387	0.0308708	0.0609095	0.0726053	0.0560261	0.0580915	0.0504218	0.0634898	0.0543523	0.0318639	0.0227492	0.026787	0.027659	0.0221873	0.0266239	0.0340865	0.0724612	0.0664532	0.0717454	0.0858014	0	0.115905	0.0909728	0.258933	0.057005	0.0822931	0.0761692	0.111517	0.0858631	0.141063
550.56	265.85-266.78	DHCer36:0(-H2O)	C17Cer	0.070348	0.0242425	0.0888878	0.046048	0.0497644	0.0417784	0.0353707	0.0389295	0.237166	0.01898	0.0312979	0.0228886	0.0266304	0.0371996	0.101581	0.115107	0.099269	0.0973458	0.108558	0.105383	0.0999977	0.0272618	0.0340972	0.0265806	0.0196882	0.0137774	0.0290658	0.0248343	0.0364705	0	0.0224077	0.0778818	0.0238	0.0736062	0.0571722	0.314	0.101585	0.0682443	0.0292828	0.0914261	0.104603	0.123046
682.56	263.84-264.77	GlcCer34:1(-H2O)	C8GC	0.149203	0.0970866	0.113506	0.0729119	0.0758016	0.0605712	0.0853471	0.116279	0.130654	0.158042	0.133173	0.151586	0.119883	0.112201	0.0694789	0.0761678	0.0688025	0.0751947	0.0633629	0.0755673	0.0753568	0.0933657	0.0783925	0.114901	0.120018	0.0718164	0.0787185	0.0958219	0.162522	0.155322	0.142634	0.130546	0.16626	0.11499	0.135549	0.252867	0.267862	0.391684	0.311987	0.299798	0.298229	0.288982
680.55	263.84-264.77	GlcCer34:2(-H2O)	C8GC	0.0124568	0.00875095	0.00826938	0.00673718	0.00903928	0.008714	0.00826854	0.00714073	0.038868	0.00706222	0.00777197	0.00576592	0.00755033	0.00610639	0.0196534	0.0250311	0.0201914	0.0189126	0.0230775	0.0157324	0.0263058	0.00512398	0.0055601	0.0051308	0.00543303	0.00517394	0.0055148	0.00485612	0.00611841	0.0118004	0.00632549	0.00775987	0.00924	0.00390855	0.00421663	0.0704	0.0280175	0.015193	0.0161331	0.0270652	0.0132248	0.015379
710.59	263.84-264.77	GlcCer36:1(-H2O)	C8GC	0.0136213	0.00711172	0.0100592	0.00664056	0.00892787	0.00463371	0.00949166	0.00997513	0.0292153	0.0125004	0.0101413	0.0117635	0.0113799	0.0095803	0.0127876	0.0168126	0.0132287	0.0147726	0.0209335	0.0173498	0.0186585	0.00794308	0.00840972	0.010533	0.00870471	0.00701516	0.00895084	0.00755614	0.0148251	0.0166809	0.0183253	0.0144236	0.02602	0.00985742	0.0192113	0.0395333	0.0266978	0.0258264	0.0209906	0.0191092	0.0173867	0.024562
708.58	263.84-264.77	GlcCer36:2(-H2O)	C8GC	0.00603712	0.00165524	0.00343634	0.00232121	0.0022539	0.002234	0.00308538	0.00271006	0.0150992	0.00275712	0.00238289	0.0028903	0.002239	0.00247472	0.0058235	0.00755373	0.00688048	0.00709574	0.00803107	0.00792536	0.0097436	0.00251401	0.0033025	0.00264231	0.0030721	0.00188052	0.00333089	0.00224439	0.00276528	0.00679188	0.00295264	0.00415941	0.00513333	0.00291298	0.00502167	0.0411667	0.00774672	0.00643204	0.00778786	0.0115825	0.00883737	0.0162553
677.56	183.64-184.57	SM32:0	C12SM	0.018462	0.0115882	0.0146671	0.0161445	0.0142461	0.00838414	0.0131453	0.0105093	0.00882812	0.0107466	0.0109108	0.0118579	0.00839537	0.0105775	0.019678	0.0207572	0.02349	0.0243404	0.019496	0.0217941	0.0277891	0.0238292	0.0213606	0.0227141	0.0237115	0.0207986	0.0220005	0.0238893	0.0249355	0.0271343	0.0295403	0.0226336	0.0323	0.0230949	0.0244272	0.0537	0.0315874	0.0343736	0.0350958	0.032049	0.030506	0.0273938
738.62	263.84-264.77	GlcCer38:1(-H2O)	C8GC	0.00865969	0.00692806	0.00849364	0.00430902	0.00541391	0.00423663	0.00535827	0.0073824	0.0158177	0.0106987	0.00957995	0.0113159	0.0101088	0.00774575	0.00936824	0.0126941	0.0118787	0.00980337	0.0127337	0.0118579	0.0124075	0.00609853	0.0054537	0.00676271	0.00762594	0.00434252	0.00453901	0.00602572	0.0172545	0.0149497	0.0125703	0.0142458	0.0115733	0.00672075	0.0138659	0.0603667	0.0176842	0.0180594	0.0262887	0.0291467	0.0234783	0.0287083
606.62	265.85-266.78	DHCer40:0(-H2O)	C17Cer	0.218415	0.163748	0.231041	0.19096	0.204402	0.17849	0.131982	0.12375	0.589639	0.0691312	0.138307	0.094319	0.102763	0.125076	0.337357	0.37651	0.34417	0.344707	0.391572	0.259364	0.345408	0.0930886	0.0983685	0.0691652	0.0544149	0.0754354	0.0778968	0.0786516	0.0899406	0.171509	0.155719	0.23991	0.181787	0.24076	0.217522	0.667067	0.41022	0.323688	0.250916	0.293983	0.261017	0.304187
736.61	263.84-264.77	GlcCer38:2(-H2O)	C8GC	0.00606061	0.00279607	0.00395818	0.00239718	0.00314127	0.00309852	0.00349513	0.00302091	0.0109607	0.00346044	0.00290844	0.00289554	0.0028324	0.0028661	0.00747296	0.00800099	0.00708607	0.00720882	0.00760579	0.00640691	0.00760947	0.00416128	0.00347847	0.00350015	0.00348264	0.00265752	0.00347029	0.00347286	0.00543159	0.00455796	0.00387655	0.00471109	0.01374	0.00385939	0.00579576	0.0576667	0.020284	0.0161061	0.00848861	0.0163196	0.0171275	0.0152753
634.65	265.85-266.78	DHCer42:0(-H2O)	C17Cer	0.230694	0.150521	0.181874	0.194596	0.139226	0.10693	0.10715	0.0773572	0.0802828	0.0513149	0.0749313	0.0496561	0.0566971	0.0574312	0.0792355	0.0734191	0.0829861	0.0702664	0.0723605	0.0692304	0.0739341	0.0723286	0.053563	0.0778486	0.0531732	0.0756208	0.0600685	0.0852071	0.100573	0.0801413	0.135373	0.112631	0.09756	0.134732	0.141969	0	0.180148	0.186662	0.16329	0.14245	0.152376	0.185561
766.66	263.84-264.77	GlcCer40:1(-H2O)	C8GC	0.0274204	0.0243538	0.0144804	0.011488	0.015587	0.00920333	0.0176368	0.0255569	0.0306318	0.0317325	0.0260095	0.0302701	0.0302083	0.024197	0.0142822	0.0175084	0.0174411	0.0186833	0.0200689	0.0217821	0.0212429	0.0169588	0.0140148	0.0196191	0.022701	0.0123221	0.01326	0.017918	0.0279167	0.0280355	0.0277453	0.0181112	0.0368667	0.0198279	0.0220599	0.0768	0.0497928	0.0596856	0.0451664	0.0553696	0.0494624	0.0659307
764.64	263.84-264.77	GlcCer40:2(-H2O)	C8GC	0.0050203	0.00367474	0.00277721	0.00195462	0.00361749	0.00271394	0.00304511	0.00311373	0.0125946	0.00401914	0.00363628	0.00453411	0.00317884	0.00459345	0.00673058	0.00746366	0.00863944	0.00482787	0.00932448	0.00625966	0.00824138	0.00393704	0.00318519	0.00433298	0.0040334	0.00321482	0.00378088	0.00308044	0.00491872	0.00879814	0.00611955	0.0070376	0.006	0.00473206	0.00689073	0.0488667	0.0205084	0.0165915	0.0121782	0.01081	0.0125048	0.0240061
632.63	265.85-266.78	DHCer42:1(-H2O)	C17Cer	0.248532	0.139539	0.167507	0.163092	0.1293	0.11477	0.10979	0.060645	0.0583052	0.0460181	0.0597029	0.0455665	0.0462114	0.0546339	0.0641396	0.0645329	0.072357	0.0482818	0.0245431	0.0563441	0.0330715	0.0778568	0.0573389	0.0788128	0.0617692	0.0902346	0.0683333	0.0945324	0.147676	0.14419	0.161193	0.188367	0.0765667	0.255452	0.200963	0	0.141684	0.153144	0.139736	0.150385	0.114636	0.188289
705.59	183.64-184.57	SM34:0	C12SM	0.23861	0.168951	0.185351	0.183965	0.155043	0.12449	0.199815	0.184481	0.202121	0.222107	0.201158	0.214449	0.182398	0.189336	0.111136	0.117229	0.117916	0.121959	0.108822	0.159919	0.171446	0.230945	0.169811	0.194742	0.246063	0.204537	0.17405	0.22822	0.544068	0.476598	0.518364	0.419066	0.460173	0.406116	0.484696	0.5039	0.488749	0.607611	0.612093	0.521797	0.500451	0.493253
794.69	263.84-264.77	GlcCer42:1(-H2O)	C8GC	0.075578	0.0530018	0.039471	0.0348594	0.0403879	0.0275897	0.0512713	0.0578132	0.0808671	0.10519	0.0688995	0.097029	0.0714876	0.0565676	0.0352114	0.0383743	0.0365451	0.0437461	0.0434416	0.0667029	0.0536939	0.0549278	0.0491638	0.0641081	0.0894081	0.0393034	0.050022	0.0489154	0.0600174	0.0589973	0.0601464	0.0445812	0.0769333	0.0331539	0.0431065	0.109567	0.132235	0.209304	0.140553	0.16164	0.160541	0.16122
792.67	263.84-264.77	GlcCer42:2(-H2O)	C8GC	0.0786201	0.0545694	0.0419182	0.0451171	0.0457535	0.0363084	0.0591283	0.0498284	0.0671563	0.0842383	0.058101	0.0817608	0.0670763	0.0527781	0.0502139	0.0487638	0.0513615	0.0452035	0.0523197	0.0902665	0.0688863	0.0637257	0.0490328	0.0701155	0.0862917	0.0549049	0.0563463	0.0689634	0.125337	0.116752	0.107909	0.0962616	0.14714	0.0892847	0.103257	0.158733	0.150896	0.185865	0.191188	0.182455	0.179296	0.163896
733.62	183.64-184.57	SM36:0	C12SM	0.00905232	0.00620637	0.00689229	0.00591698	0.00572153	0.00489166	0.00735361	0.0100259	0.00832566	0.0114045	0.0123819	0.0107907	0.00923689	0.011075	0.00654867	0.0063921	0.0068348	0.00512627	0.00533882	0.00698629	0.00693215	0.0112257	0.00805642	0.0115034	0.0117806	0.00917785	0.00912326	0.0117201	0.0445804	0.0326504	0.0429788	0.0336491	0.0368333	0.0349582	0.0337865	0.0334333	0.0182978	0.023405	0.0281149	0.0212498	0.0223022	0.0176264
820.7	263.84-264.77	GlcCer44:2(-H2O)	C8GC	0.0065019	0.00373876	0.00341246	0.0028508	0.00377425	0.00239659	0.00469987	0.00319428	0.010067	0.0068589	0.00503484	0.00599446	0.00421816	0.00422633	0.00759587	0.0100292	0.00704267	0.0102306	0.0156826	0.0099073	0.016392	0.00540643	0.00527364	0.00447054	0.00544187	0.00312412	0.0044901	0.00431219	0.00658329	0.00723772	0.00556019	0.00711019	0.00904667	0.0044469	0.00512864	0.0658	0.0373347	0.0243296	0.0304879	0.0330093	0.0246544	0.0371658
600.48	265.85-266.78	GlcDHCer28:0(-H2O)	C8GC	0.0071244	0.00305975	0.00840581	0.00197601	0.00326254	0.00379733	0.0029094	0.00324595	0.0152168	0.0033373	0.00261034	0.00290603	0.00354986	0.00408273	0.00951573	0.0148528	0.009608	0.0123979	0.0133418	0.00956692	0.0107653	0.00282665	0.00260817	0.00222714	0.00153858	0.00161648	0.00305087	0.0028123	0.00266331	0.00832859	0.00403239	0.00496153	0.00404	0.00246559	0.00372685	0.0469667	0.0256948	0.0165453	0.0121729	0.0129612	0.0171899	0.0163826
761.65	183.64-184.57	SM38:0	C12SM	0.00553542	0.00410761	0.00422593	0.00340104	0.00329409	0.00294688	0.00371314	0.00761444	0.00598727	0.00777877	0.00848238	0.00772634	0.0067088	0.00747674	0.00498525	0.00585787	0.00667032	0.00669368	0.00616477	0.007486	0.00723864	0.0062624	0.00541687	0.00821954	0.00753878	0.00529689	0.00541575	0.0062688	0.0215944	0.0249241	0.0274475	0.0184451	0.0241267	0.015649	0.0161375	0.0362	0.0137646	0.0166089	0.0172851	0.0181811	0.0148089	0.015035
789.68	183.64-184.57	SM40:0	C12SM	0.0153831	0.00976528	0.00760599	0.00815336	0.00748146	0.00546384	0.00971318	0.0139776	0.0127928	0.0182626	0.0179568	0.0168564	0.0139595	0.0151578	0.00715339	0.00770593	0.00783763	0.00850609	0.00867074	0.00939311	0.00981171	0.0107007	0.00843291	0.0106343	0.0149929	0.00900149	0.00852653	0.0108393	0.027074	0.0283153	0.0284577	0.0251234	0.03424	0.0202458	0.0239177	0.0442	0.0249162	0.0322527	0.0386155	0.0289536	0.0249232	0.0261734
712.61	265.85-266.78	GlcDHCer36:0(-H2O)	C8GC	0.00661767	0.00375171	0.0219636	0.00333835	0.00509051	0.00492136	0.00480318	0.00400249	0.0241779	0.00387038	0.00329172	0.00309158	0.00417837	0.00222694	0.00927974	0.018319	0.0103139	0.0105415	0.0140834	0.0103925	0.0170012	0.00352738	0.00332569	0.00281863	0.00221565	0.002202	0.00306799	0.00200458	0.0034521	0.00618004	0.003999	0.00594512	0.0125933	0.00208456	0.00463886	0.0347333	0.0145432	0.00953537	0.0128524	0.012355	0.0198301	0.0150162
710.59	265.85-266.78	GlcDHCer36:1(-H2O)	C8GC	0.00561093	0.00218259	0.0147319	0.00230055	0.00145725	0.0021402	0.00292341	0.00260849	0.0117431	0.00220834	0.00231514	0.00235774	0.00234902	0.00242921	0.00882006	0.00782706	0.00726425	0.00935733	0.0100977	0.00766222	0.00971333	0.00228116	0.00238719	0.00190076	0.00255672	0.000780022	0.00279164	0.00178984	0.00245636	0.00426864	0.0010408	0.00384001	0.00657333	0.0013766	0.00361425	0.0345	0.00754876	0.00971452	0.0108085	0.0136104	0.0121544	0.00974378
740.64	265.85-266.78	GlcDHCer38:0(-H2O)	C8GC	0.00334743	0.0020096	0.0152666	0.00175105	0.00225193	0.00195104	0.00244624	0.00224686	0.0131162	0.00277365	0.00271003	0.00217952	0.00318703	0.00200546	0.00562193	0.00928687	0.00726654	0.00593982	0.0111205	0.00662901	0.00711377	0.003011	0.001832	0.00175695	0.00130741	0.00130306	0.00180362	0.00171136	0.00110671	0.00608518	0.00176991	0.00337544	0.00628	0.00137414	0.00384226	0.0422333	0.00658537	0.0129623	0.00619525	0.00917909	0.0104119	0.0172118
768.67	265.85-266.78	GlcDHCer40:0(-H2O)	C8GC	0.00278701	0.00148682	0.0101214	0.00131734	0.00766584	0.00126161	0.00227464	0.00189836	0.01222	0.00162154	0.00274003	0.00269636	0.00177434	0.00209749	0.00806539	0.00522115	0.003358	0.00555346	0.00586953	0.00540025	0.00450665	0.00183484	0.00454111	0.00598865	0.00248598	0.00106321	0.00172047	0.00483976	0.00096275	0.00299279	0.00131074	0.00234466	0.000993333	0.00176991	0.00221528	0.039	0.00898725	0.00918863	0.00511759	0.00478536	0.0103783	0.0105589
817.72	183.64-184.57	SM42:0	C12SM	0.0249404	0.0156455	0.0145691	0.0146051	0.0129881	0.0106838	0.0171377	0.0232225	0.0253657	0.0346441	0.0319667	0.0315165	0.0242931	0.0252973	0.0097468	0.00896074	0.0110997	0.00894585	0.00864966	0.0102646	0.00932359	0.0180261	0.0130872	0.0184949	0.0256745	0.0153576	0.0132856	0.0207728	0.0466049	0.0387023	0.0505788	0.0384945	0.0499867	0.0333997	0.0388195	0.0460333	0.0411355	0.0532131	0.0639008	0.054125	0.0484111	0.0442569
766.66	265.85-266.78	GlcDHCer40:1(-H2O)	C8GC	0.00379543	0.0014228	0.00613339	0.00141913	0.00238109	0.00176969	0.0017143	0.00154986	0.00932801	0.00118764	0.00173151	0.00208202	0.000999532	0.00153722	0.00509833	0.00579886	0.00534311	0.00573879	0.00521229	0.00535921	0.00410556	0.00126348	0.00184973	0.00150435	0.00117099	0.00134136	0.00160675	0.00104535	0.00171255	0.00344811	0.00051205	0.00262776	0.000886667	0.00132989	0.00124134	0.0244	0.00455301	0.00691748	0.00327547	0.00583148	0.00409466	0.00873548
796.7	265.85-266.78	GlcDHCer42:0(-H2O)	C8GC	0.00736602	0.0030628	0.0122387	0.00335163	0.00438949	0.00230748	0.00348988	0.00375731	0.00985732	0.00460098	0.00346303	0.00347423	0.00297753	0.00447006	0.00543265	0.00632687	0.00495934	0.00820769	0.00964783	0.183618	0.00645537	0.0036298	0.00306242	0.00332633	0.00439341	0.00199238	0.00257887	0.00409963	0.00257333	0.00302599	0.00358157	0.00368031	0.00566	0.00436578	0.00532849	0.0279667	0.00938317	0.0104658	0.00996974	0.0155739	0.0117272	0.0112609
794.69	265.85-266.78	GlcDHCer42:1(-H2O)	C8GC	0.00531561	0.00200808	0.00694686	0.00152166	0.00324578	0.0015133	0.00229828	0.00302967	0.00494017	0.00478941	0.0034369	0.00516207	0.00408357	0.00334345	0.0052704	0.00545099	0.00879249	0.00555346	0.00637565	0.0233391	0.00625861	0.00416667	0.00374448	0.00367272	0.00409782	0.00216673	0.00344828	0.00258884	0.00428289	0.00771201	0.00203985	0.00672546	0.00568667	0.00250246	0.00475145	0.0393667	0.0115343	0.0133553	0.0116526	0.0131007	0.0127064	0.014201
839.7	183.64-184.57	SM44:3	C12SM	0.00809088	0.00379439	0.00376036	0.00434	0.00331381	0.00271394	0.00426823	0.00329411	0.00344814	0.00466627	0.00328978	0.0038443	0.00336845	0.0029015	0.00395526	0.00444155	0.00549616	0.00436927	0.000955996	0.00498745	0.00388609	0.00694588	0.00547416	0.00585609	0.0086125	0.00632281	0.0056493	0.00614127	0.0228451	0.0193227	0.0225747	0.0145688	0.02236	0.0163127	0.0167596	0.0186333	0.0113099	0.0140546	0.0157244	0.0138089	0.0135945	0.0108369
841.72	183.64-184.57	SM44:2	C12SM	0.0273063	0.0178967	0.0146321	0.0145616	0.0129604	0.0123675	0.019035	0.0159968	0.0159354	0.0248413	0.0198751	0.0201923	0.0176311	0.0164664	0.0161849	0.0167102	0.0217037	0.0182121	0.0136229	0.0228056	0.0200056	0.0364759	0.0268061	0.0291567	0.0484854	0.034976	0.0278393	0.0355417	0.130403	0.106265	0.121826	0.0956119	0.1353	0.101261	0.0861369	0.0649667	0.0521683	0.0640603	0.0627117	0.0510241	0.0515505	0.0439271
843.73	183.64-184.57	SM44:1	C12SM	0.00905735	0.00597775	0.00447406	0.00452735	0.00371017	0.00405059	0.00566471	0.0073465	0.00790759	0.010559	0.00880662	0.00875372	0.00737828	0.00627225	0.00526303	0.00594484	0.00555327	0.00566968	0.00427738	0.00721321	0.00547534	0.00978547	0.00804005	0.00891231	0.0143727	0.00904785	0.00824774	0.0105363	0.0331474	0.0310567	0.033492	0.0223505	0.03882	0.0262906	0.0261358	0.0244667	0.0161005	0.0196255	0.0211499	0.0182348	0.0166139	0.0191813
845.75	183.64-184.57	SM44:0	C12SM	0.00207222	0.000300259	0	0.000909453	0.000284942	0	0.00138597	0.00186596	0.00174005	0.00239264	0.00235772	0.00212081	0.00178605	0.0017769	0	0	0.00172469	0	0	0	0	0.00213023	0.000956239	0.001243	0.00251756	0.00137159	0.000270237	0.00209505	0.00657729	0.00626067	0.00540992	0.00462035	0.00317333	0.00523107	0.00570287	0	0	0.00203999	0.00235706	0	0	0.00549854
		lipid abundance (mol %)
		PI(O-)44:4		0.0263201	0.0340513	0.0139303	0.0145829	0.0181946	0.012266	0.0220605	0.0252701	0.0273622	0.0292927	0.0150048	0.0117476	0.00947564	0.0193069	0.0164156	0.0143989	0.00933003	0.0332324	0.0179412	0.00612335	0.0113263	0.0202108	0.018211	0.0100321	0.0124351	0.0213458	0.0186252	0.0134929	0.0222291	0.0304215	0.0275461	0.0225039	0.0169594	0.0135799	0.0265586	0.0432157	0.0183696	0.021592	0.017388	0.0155617	0.0113254	0.00333876
		PI40:2		0.308991	0.265137	0.255202	0.183258	0.238211	0.191099	0.277516	0.242156	0.261051	0.276852	0.240464	0.249688	0.217689	0.256577	0.223714	0.0997483	0.207787	0.184741	0.0924189	0.184942	0.261735	0.185435	0.21775	0.178392	0.164172	0.176125	0.192384	0.19478	0.187175	0.18606	0.178711	0.228334	0.145805	0.184062	0.211305	0.112727	0.174976	0.230192	0.187678	0.121109	0.106773	0.102853
		PI28:3		0.0233175	0.0158053	0.0102556	0.00914371	0.0128722	0.00692568	0.00847786	0.0172607	0.017647	0.0194202	0.0117819	0.0107953	0.0101337	0.011597	0.0397772	0.0295346	0.0157569	0.013633	0.0176786	0.0277339	0.0139551	0.00861146	0.018048	0.0163964	0.0137134	0.0117835	0.010752	0.0138029	0.00913144	0.0101951	0.011981	0.00594698	0.0127279	0.00856448	0.0073177	0	0.011317	0.00821105	0	0.0119001	0.00344498	0.00850907

## Sheet: z-score values
z-score values				ND 1							ND 2							ND 3							ND 4							ND 5							ND 6
			Time	12h	16h	20h	24h	28h	32h	36h	12h	16h	20h	24h	28h	32h	36h	12h	16h	20h	24h	28h	32h	36h	12h	16h	20h	24h	28h	32h	36h	12h	16h	20h	24h	28h	32h	36h	12h	16h	20h	24h	28h	32h	36h
		lipids
	Fig. 1E	PI(O-)44:4		1.68875	0.936608	-0.614399	-0.647753	-0.431761	-1.11902	0.299597	1.60972	2.89556	2.48533	0.202004	-0.333726	-0.775336	0.619352	0.100241	-0.15854	-0.734877	2.07697	-0.176796	-1.0367	-0.0702993	1.52799	-0.183465	-1.22579	-0.939433	1.03942	0.157263	-0.375983	0.05975	0.814284	1.24274	-0.093205	-1.37271	-1.24307	0.592212	3.37911	1.18919	1.54054	1.26852	1.05172	0.677153	0.22113
		PI40:2		1.97352	-0.175769	0.132177	-0.767882	-0.396443	-1.09588	0.330283	0.970093	2.1036	1.70135	0.94778	0.888577	0.184376	0.940164	0.356988	-1.03553	0.197711	-0.0904804	-1.32605	0.175831	1.72152	1.61227	-0.0705852	-0.397649	-1.48163	-0.241748	-0.349077	0.928422	0.188071	-0.435853	0.383213	1.01521	-2.02265	0.185146	0.686859	2.3528	3.02361	4.38394	3.65474	2.18481	1.70409	1.81834
		PI28:3		2.17032	0.0850405	-0.274873	-0.466565	-0.179181	-0.849536	-0.485206	-0.317606	0.25399	0.101253	-0.933611	-1.11171	-1.31122	-1.03923	1.62575	0.594528	-0.707182	-0.935261	-0.90213	0.779491	-0.455196	-1.07753	0.917458	1.30818	-0.173175	-0.399244	-1.27039	0.694692	0.0985602	0.0784239	1.77915	-1.43137	0.358427	-0.0870122	-0.79618	0	2.15762	1.72532	0	2.36856	0.606615	1.65972
	Fig. 1D	LysoPI		1.99863	-1.0527	0.181472	-0.297233	0.325867	-0.606505	-0.549526	-0.368256	2.03678	0.618126	-0.478441	-0.585349	-0.526059	-0.696806	-0.209355	-0.235299	-1.41394	0.521754	-0.0855821	-0.431242	1.85366	0.228914	0.0993739	1.62865	-1.64553	0.334903	-0.681216	0.0349076	-0.728382	1.26198	1.46676	-0.0849796	-0.487174	-1.19424	-0.233956	2.21334	0.0470317	-0.688384	-0.429495	-0.395689	-0.32264	-0.424163
		Diacyl PI		2.03222	-0.540784	0.180547	-0.127986	-0.503344	-1.12605	0.0853993	0.183824	1.5982	0.446496	0.235713	-0.326596	-1.68754	-0.450099	-0.154059	-0.278433	0.212579	-0.378178	-1.69874	0.842562	1.45427	1.7929	-1.28626	-0.0817029	-0.576729	0.257265	-0.652744	0.547264	0.530255	-0.695968	1.16636	-0.0808615	-1.82564	0.702184	0.203671	-0.00968021	-0.737201	1.08694	1.30409	0.0555026	-1.60045	-0.0992077
		Ether PI		1.93168	-0.361118	-0.0428023	-0.649077	-0.422375	-1.07449	0.618175	-0.38574	2.06714	0.508832	-0.387603	-0.613878	-0.801219	-0.387534	-0.238698	-0.0649181	-0.777114	0.0388615	-0.780434	-0.326572	2.14888	0.637497	-0.415024	-0.47252	-1.22674	-0.878948	0.907774	1.44796	-0.949556	1.2505	0.676361	0.0331573	1.01286	-0.971586	-1.05174	2.2577	-0.251319	-0.429392	-0.322843	-0.28533	-0.472	-0.496815
	PI	SFA		1.39957	-0.649761	1.17735	-0.997218	-1.00561	-0.29706	0.372721	-0.361882	1.86857	0.501743	-0.458834	0.123178	-1.33686	-0.335911	-0.759147	1.58006	-0.0654618	-1.26732	-0.714999	0.776085	0.450781	0.58505	-0.0354134	-1.66697	0.265766	0.323338	-0.867919	1.39615	0.294249	-1.41801	0.630418	0.680425	-1.2658	1.19441	-0.115694	2.11032	-0.700718	0.137436	-0.00922722	-0.114253	-0.783359	-0.640201
		MUFA		1.99998	-0.560018	0.11225	-0.114667	-0.69331	-1.04409	0.299852	-0.336551	1.20684	-0.413962	0.816719	-0.690306	-1.50495	0.922215	0.131032	0.149122	0.00667174	-0.535146	-1.85702	1.12122	0.98412	1.25464	-1.28745	0.243303	-0.967914	0.678725	-0.769524	0.84822	-0.0592924	-0.70053	0.894162	0.315692	-1.83358	1.07086	0.312692	-0.381147	-0.985505	0.0781104	1.38466	1.0389	-1.35386	0.218843
		PUFA 2		1.8763	-0.552077	0.226243	-0.475353	-0.870477	-0.850283	0.645651	0.678213	1.77947	-0.38512	-0.294837	-0.627374	-1.31104	0.160687	0.1252	-0.373778	0.209314	-0.241406	-1.85075	0.914409	1.21701	1.39597	-1.32469	-0.34271	-0.72907	0.668477	-0.590786	0.922808	0.338168	-0.465536	1.18852	0.363898	-1.98525	0.393663	0.166538	1.7773	-0.845254	-0.256054	0.684525	0.128607	-1.22794	-0.261185
		PUFA 3		1.9995	-0.523385	0.406096	-0.228344	-0.538615	-1.10489	-0.0103608	0.0971767	1.4842	0.789144	-0.0964586	-0.00305409	-1.67258	-0.598423	-0.028804	-0.22003	0.152176	-0.368139	-1.73915	0.690414	1.51353	1.39931	-1.33633	0.109616	-0.432105	0.279831	-1.00488	0.984556	0.70421	-1.05167	0.941799	0.0529402	-1.70488	0.674399	0.383206	-1.1999	-0.422462	1.28737	0.922148	0.530902	-1.25444	0.136388
		PUFA 4		2.04811	-0.530714	0.176358	-0.00721747	-0.396789	-1.1465	-0.143251	0.364879	1.38044	0.48983	0.475482	-0.322858	-1.71363	-0.67414	-0.114239	-0.399793	0.248805	-0.191754	-1.75761	0.801472	1.41312	1.96512	-1.18274	-0.0022862	-0.528462	0.0652848	-0.608834	0.291924	0.667941	-0.512211	1.23524	-0.297579	-1.79434	0.675916	0.0250314	-1.67554	-0.191587	1.21219	1.10664	-0.0401898	-0.639069	0.227557
		PUFA 5-6		1.96077	-0.504044	-0.128368	-0.104255	-0.398409	-1.24181	0.416113	-0.250575	1.7198	0.745971	0.073792	-0.325112	-1.41981	-0.544071	-0.663439	-0.468436	0.300965	-0.670435	-1.0018	0.675428	1.82772	1.73877	-1.48257	-0.292361	-0.559856	0.404616	-0.218709	0.410113	0.300113	-0.801298	1.23336	-0.136506	-1.74754	0.649168	0.502709	2.06561	-0.336979	0.190679	0.143409	-0.56161	-0.996229	-0.504879
	Fig. 1H, 4A,C	DhCer		0.76841	-0.589682	1.87624	-0.0327467	-0.349424	-0.738324	-0.934475	-0.166894	2.23091	-0.633309	-0.164926	-0.532253	-0.452108	-0.281424	0.234511	1.51407	0.485986	-0.297921	0.326382	-1.70618	-0.55685	0.869712	-0.258268	0.148284	-1.79443	0.0880109	-0.386623	1.33331	-0.815127	-0.722964	-0.211855	0.748799	-1.22457	1.45258	0.773144	1.96221	0.134543	-0.266245	-1.07523	-0.393216	-0.76604	0.403981
		Cer		1.30594	-0.715307	1.34134	-0.211533	0.201592	-0.801075	-1.12096	-0.274417	2.25445	-0.572826	-0.253819	-0.427092	-0.404667	-0.321626	0.499582	1.08338	-0.401517	-0.766435	0.890834	-1.6974	0.391555	0.398537	0.542936	0.49508	-1.51398	-0.66779	-0.696388	1.44161	-1.23236	-0.769903	-0.573591	0.543822	-0.398839	1.48943	0.941446	2.21202	0.0341823	-0.325959	-0.437385	-0.321687	-0.704269	-0.456903
		HexCer		1.92782	0.0633999	0.310281	-0.859584	-0.458535	-1.1043	0.120921	-0.87084	1.92202	0.4806	-0.483878	0.293653	-0.451431	-0.890128	-1.2606	0.199601	-0.901641	-0.861537	0.643784	0.979892	1.2005	0.00593355	-0.7447	0.822358	1.72074	-1.20139	-0.604002	0.00105882	0.49534	0.545486	-0.194035	-0.604633	1.65572	-1.45465	-0.443232	2.11605	-0.725164	0.34529	-0.491794	-0.39949	-0.66626	-0.178626
		HexDHCer		0.242772	-0.575035	2.15892	-0.646509	-0.192106	-0.550912	-0.437128	-0.401869	2.26682	-0.331955	-0.403242	-0.346948	-0.375943	-0.406861	-0.492186	-0.266823	-0.494987	-0.404946	-0.229237	2.25604	-0.367858	0.589349	0.804786	0.763481	-0.14872	-2.09108	-0.0684024	0.150585	-0.881507	1.19306	-0.965439	0.41698	1.25412	-1.05788	0.0406616	2.24887	-0.387047	-0.388958	-0.607901	-0.405899	-0.25991	-0.19915
	Fig. S2I-K	PC		2.06655	-0.150623	0.272417	-0.036997	-0.483581	-0.776827	-0.890942	2.12185	-0.000439249	0.156114	-0.221956	-0.783741	-0.659204	-0.612626	0.204559	0.355721	0.753425	-0.723073	-1.85991	1.12266	0.146615	1.00515	-0.375832	1.11272	0.491771	0.278866	-0.997586	-1.51509	-0.0178247	-0.860905	-0.32661	0.170773	-1.3728	0.791117	1.61625	-1.73673	-0.228489	1.0891	1.03349	0.462005	-0.678507	0.0591315
		PE		2.11895	-0.325558	0.139367	-0.0681852	-0.27844	-0.942342	-0.643789	-0.72359	1.67465	0.813938	0.513064	-0.74248	-0.678543	-0.857043	0.345191	-0.419346	0.284898	-0.270055	-1.90234	1.04401	0.917639	1.27805	-1.42703	0.840693	0.22126	0.580362	-0.994276	-0.499059	0.446601	-0.831384	0.95389	0.217047	-1.86272	0.311199	0.765362	-1.20647	-0.283064	1.41408	0.795447	0.353614	-1.28866	0.215052
		PI		2.03524	-0.539981	0.170509	-0.155534	-0.492283	-1.12237	0.104422	-0.0590886	1.88194	0.529191	-0.0605469	-0.464542	-1.29191	-0.535045	-0.193649	-0.260456	-0.145571	-0.233964	-1.51479	0.555112	1.79332	1.78181	-1.27031	-0.0599607	-0.651743	0.223831	-0.617098	0.593471	0.463136	-0.597185	1.28863	-0.0839851	-1.83154	0.622545	0.138406	1.5776	-0.656519	0.441131	0.707843	-0.183814	-1.47781	-0.408424
		CL		1.92295	-0.339712	0.0676962	0.453999	-0.81783	-1.13293	-0.154175	0.0532132	0.940813	1.28347	-1.52277	0.0114724	-1.03588	0.269693	0.660038	-0.104977	-0.133557	-0.622057	-1.57211	0.14274	1.62992	0.580642	-1.49046	-0.915207	-0.191983	1.16687	-0.224531	1.07467	0.786861	-0.966826	0.689788	-0.0687687	-1.75753	0.587149	0.729324	-1.61281	0.633409	0.379827	1.47739	-0.201683	-0.786091	0.109957
		PS		1.89286	-0.468605	0.444946	0.196974	-0.706003	-1.19837	-0.161802	0.489163	1.27728	0.162185	0.810774	-0.182654	-1.54648	-1.01027	0.216153	-0.185401	0.1852	-0.487374	-1.82528	1.29058	0.80612	1.70406	-1.26926	-0.242466	-0.247218	0.49357	-0.935381	0.49669	0.612251	-0.950448	0.787546	-0.226979	-1.7073	0.870282	0.614647	-2.0106	-0.313265	0.782818	0.978353	0.359367	-0.162504	0.365828
		Cer		1.24032	-0.704126	1.43342	-0.187446	0.12279	-0.799989	-1.10496	-0.269929	2.25375	-0.575445	-0.250113	-0.431571	-0.406715	-0.319977	0.494156	1.10471	-0.374953	-0.756074	0.878137	-1.7089	0.362921	0.44065	0.484485	0.472584	-1.55282	-0.61433	-0.679035	1.44846	-1.21146	-0.771017	-0.55275	0.560402	-0.45579	1.49516	0.935454	2.21116	0.0372837	-0.325147	-0.457752	-0.324784	-0.708217	-0.432538
		HexCer		1.92782	0.0633999	0.310281	-0.859584	-0.458535	-1.1043	0.120921	-0.87084	1.92202	0.4806	-0.483878	0.293653	-0.451431	-0.890128	-1.2606	0.199601	-0.901641	-0.861537	0.643784	0.979892	1.2005	0.00593355	-0.7447	0.822358	1.72074	-1.20139	-0.604002	0.00105882	0.49534	0.545486	-0.194035	-0.604633	1.65572	-1.45465	-0.443232	2.11605	-0.725164	0.34529	-0.491794	-0.39949	-0.66626	-0.178626
		SM		1.81995	-0.208104	0.00388312	0.0100285	-0.655123	-1.41915	0.448515	-0.913952	-0.402626	1.58768	0.493228	0.888854	-1.02909	-0.6241	-0.815039	-0.529825	-0.0927057	-0.230114	-1.07903	1.20467	1.54205	0.612184	-1.21052	-0.307543	1.58463	-0.217074	-1.06766	0.605982	1.27119	-0.0100492	1.02607	-1.12989	0.523801	-1.26896	-0.412162	0.536299	-1.03251	1.04952	1.41622	-0.277123	-0.723289	-0.969114

## Sheet: z-score data after isotop corr
z-score data after isotope correction				ND 1							ND 2							ND 3							ND 4							ND 5							ND 6
			Time	12h	16h	20h	24h	28h	32h	36h	12h	16h	20h	24h	28h	32h	36h	12h	16h	20h	24h	28h	32h	36h	12h	16h	20h	24h	28h	32h	36h	12h	16h	20h	24h	28h	32h	36h	12h	16h	20h	24h	28h	32h	36h
		lipids
	Fig. S2E-G	PI(O-)44:4		1.56806	1.03781	-0.622048	-0.560494	-0.339647	-1.27002	0.18634	0.623643	1.40255	0.84748	-0.457023	-1.06177	-1.25693	-0.0979483	0.26129	-0.0134734	-0.463728	2.07712	-0.314222	-1.00455	-0.542433	1.61369	-0.278256	-1.2	-0.782469	0.874406	0.374116	-0.60148	0.0100048	0.872721	1.1811	-0.0562768	-1.4542	-1.16333	0.609974	1.98281	-0.145112	0.379722	-0.046652	-0.329034	-0.700891	-1.14084
		PI28:3		2.16552	0.0908751	-0.235576	-0.431943	-0.222585	-0.879725	-0.486564	0.707177	1.08696	1.29858	-0.504154	-0.756714	-1.16839	-0.663464	1.68128	0.654291	-0.645759	-0.908851	-0.785752	0.66751	-0.662722	-1.19021	0.978948	1.3945	-0.0253611	-0.336856	-1.1945	0.373482	0.188282	0.130653	1.5911	-1.75031	0.331391	0.00129963	-0.492421	-1.21414	0.970082	0.712435	-1.21414	1.02791	-0.644403	0.362257
		PI40:2		1.95168	-0.203984	0.0654827	-0.819032	-0.340109	-1.08354	0.429503	0.076459	1.59314	0.829449	-0.405115	-0.517916	-1.52753	-0.0484854	0.494819	-1.13273	0.713732	-0.914881	-0.854778	0.153928	1.53991	1.68477	0.656896	-0.651963	-1.42642	-0.374453	-0.193318	0.304495	0.825351	-0.301557	0.0931675	0.8877	-2.0344	-0.010856	0.5406	0.0966915	-0.0666155	1.75278	0.802782	-0.742292	-1.02053	-0.822818
	Fig. 1F-G	SFA		0.739777	-0.65922	1.50698	-1.20678	-1.03497	0.38043	0.273779	-0.410121	1.88197	0.531222	-0.590556	0.279376	-1.11955	-0.572346	-0.94372	1.79551	-0.0196416	-1.30182	-0.0606469	0.41702	0.113299	0.311732	0.398718	-1.66667	0.489389	0.264873	-1.04706	1.24902	1.21363	-1.72893	-0.268018	0.582959	0.0162694	0.8367	-0.652608	2.17521	-0.515121	0.173671	-0.375199	-0.211032	-0.554922	-0.692607
		MUFA		2.00985	-0.564948	0.061416	0.00399988	-0.64072	-1.08631	0.216708	-0.493937	1.02891	-0.440075	0.98891	-0.705291	-1.40513	1.02662	0.126651	0.249631	-0.0618371	-0.562736	-1.84264	1.1451	0.945831	1.25336	-1.3078	0.348028	-0.990683	0.64495	-0.748152	0.800302	-0.180244	-0.706049	0.833399	0.288394	-1.7666	1.21181	0.319288	-0.856199	-0.868201	0.10856	1.36019	1.12231	-1.14611	0.279444
		PUFA 2		1.8296	-0.599266	0.145205	-0.4718	-0.850354	-0.84071	0.787329	0.769534	1.72341	-0.639798	-0.325826	-0.672247	-1.17073	0.31566	0.128225	-0.442742	0.177316	-0.244726	-1.80378	0.928657	1.25705	1.50201	-1.31605	-0.251723	-0.737909	0.677002	-0.621406	0.748082	0.198345	-0.304235	1.25083	0.448006	-1.99936	0.310009	0.0964049	1.92952	-0.763083	-0.416718	0.54974	0.0354025	-1.07155	-0.263305
		PUFA 3		1.93585	-0.51688	0.565649	-0.3742	-0.627882	-1.06066	0.0781305	-0.0591602	1.48074	0.920132	-0.40321	0.174299	-1.57232	-0.540474	0.0145138	-0.132806	0.0904152	-0.436899	-1.71826	0.618301	1.56473	0.681711	-1.29393	0.219171	-0.274939	0.412087	-1.2015	1.45739	0.690012	-1.27073	0.778053	0.215949	-1.59733	0.64028	0.543772	-0.921314	-0.498203	1.26309	0.772849	0.757341	-1.45925	0.0854779
		PUFA 4		2.04805	-0.533952	0.191898	-0.00468783	-0.398578	-1.13928	-0.163449	0.37133	1.38347	0.473831	0.473966	-0.304518	-1.71424	-0.683832	-0.117091	-0.386189	0.248284	-0.189824	-1.76577	0.806815	1.40377	1.97134	-1.16661	-0.00409949	-0.525498	0.0578499	-0.623597	0.290608	0.684363	-0.499611	1.23648	-0.296887	-1.79426	0.667554	0.00236391	-1.69217	-0.191762	1.22359	1.07325	-0.0274753	-0.626153	0.240723
		PUFA 5-6		1.95815	-0.498391	-0.138333	-0.0998627	-0.389202	-1.24992	0.417562	-0.185911	1.58213	0.81402	0.177504	-0.325593	-1.54873	-0.513419	-0.619602	-0.512817	0.340072	-0.663238	-1.04632	0.715676	1.78623	1.72484	-1.51681	-0.237747	-0.553167	0.402363	-0.212636	0.393154	0.304312	-0.813025	1.21271	-0.159425	-1.73938	0.671816	0.522998	2.047	-0.34592	0.190449	0.206359	-0.569684	-1.00806	-0.520144

## Sheet: time points averaged
precursor	fragment	ion	standard_ion	ND 1	ND 2	ND 3	ND 4	ND 5	ND 6																ND 4							ND 5							ND 6
677.56	183.64-184.57	SM32:0	C12SM	0.0138053	0.0102608	0.0224778	0.0226148	0.0262951	0.0349579
705.59	183.64-184.57	SM34:0	C12SM	0.179461	0.199436	0.129775	0.20691	0.472726	0.532551
733.62	183.64-184.57	SM36:0	C12SM	0.00657639	0.0104629	0.00630844	0.0103696	0.0370624	0.0234899
761.65	183.64-184.57	SM38:0	C12SM	0.00388916	0.00739639	0.00644236	0.00634558	0.0211892	0.0188405
789.68	183.64-184.57	SM40:0	C12SM	0.00908088	0.0155662	0.0084398	0.0104469	0.0267677	0.0314335
817.72	183.64-184.57	SM42:0	C12SM	0.0157957	0.0280437	0.00957013	0.0178141	0.0423695	0.0501537
839.7	183.64-184.57	SM44:3	C12SM	0.00432594	0.00354465	0.00401311	0.00642886	0.0192491	0.0139946
841.72	183.64-184.57	SM44:2	C12SM	0.0169657	0.0187055	0.0184636	0.034183	0.110972	0.0557727
843.73	183.64-184.57	SM44:1	C12SM	0.00535171	0.00814628	0.00562811	0.00984892	0.0301847	0.0193389
845.75	183.64-184.57	SM44:0	C12SM	0.000707549	0.00200573	0.000246384	0.00151199	0.00528221	0.00141366
492.48	263.84-264.77	Cer32:1(-H2O)	C17Cer	0.0491998	0.0518457	0.0917016	0.0559758	0.110894	0.117646
538.52	263.84-264.77	Cer34:1	C17Cer	0.515385	0.406343	0.292417	0.395403	1.41667	0.755213
520.51	263.84-264.77	Cer34:1(-H2O)	C17Cer	0.792684	0.759908	0.513708	0.735498	2.74268	1.63532
566.55	263.84-264.77	Cer36:1	C17Cer	0.0275298	0.0346267	0.0395578	0.0299797	0.146717	0.0590056
548.54	263.84-264.77	Cer36:1(-H2O)	C17Cer	0.120653	0.1847	0.236441	0.070407	0.301866	0.334806
594.58	263.84-264.77	Cer38:1	C17Cer	0.0543738	0.0635544	0.131108	0.0383843	0.0842262	0.0358498
576.57	263.84-264.77	Cer38:1(-H2O)	C17Cer	0.0366185	0.0390373	0.0207054	0.019587	0.0867432	0.079347
622.61	263.84-264.77	Cer40:1	C17Cer	0.142227	0.213001	0.288005	0.167203	0.266599	0.138491
604.6	263.84-264.77	Cer40:1(-H2O)	C17Cer	0.125694	0.169242	0.167641	0.0814363	0.216434	0.270867
620.6	263.84-264.77	Cer40:2	C17Cer	0.00894036	0.0248636	0.00192676	0.00859411	0.038354	0.028743
602.59	263.84-264.77	Cer40:2(-H2O)	C17Cer	0.00943884	0.0198911	0.00428838	0.00576528	0.043339	0.0106946
650.65	263.84-264.77	Cer42:1	C17Cer	0.169351	0.196999	0.140039	0.15565	0.303739	0.383094
632.63	263.84-264.77	Cer42:1(-H2O)	C17Cer	0.260631	0.289903	0.174658	0.191623	0.353723	0.517586
630.62	263.84-264.77	Cer42:2(-H2O)	C17Cer	0.509562	0.448048	0.356866	0.447629	1.57833	0.939869
678.68	263.84-264.77	Cer44:1	C17Cer	0.204333	0.290664	0.386583	0.0296487	0.0237635	0.114277
590.45	263.84-264.77	CerP32:1	C17Cer	3.59555	4.1987	9.3964	1.22099	3.24059	8.63197
628.51	263.84-264.77	CerP36:1(-H2O)	C17Cer	0.0555318	0.0424988	0.0197902	0.0305359	0.0951203	0.0516338
522.52	265.85-266.78	DHCer34:0(-H2O)	C17Cer	0.105907	0.0291091	0.0594137	0.0274224	0.0719055	0.116121
550.56	265.85-266.78	DHCer36:0(-H2O)	C17Cer	0.05092	0.0590132	0.103892	0.0250436	0.0416198	0.118884
606.62	265.85-266.78	DHCer40:0(-H2O)	C17Cer	0.188434	0.177569	0.342727	0.0781459	0.185307	0.358725
634.65	265.85-266.78	DHCer42:0(-H2O)	C17Cer	0.158713	0.063953	0.0744903	0.0682585	0.114711	0.144355
632.63	265.85-266.78	DHCer42:1(-H2O)	C17Cer	0.153219	0.0530118	0.0518957	0.075554	0.167772	0.126839
616.48	263.84-264.77	GlcCer28:1	C8GC	0.00737884	0.01158	0.0149989	0.00723994	0.0105396	0.0303162
598.47	263.84-264.77	GlcCer28:1(-H2O)	C8GC	0.00434365	0.00614081	0.0123377	0.00375654	0.00523139	0.0280514
596.45	263.84-264.77	GlcCer28:2(-H2O)	C8GC	0.00604906	0.00535617	0.0146548	0.00402563	0.00634786	0.0217937
626.5	263.84-264.77	GlcCer30:1(-H2O)	C8GC	0.00866197	0.0103706	0.0145986	0.00759194	0.0120995	0.0347342
624.48	263.84-264.77	GlcCer30:2(-H2O)	C8GC	0.00663661	0.00901545	0.0180539	0.00707613	0.0124666	0.0258341
654.53	263.84-264.77	GlcCer32:1(-H2O)	C8GC	0.0100374	0.0141973	0.0259703	0.0130879	0.0152596	0.033245
652.52	263.84-264.77	GlcCer32:2(-H2O)	C8GC	0.00893896	0.0139309	0.0160511	0.00772737	0.014112	0.0458127
682.56	263.84-264.77	GlcCer34:1(-H2O)	C8GC	0.0934896	0.131688	0.0719901	0.0932906	0.143975	0.30163
680.55	263.84-264.77	GlcCer34:2(-H2O)	C8GC	0.00889088	0.0114665	0.021272	0.00525611	0.00705277	0.0264875
710.59	263.84-264.77	GlcCer36:1(-H2O)	C8GC	0.00864085	0.013508	0.0163633	0.00844466	0.0170491	0.0248723
708.58	263.84-264.77	GlcCer36:2(-H2O)	C8GC	0.00300331	0.00436476	0.00757907	0.00271239	0.00424817	0.0142584
738.62	263.84-264.77	GlcCer38:1(-H2O)	C8GC	0.00619989	0.0103785	0.0115348	0.00583545	0.0130258	0.0291046
736.61	263.84-264.77	GlcCer38:2(-H2O)	C8GC	0.00356385	0.00413493	0.00734157	0.00346046	0.00599605	0.0216097
766.66	263.84-264.77	GlcCer40:1(-H2O)	C8GC	0.0171671	0.0283723	0.0187155	0.0166848	0.0257947	0.0574582
764.64	263.84-264.77	GlcCer40:2(-H2O)	C8GC	0.00325763	0.00509574	0.00735529	0.00365211	0.00635669	0.0207808
794.69	263.84-264.77	GlcCer42:1(-H2O)	C8GC	0.0460227	0.0768363	0.0453879	0.0565498	0.053848	0.15358
792.67	263.84-264.77	GlcCer42:2(-H2O)	C8GC	0.0516307	0.0658485	0.058145	0.0641972	0.112277	0.17319
820.7	263.84-264.77	GlcCer44:2(-H2O)	C8GC	0.00391066	0.00565628	0.0109829	0.00464555	0.0064448	0.0361117
600.48	265.85-266.78	GlcDHCer28:0(-H2O)	C8GC	0.00436218	0.00499272	0.0114355	0.00238288	0.00431689	0.0211305
712.61	265.85-266.78	GlcDHCer36:0(-H2O)	C8GC	0.00721234	0.00640563	0.0128473	0.00273742	0.00555615	0.0169808
710.59	265.85-266.78	GlcDHCer36:1(-H2O)	C8GC	0.00447812	0.00371586	0.00867742	0.00206962	0.00331	0.0140115
740.64	265.85-266.78	GlcDHCer38:0(-H2O)	C8GC	0.00414626	0.00403125	0.00756835	0.00181791	0.00340481	0.0149684
768.67	265.85-266.78	GlcDHCer40:0(-H2O)	C8GC	0.00384495	0.0035783	0.00542492	0.00321057	0.00179849	0.0125737
766.66	265.85-266.78	GlcDHCer40:1(-H2O)	C8GC	0.00266226	0.00263083	0.00523659	0.00139743	0.00167977	0.00825823
796.7	265.85-266.78	GlcDHCer42:0(-H2O)	C8GC	0.00517228	0.00465721	0.0320926	0.00329755	0.00403078	0.0137639
794.69	265.85-266.78	GlcDHCer42:1(-H2O)	C8GC	0.00326422	0.00411218	0.0087201	0.00341222	0.0048144	0.0165596
699.99	280.82-281.75	CL68:4_C18:1	CL56:0	0.0528803	0.0174231	0.0234474	0.0429712	0.0096165	0.0161995
714	280.82-281.75	CL70:4_C18:1	CL56:0	0.129849	0.0680403	0.0528083	0.105909	0.0886436	0.203593
712.99	252.79-253.72	CL70:5_C16:1	CL56:0	0.0636923	0.0428233	0.0110625	0.0482811	0.0239348	0.0406822
712.99	280.82-281.75	CL70:5_C18:1	CL56:0	0.189484	0.141248	0.153503	0.16286	0.170205	0.355579
712.99	278.80-279.73	CL70:5_C18:2	CL56:0	0.0761676	0.0603124	0.0185133	0.0624819	0.0683401	0.0566161
711.99	252.79-253.72	CL70:6_C16:1	CL56:0	0.0920393	0.0738592	0.0208427	0.061371	0.0818982	0.103429
711.99	280.82-281.75	CL70:6_C18:1	CL56:0	0.123604	0.0875587	0.0400422	0.0698411	0.110121	0.158336
711.99	278.80-279.73	CL70:6_C18:2	CL56:0	0.197668	0.15411	0.0934464	0.12297	0.245507	0.272218
710.98	252.79-253.72	CL70:7_C16:1	CL56:0	0.0803848	0.0679218	0.0161846	0.0367882	0.107125	0.0529069
710.98	278.80-279.73	CL70:7_C18:2	CL56:0	0.226278	0.209129	0.0925265	0.101244	0.40656	0.289871
728.02	280.82-281.75	CL72:4_C18:1	CL56:0	0.062381	0.0370339	0.0162053	0.0399824	0.0499079	0.108564
727.01	280.82-281.75	CL72:5_C18:1	CL56:0	0.212037	0.175939	0.189798	0.163598	0.33195	0.517298
727.01	278.80-279.73	CL72:5_C18:2	CL56:0	0.0631805	0.0567968	0.0139287	0.0338323	0.0732253	0.108055
726	280.82-281.75	CL72:6_C18:1	CL56:0	0.41892	0.363632	0.225051	0.239653	0.64145	0.866517
726	278.80-279.73	CL72:6_C18:2	CL56:0	0.326371	0.295836	0.136031	0.173147	0.542642	0.618422
724.99	280.82-281.75	CL72:7_C18:1	CL56:0	0.280638	0.261849	0.156217	0.123824	0.490096	0.566213
724.99	278.80-279.73	CL72:7_C18:2	CL56:0	0.655667	0.670611	0.263627	0.266388	1.36776	1.22779
723.99	278.80-279.73	CL72:8_C18:2	CL56:0	0.772814	0.97648	0.257586	0.242447	2.26474	1.64075
722.98	278.80-279.73	CL72:9_C18:2	CL56:0	0.0575888	0.0447128	0.00536882	0.000742393	0.0158664	0.0173142
735.99	278.80-279.73	CL74:10_C18:2	CL56:0	0.0791921	0.0699099	0.0151872	0.0172848	0.211449	0.162273
740.02	280.82-281.75	CL74:6_C18:1	CL56:0	0.0868409	0.0304432	0.0157569	0.0129142	0.0273866	0.0516254
739.01	280.82-281.75	CL74:7_C18:1	CL56:0	0.0917349	0.0498826	0.0863	0.0622306	0.159529	0.21032
739.01	278.80-279.73	CL74:7_C18:2	CL56:0	0.0709149	0.0365712	0.00827829	0.0223281	0.138414	0.0854375
738	278.80-279.73	CL74:8_C18:2	CL56:0	0.181259	0.131362	0.108497	0.103041	0.419487	0.417508
736.99	280.82-281.75	CL74:9_C18:1	CL56:0	0.0365002	0.020453	0.0330948	0.00874423	0.0555305	0.039128
736.99	278.80-279.73	CL74:9_C18:2	CL56:0	0.243387	0.240213	0.16164	0.138456	0.804653	0.752615
736.99	304.82-305.75	CL74:9_C20:3	CL56:0	0.0534197	0.052524	0.00637556	0.0215494	0.183222	0.13967
751.01	282.83-283.76	CL76:9_C18:0	CL56:0	0.0248265	0.0125512	0.102122	0.00263968	0.0292925	0.137317
496.34	183.65-184.57	LysoPC16:0	DLPC	0.0351499	0.0607364	0.0739975	0.0487018	0.205276	0.270942
494.325	183.65-184.57	LysoPC16:1	DLPC	0.00252522	0.00264936	0.00131577	0.00190706	0.00339022	0.00206971
524.372	183.65-184.57	LysoPC18:0	DLPC	0.0283429	0.0435854	0.0533153	0.0423683	0.133137	0.159074
522.356	183.65-184.57	LysoPC18:1	DLPC	0.0178287	0.0234831	0.0324982	0.0195942	0.0601008	0.101572
550.387	183.65-184.57	LysoPC20:1	DLPC	0.00124186	0.00198412	0.00450841	0.00213812	0.0128491	0.0109472
692.559	183.65-184.57	PC(O-)30:0	DLPC	0.0178458	0.0154867	0.0277745	0.0467024	0.0303946	0.0342915
690.544	183.65-184.57	PC(O-)30:1	DLPC	0.026627	0.0265609	0.0289632	0.0358114	0.051876	0.0486464
686.512	183.65-184.57	PC(O-)30:3	DLPC	0.00147334	0.00135968	0.000374885	0.00312466	0.00244084	0.000878394
684.497	183.65-184.57	PC(O-)30:4	DLPC	0.00187162	0.00293777	0.00968026	0.0112543	0.00478128	0.0132198
682.481	183.65-184.57	PC(O-)30:5	DLPC	0.000483011	0.000706979	0.00119754	0.00239494	0.00066693	0.00080741
680.465	183.65-184.57	PC(O-)30:6	DLPC	0.005875	0.00728181	0.0151818	0.0100383	0.00912928	0.0122904
720.591	183.65-184.57	PC(O-)32:0	DLPC	0.192506	0.180884	0.115509	0.25136	0.419236	0.442077
718.575	183.65-184.57	PC(O-)32:1	DLPC	0.154659	0.140093	0.0748251	0.171298	0.276663	0.251617
716.559	183.65-184.57	PC(O-)32:2	DLPC	0.0299593	0.024923	0.0119932	0.0268468	0.0410786	0.0473546
714.544	183.65-184.57	PC(O-)32:3	DLPC	0.00564763	0.00482235	0.00319469	0.00626389	0.00706422	0.00833473
712.528	183.65-184.57	PC(O-)32:4	DLPC	0.0108126	0.0116422	0.0148038	0.0139431	0.0074512	0.0151415
710.512	183.65-184.57	PC(O-)32:5	DLPC	0.00390556	0.00388927	0.00550672	0.00638309	0.00415115	0.00535872
708.497	183.65-184.57	PC(O-)32:6	DLPC	0.0342735	0.0243401	0.0550506	0.0852722	0.0576115	0.0552834
748.622	183.65-184.57	PC(O-)34:0	DLPC	0.126601	0.107037	0.0632499	0.129945	0.22545	0.217964
746.606	183.65-184.57	PC(O-)34:1	DLPC	0.532218	0.420854	0.259447	0.569969	0.897426	0.928412
744.591	183.65-184.57	PC(O-)34:2	DLPC	0.123969	0.107102	0.0528055	0.11693	0.217222	0.194364
742.575	183.65-184.57	PC(O-)34:3	DLPC	0.0186259	0.0234306	0.00958771	0.0166806	0.0480572	0.0313639
740.559	183.65-184.57	PC(O-)34:4	DLPC	0.00529243	0.00574639	0.00580501	0.00673183	0.00731787	0.00961917
738.544	183.65-184.57	PC(O-)34:5	DLPC	0.0069865	0.00699954	0.00715284	0.00839615	0.00945763	0.0118996
776.653	183.65-184.57	PC(O-)36:0	DLPC	0.0348214	0.033336	0.0226419	0.0416582	0.0577955	0.0654651
774.638	183.65-184.57	PC(O-)36:1	DLPC	0.224807	0.200332	0.133685	0.252667	0.384	0.425619
772.622	183.65-184.57	PC(O-)36:2	DLPC	0.207852	0.166894	0.0977492	0.199828	0.32048	0.343081
770.606	183.65-184.57	PC(O-)36:3	DLPC	0.0591454	0.0576689	0.0264619	0.0549799	0.139526	0.10687
768.591	183.65-184.57	PC(O-)36:4	DLPC	0.0987551	0.115752	0.0602754	0.113623	0.277409	0.227632
766.575	183.65-184.57	PC(O-)36:5	DLPC	0.166638	0.200627	0.106096	0.184901	0.425408	0.327947
764.559	183.65-184.57	PC(O-)36:6	DLPC	0.0509543	0.0534535	0.0285867	0.0459347	0.0847536	0.0776226
802.669	183.65-184.57	PC(O-)38:1	DLPC	0.0336041	0.0374079	0.0249529	0.041682	0.0731983	0.0654182
800.653	183.65-184.57	PC(O-)38:2	DLPC	0.0572722	0.0559433	0.0482606	0.0773436	0.138425	0.126344
798.638	183.65-184.57	PC(O-)38:3	DLPC	0.0586259	0.0640051	0.0365409	0.0741338	0.13007	0.119877
796.622	183.65-184.57	PC(O-)38:4	DLPC	0.113726	0.113944	0.0679455	0.135001	0.268244	0.232292
794.606	183.65-184.57	PC(O-)38:5	DLPC	0.188335	0.155713	0.0897428	0.187423	0.422118	0.307683
792.591	183.65-184.57	PC(O-)38:6	DLPC	0.0890646	0.0955407	0.0537071	0.101634	0.219805	0.167658
828.685	183.65-184.57	PC(O-)40:2	DLPC	0.0147659	0.0154062	0.010011	0.0286157	0.0362751	0.0253905
826.669	183.65-184.57	PC(O-)40:3	DLPC	0.0242676	0.02837	0.015931	0.0563017	0.0457065	0.0507327
824.653	183.65-184.57	PC(O-)40:4	DLPC	0.0294023	0.0291041	0.0223562	0.043654	0.0636763	0.0681866
822.638	183.65-184.57	PC(O-)40:5	DLPC	0.0383444	0.0335464	0.028476	0.0538796	0.0756917	0.0824875
820.622	183.65-184.57	PC(O-)40:6	DLPC	0.0341021	0.0281331	0.0177958	0.0403204	0.0576315	0.0616017
858.732	183.65-184.57	PC(O-)42:1	DLPC	0.0109012	0.0094014	0.009761	0.0155437	0.0335159	0.0217539
856.716	183.65-184.57	PC(O-)42:2	DLPC	0.0138571	0.0115045	0.0100956	0.0170843	0.0308695	0.0186489
854.7	183.65-184.57	PC(O-)42:3	DLPC	0.0110774	0.0109819	0.00745398	0.0182501	0.0227066	0.0139808
852.685	183.65-184.57	PC(O-)42:4	DLPC	0.0073744	0.00800313	0.00361232	0.0136423	0.0160424	0.0124468
850.669	183.65-184.57	PC(O-)42:5	DLPC	0.00660434	0.00658473	0.00387853	0.0106436	0.0141254	0.0108671
848.653	183.65-184.57	PC(O-)42:6	DLPC	0.00752175	0.00792096	0.00524599	0.0117486	0.0169083	0.0145354
886.763	183.65-184.57	PC(O-)44:1	DLPC	0.00261535	0.00252581	0.000549052	0.00511395	0.0106274	0.00480744
884.747	183.65-184.57	PC(O-)44:2	DLPC	0.00320718	0.0028153	0.000604447	0.00479073	0.00795558	0.00417512
882.732	183.65-184.57	PC(O-)44:3	DLPC	0.00320236	0.00264943	0.000128635	0.00442933	0.00558418	0.00107737
880.716	183.65-184.57	PC(O-)44:4	DLPC	0.00301692	0.00289606	0.000283081	0.00520491	0.00623903	0.00205342
878.7	183.65-184.57	PC(O-)44:5	DLPC	0.00338375	0.00363726	0.000318075	0.00648869	0.00749706	0.0023769
876.685	183.65-184.57	PC(O-)44:6	DLPC	0.00318865	0.00373985	0.000730587	0.00751627	0.00780085	0.00364269
678.507	183.65-184.57	PC28:0	DLPC	0.0172291	0.0127865	0.0659213	0.114169	0.0339923	0.0427668
676.492	183.65-184.57	PC28:1	DLPC	0.0338037	0.0243688	0.0570979	0.0502253	0.0666893	0.0595601
670.445	183.65-184.57	PC28:4	DLPC	0.000721587	0.000394924	0.000117292	0.000249579	0.00701945	0.00262333
666.413	183.65-184.57	PC28:6	DLPC	0.00209578	0.00233428	0.00438705	0.00178422	0.00257163	0.00127799
706.539	183.65-184.57	PC30:0	DLPC	0.537004	0.370476	0.768126	1.54491	1.04667	1.08726
704.523	183.65-184.57	PC30:1	DLPC	0.857609	0.648785	0.712274	1.06357	1.8737	1.52593
702.507	183.65-184.57	PC30:2	DLPC	0.0363129	0.024589	0.0316219	0.0380413	0.0595764	0.0615713
698.476	183.65-184.57	PC30:4	DLPC	0.00190288	0.00171731	0.000302102	0.00175704	0.00273194	0.000922165
696.46	183.65-184.57	PC30:5	DLPC	0.00125367	0.00138143	0.000347662	0.000951664	0.00175985	0.000937025
694.445	183.65-184.57	PC30:6	DLPC	0.00360993	0.00381677	0.00849274	0.00550063	0.00586398	0.00575541
734.57	183.65-184.57	PC32:0	DLPC	2.29673	1.80953	1.258	2.92838	5.93231	5.01507
732.554	183.65-184.57	PC32:1	DLPC	2.68493	1.91219	1.35137	3.28932	3.73722	4.40328
730.539	183.65-184.57	PC32:2	DLPC	0.31896	0.216887	0.130769	0.375351	0.368431	0.469189
728.523	183.65-184.57	PC32:3	DLPC	0.0294376	0.0189108	0.0135372	0.0376396	0.0289492	0.0428139
726.507	183.65-184.57	PC32:4	DLPC	0.00461571	0.00365121	0.00267796	0.0050797	0.00530415	0.00683435
724.492	183.65-184.57	PC32:5	DLPC	0.00488547	0.00411072	0.00357081	0.00380027	0.0052748	0.00583578
722.476	183.65-184.57	PC32:6	DLPC	0.0180211	0.0160365	0.0139665	0.0209494	0.0325553	0.0318333
762.601	183.65-184.57	PC34:0	DLPC	0.882855	0.771727	0.527004	1.15064	2.12742	1.94994
760.586	183.65-184.57	PC34:1	DLPC	9.13785	7.98426	6.06814	12.6896	22.6654	20.8202
758.57	183.65-184.57	PC34:2	DLPC	2.83965	2.4263	1.12432	2.44008	5.3915	4.15589
756.554	183.65-184.57	PC34:3	DLPC	0.278263	0.222596	0.113044	0.26478	0.372822	0.395277
754.539	183.65-184.57	PC34:4	DLPC	0.0450043	0.0354148	0.05499	0.0876907	0.0686623	0.0821036
752.523	183.65-184.57	PC34:5	DLPC	0.0100108	0.00941937	0.0100398	0.0106059	0.0108355	0.0152186
750.507	183.65-184.57	PC34:6	DLPC	0.0151897	0.0131818	0.0101767	0.0164002	0.0242378	0.0243343
790.633	183.65-184.57	PC36:0	DLPC	0.148993	0.166497	0.0887	0.197035	0.367668	0.316849
788.617	183.65-184.57	PC36:1	DLPC	1.85007	1.98579	1.13853	2.51833	4.8369	4.08311
786.601	183.65-184.57	PC36:2	DLPC	4.00192	3.49229	2.3659	4.48032	9.74345	8.20938
784.586	183.65-184.57	PC36:3	DLPC	1.65663	1.67317	0.783899	1.41666	4.7226	3.17283
782.57	183.65-184.57	PC36:4	DLPC	1.66135	1.86746	1.39536	2.439	5.1274	4.23062
780.554	183.65-184.57	PC36:5	DLPC	0.330269	0.375174	0.204172	0.308287	0.448736	0.529366
778.539	183.65-184.57	PC36:6	DLPC	0.031981	0.030938	0.0201534	0.0335054	0.0302413	0.0429242
818.664	183.65-184.57	PC38:0	DLPC	0.0261271	0.025776	0.0138961	0.0295586	0.0550567	0.0461613
816.648	183.65-184.57	PC38:1	DLPC	0.103081	0.107252	0.0679252	0.131212	0.30759	0.204327
814.633	183.65-184.57	PC38:2	DLPC	0.408798	0.37531	0.33315	0.548029	1.6958	0.957275
812.617	183.65-184.57	PC38:3	DLPC	0.769952	0.848769	0.443397	0.901617	2.49192	1.76568
810.601	183.65-184.57	PC38:4	DLPC	2.06864	2.14009	1.37581	2.76982	5.44161	4.87258
808.586	183.65-184.57	PC38:5	DLPC	1.49018	1.33489	1.16665	2.0322	3.32582	3.59666
806.57	183.65-184.57	PC38:6	DLPC	0.397295	0.394009	0.222002	0.409046	0.557042	0.716067
846.695	183.65-184.57	PC40:0	DLPC	0.00505667	0.00514808	0.00421053	0.00668979	0.0136264	0.00740546
844.679	183.65-184.57	PC40:1	DLPC	0.00651223	0.00662546	0.0043602	0.0107744	0.0312734	0.0130521
842.664	183.65-184.57	PC40:2	DLPC	0.0153048	0.0135025	0.0143497	0.0309658	0.0962678	0.0376449
840.648	183.65-184.57	PC40:3	DLPC	0.0245634	0.0220367	0.0198255	0.0490337	0.0982716	0.0652181
838.633	183.65-184.57	PC40:4	DLPC	0.109768	0.0978574	0.0863179	0.19776	0.400617	0.30337
836.617	183.65-184.57	PC40:5	DLPC	0.238492	0.221249	0.211058	0.393926	0.744665	0.638089
834.601	183.65-184.57	PC40:6	DLPC	0.228415	0.228014	0.159484	0.324745	0.518226	0.512804
874.726	183.65-184.57	PC42:0	DLPC	0.0023216	0.00291547	0.000341656	0.00509609	0.00799956	0.00199683
872.711	183.65-184.57	PC42:1	DLPC	0.00299681	0.00346753	0.000143464	0.00517421	0.0146659	0.00392318
870.695	183.65-184.57	PC42:2	DLPC	0.00335819	0.00364243	0.00083404	0.00580169	0.0196306	0.00502524
868.679	183.65-184.57	PC42:3	DLPC	0.00317213	0.00311946	0.00047232	0.00600311	0.0158242	0.00471779
866.664	183.65-184.57	PC42:4	DLPC	0.00659078	0.00647577	0.00498313	0.0140878	0.0309795	0.0174647
864.648	183.65-184.57	PC42:5	DLPC	0.0127676	0.0120929	0.0111352	0.0255887	0.0564019	0.0332841
862.633	183.65-184.57	PC42:6	DLPC	0.0157565	0.0144709	0.0138607	0.028936	0.0586056	0.0451774
892.679	183.65-184.57	PC44:5	DLPC	0.00257887	0.00273116	0.000508428	0.00638352	0.0139166	0.00538611
890.664	183.65-184.57	PC44:6	DLPC	0.00297472	0.00292835	0.000574916	0.00726474	0.010473	0.00690842
426.262	284.81-285.74	LysoPE14:0	PE31:1	0.00156918	0.00204121	0.00491796	0.000585592	0.0013402	0.00183196
424.246	282.80-283.73	LysoPE14:1	PE31:1	0.00517736	0.00498685	0.0153294	0.00144161	0.00371696	0.015646
454.293	312.85-313.77	LysoPE16:0	PE31:1	0.0105327	0.0157113	0.0187854	0.0102037	0.0424057	0.0503126
452.278	310.83-311.76	LysoPE16:1	PE31:1	0.00485621	0.00400677	0.00985153	0.0014877	0.00347511	0.0101862
450.262	308.81-309.74	LysoPE16:2	PE31:1	0.00579447	0.00225334	0.0144716	0.000320593	0.00162509	0.000994349
482.325	340.88-341.81	LysoPE18:0	PE31:1	0.0317171	0.0466473	0.0396237	0.0381907	0.147857	0.165847
480.309	338.86-339.79	LysoPE18:1	PE31:1	0.025577	0.0365502	0.0306434	0.0204647	0.0634488	0.107762
478.293	336.85-337.77	LysoPE18:2	PE31:1	0.00405594	0.00692833	0.0056205	0.00181509	0.00551824	0.00831723
510.356	368.91-369.84	LysoPE20:0	PE31:1	0.00129992	0.00142369	0.00258204	0.00046423	0.00172597	0.00228095
508.34	366.89-367.82	LysoPE20:1	PE31:1	0.00394404	0.00725664	0.00564693	0.00346753	0.0129393	0.0166323
506.325	364.88-365.81	LysoPE20:2	PE31:1	0.00226466	0.00326106	0.00368485	0.00111071	0.00419168	0.0052929
538.387	396.94-397.87	LysoPE22:0	PE31:1	0.00236769	0.00367099	0.00647364	0.00108607	0.0038777	0.0096387
536.372	394.92-395.85	LysoPE22:1	PE31:1	0.00116913	0.00145317	0.00243241	0.000445733	0.00250513	0.000947261
534.356	392.91-393.84	LysoPE22:2	PE31:1	0.0020536	0.00264196	0.00676144	0.00142514	0.00325475	0.00112092
650.512	509.06-509.99	PE(O-)30:0	PE31:1	0.00473059	0.00572119	0.0145808	0.00548902	0.00907076	0.0195772
648.497	507.05-507.98	PE(O-)30:1	PE31:1	0.00303731	0.00356168	0.00913677	0.00295657	0.00556058	0.0126544
674.512	533.06-533.99	PE(O-)32:2	PE31:1	0.0052754	0.00651551	0.0132447	0.00596121	0.00926306	0.0190775
706.575	565.13-566.06	PE(O-)34:0	PE31:1	0.0114758	0.0104308	0.0123809	0.010632	0.0312595	0.026748
704.559	563.11-564.04	PE(O-)34:1	PE31:1	0.051386	0.0473754	0.0502677	0.0524686	0.155303	0.1268
702.544	561.10-562.03	PE(O-)34:2	PE31:1	0.0247287	0.0228263	0.019777	0.0228376	0.0606235	0.0563539
700.528	559.08-560.01	PE(O-)34:3	PE31:1	0.00740238	0.00772264	0.0119274	0.00590837	0.0150317	0.0224051
698.512	557.06-557.99	PE(O-)34:4	PE31:1	0.0327096	0.0318701	0.0998028	0.0294139	0.0553554	0.135111
696.497	555.05-555.98	PE(O-)34:5	PE31:1	0.00141444	0.00164938	0.00268912	0.00123572	0.00114475	0.00243691
728.559	587.11-588.04	PE(O-)36:3	PE31:1	0.0252928	0.0291689	0.0281888	0.026268	0.0646138	0.0685702
726.544	585.10-586.03	PE(O-)36:4	PE31:1	0.0336632	0.0418489	0.0291862	0.0349685	0.133106	0.0915949
724.528	583.08-584.01	PE(O-)36:5	PE31:1	0.0821553	0.081478	0.0631652	0.0685834	0.150678	0.197413
722.512	581.06-581.99	PE(O-)36:6	PE31:1	0.0189554	0.0211766	0.0148407	0.0114383	0.0276557	0.0321175
754.575	613.13-614.06	PE(O-)38:4	PE31:1	0.110871	0.115791	0.0869226	0.104618	0.287943	0.247959
752.559	611.11-612.04	PE(O-)38:5	PE31:1	0.132701	0.143144	0.0993769	0.128598	0.339993	0.307897
750.544	609.10-610.03	PE(O-)38:6	PE31:1	0.110464	0.12015	0.0966091	0.110078	0.263621	0.292555
778.575	637.13-638.06	PE(O-)40:6	PE31:1	0.0901343	0.0860659	0.0625015	0.0844224	0.152012	0.173844
636.46	495.01-495.94	PE28:0	PE31:1	0.00241924	0.00281993	0.00655869	0.00285261	0.00523649	0.00732621
634.445	493.00-493.93	PE28:1	PE31:1	0.00190222	0.00216047	0.00412872	0.00119973	0.00320373	0.00352431
632.429	490.98-491.91	PE28:2	PE31:1	0.00242812	0.00310923	0.00746362	0.00160017	0.00368155	0.0100288
628.398	486.95-487.88	PE28:4	PE31:1	0.000974005	0.00093547	0.00128772	0.000203857	0.00272352	0.000356069
664.492	523.04-523.97	PE30:0	PE31:1	0.00765729	0.00702363	0.0196708	0.0144187	0.019887	0.0210662
662.476	521.03-521.96	PE30:1	PE31:1	0.0116227	0.0118055	0.0287913	0.0160169	0.0237875	0.0432637
660.46	519.01-519.94	PE30:2	PE31:1	0.00161683	0.00160032	0.00335373	0.00118558	0.00216949	0.000858637
658.445	517.00-517.93	PE30:3	PE31:1	0.000555238	0.000753765	0.0026429	0.000286938	0.00033934	0.000475508
656.429	514.98-515.91	PE30:4	PE31:1	0.0014067	0.00215405	0.00402277	0.000817328	0.00223269	0.00696692
692.523	551.08-552.00	PE32:0	PE31:1	0.049341	0.0424515	0.0684016	0.0545666	0.145055	0.146819
690.507	549.06-549.99	PE32:1	PE31:1	0.110919	0.0929685	0.122226	0.122337	0.175306	0.237407
688.492	547.04-547.97	PE32:2	PE31:1	0.0198519	0.0153417	0.0166448	0.0161868	0.0214373	0.0343448
686.476	545.03-545.96	PE32:3	PE31:1	0.00347492	0.00292504	0.00433953	0.00323293	0.00438868	0.00743981
684.46	543.01-543.94	PE32:4	PE31:1	0.00140189	0.000987766	0.00217048	0.000942963	0.00178332	0.000393763
682.445	541.00-541.93	PE32:5	PE31:1	0.00182126	0.00160635	0.00567576	0.000524161	0.00216168	0.00362383
680.429	538.98-539.91	PE32:6	PE31:1	0.00664682	0.00725741	0.0231674	0.00637007	0.0119382	0.0258565
720.554	579.11-580.03	PE34:0	PE31:1	0.116728	0.103439	0.10806	0.122794	0.311371	0.280752
718.539	577.09-578.02	PE34:1	PE31:1	1.01662	0.922314	0.958236	1.03764	2.59674	2.46546
716.523	575.08-576.00	PE34:2	PE31:1	0.377005	0.300338	0.20974	0.241689	0.573753	0.57658
714.507	573.06-573.99	PE34:3	PE31:1	0.0422508	0.0324469	0.0244321	0.031839	0.0511761	0.0662638
712.492	571.04-571.97	PE34:4	PE31:1	0.0103084	0.00849317	0.0118816	0.0112546	0.0134296	0.019968
710.476	569.03-569.96	PE34:5	PE31:1	0.0034195	0.0033318	0.00486985	0.00316157	0.00421923	0.00536862
708.46	567.01-567.94	PE34:6	PE31:1	0.00218756	0.00208428	0.00339579	0.00152956	0.00363369	0.00260246
748.586	607.14-608.07	PE36:0	PE31:1	0.189437	0.193701	0.14719	0.167812	0.358069	0.400097
746.57	605.12-606.05	PE36:1	PE31:1	1.7396	1.72936	1.32516	1.55988	3.50693	3.76969
744.554	603.11-604.03	PE36:2	PE31:1	2.43225	1.95601	1.71054	1.68088	4.51872	4.37975
742.539	601.09-602.02	PE36:3	PE31:1	0.553868	0.524716	0.338217	0.337774	1.19194	1.03775
740.523	599.08-600.00	PE36:4	PE31:1	0.38189	0.348439	0.299411	0.3091	0.749463	0.830135
738.507	597.06-597.99	PE36:5	PE31:1	0.0894511	0.0908885	0.0581536	0.0521643	0.0936376	0.148896
736.492	595.04-595.97	PE36:6	PE31:1	0.0153046	0.0153258	0.0150747	0.0145756	0.0156752	0.0309544
776.617	635.17-636.10	PE38:0	PE31:1	0.0511919	0.046356	0.0360935	0.040544	0.0780165	0.0839874
774.601	633.15-634.08	PE38:1	PE31:1	0.0927274	0.0939401	0.0863215	0.0746738	0.239662	0.190149
772.586	631.14-632.07	PE38:2	PE31:1	0.315527	0.312685	0.319509	0.276273	0.980044	0.772432
770.57	629.12-630.05	PE38:3	PE31:1	1.30743	1.34041	1.09403	1.13598	3.49427	3.35627
768.554	627.11-628.03	PE38:4	PE31:1	3.59381	3.06621	2.49922	2.90468	5.91438	7.59117
766.539	625.09-626.02	PE38:5	PE31:1	1.23237	1.13079	0.913691	0.947541	1.91263	2.60704
764.523	623.08-624.00	PE38:6	PE31:1	0.557312	0.547576	0.33926	0.461279	0.62388	1.2126
804.648	663.20-664.13	PE40:0	PE31:1	0.0127548	0.0117983	0.0127006	0.0108836	0.0197358	0.0254999
802.633	661.18-662.11	PE40:1	PE31:1	0.0223435	0.0219506	0.0157095	0.0176456	0.0466682	0.036739
800.617	659.17-660.10	PE40:2	PE31:1	0.0398613	0.0354426	0.0349009	0.040065	0.119164	0.0804344
798.601	657.15-658.08	PE40:3	PE31:1	0.113786	0.087239	0.102	0.147587	0.244768	0.24217
796.586	655.14-656.07	PE40:4	PE31:1	0.579008	0.401179	0.447337	0.653407	0.943277	1.09091
794.57	653.12-654.05	PE40:5	PE31:1	0.824097	0.652551	0.707674	0.884217	1.30331	1.62072
792.554	651.11-652.03	PE40:6	PE31:1	0.958373	0.891937	0.705767	0.917406	1.26637	1.84425
832.679	691.23-692.16	PE42:0	PE31:1	0.00483933	0.00516451	0.00272308	0.00534198	0.00772544	0.00622249
830.664	689.22-690.15	PE42:1	PE31:1	0.0206612	0.0233338	0.0158918	0.018586	0.0403953	0.0373224
828.648	687.20-688.13	PE42:2	PE31:1	0.0173587	0.0162968	0.0126143	0.0171043	0.0557154	0.0337341
826.633	685.18-686.11	PE42:3	PE31:1	0.0117776	0.0104949	0.010184	0.0113657	0.0339553	0.0206734
824.617	683.17-684.10	PE42:4	PE31:1	0.026136	0.0243007	0.0235957	0.0267807	0.0620532	0.0541233
822.601	681.15-682.08	PE42:5	PE31:1	0.043763	0.0354445	0.0423498	0.0481385	0.103872	0.0924661
820.586	679.14-680.07	PE42:6	PE31:1	0.040165	0.032935	0.0393662	0.0469768	0.0895084	0.0900376
858.695	717.25-718.18	PE44:1	PE31:1	0.00285071	0.00354432	0.00117387	0.00402673	0.0072106	0.00600181
856.679	715.23-716.16	PE44:2	PE31:1	0.00422404	0.00443464	0.00295366	0.00487869	0.0138191	0.00856381
854.664	713.22-714.15	PE44:3	PE31:1	0.00433019	0.00423786	0.00219993	0.00414147	0.0127313	0.00789256
852.648	711.20-712.13	PE44:4	PE31:1	0.00962726	0.00910308	0.00820226	0.00828779	0.0219773	0.016531
850.633	709.18-710.11	PE44:5	PE31:1	0.0109287	0.0102224	0.013344	0.0113026	0.0299444	0.0215509
848.617	707.17-708.10	PE44:6	PE31:1	0.00678794	0.00574459	0.00694919	0.0070467	0.0145102	0.0110929
543.257	240.58-241.51	LysoPI14:0	PI31:1	0.0168116	0.0491714	0.0938318	0.0146835	0.0438286	0.136853
541.241	240.58-241.51	LysoPI14:1	PI31:1	0.0206035	0.0282429	0.0881468	0.0154221	0.0341093	0.0391644
539.226	240.58-241.51	LysoPI14:2	PI31:1	0.0260014	0.131572	0.0714582	0.0374449	0.0408397	0.125183
571.288	240.58-241.51	LysoPI16:0	PI31:1	0.0139185	0.0189633	0.0293522	0.00884291	0.0270964	0.039081
569.273	240.58-241.51	LysoPI16:1	PI31:1	0.030514	0.0281191	0.188813	0.0175987	0.0658072	0.296381
567.257	240.58-241.51	LysoPI16:2	PI31:1	0.00604506	0.0141989	0.0171508	0.01103	0.0202301	0.0226034
599.32	240.58-241.51	LysoPI18:0	PI31:1	0.107887	0.110761	0.0675688	0.103184	0.229272	0.210112
597.304	240.58-241.51	LysoPI18:1	PI31:1	0.0179439	0.0182663	0.0177467	0.011362	0.0357389	0.0231277
595.288	240.58-241.51	LysoPI18:2	PI31:1	0.00363752	0.00520278	0.0120061	0.00355587	0.00773389	0.0125672
627.351	240.58-241.51	LysoPI20:0	PI31:1	0.0149106	0.0430164	0.0458602	0.0306447	0.0328264	0.0685105
625.335	240.58-241.51	LysoPI20:1	PI31:1	0.00799152	0.00853957	0.036905	0.00479731	0.0127725	0.0300425
623.32	240.58-241.51	LysoPI20:2	PI31:1	0.00381298	0.00498219	0.0130249	0.00438341	0.00781266	0.025282
655.382	240.58-241.51	LysoPI22:0	PI31:1	0.0745941	0.806361	0.156944	0.136646	0.137417	0.3693
653.367	240.58-241.51	LysoPI22:1	PI31:1	0.0171589	0.0232515	0.0559557	0.0139059	0.0285822	0.0565851
651.351	240.58-241.51	LysoPI22:2	PI31:1	0.0104298	0.0140958	0.100704	0.00709053	0.0306043	0.118139
767.507	240.58-241.51	PI(O-)30:0	PI31:1	0.013466	0.0172117	0.0381596	0.0143331	0.0256713	0.0254598
765.492	240.58-241.51	PI(O-)30:1	PI31:1	0.0248336	0.0309348	0.0588789	0.0227233	0.040067	0.0650383
763.476	240.58-241.51	PI(O-)30:2	PI31:1	0.00861354	0.00988354	0.0102449	0.00547598	0.0127966	0.0162616
761.46	240.58-241.51	PI(O-)30:3	PI31:1	0.00254486	0.00356185	0.00919096	0.00191143	0.00329034	0.00697258
759.445	240.58-241.51	PI(O-)30:4	PI31:1	0.00192449	0.00281575	0.00596462	0.00119656	0.00294511	0.003205
757.429	240.58-241.51	PI(O-)30:5	PI31:1	0.0117375	0.0175572	0.0113374	0.00788831	0.0112077	0.0138369
755.414	240.58-241.51	PI(O-)30:6	PI31:1	0.0453491	0.0554281	0.0287988	0.0306377	0.0384946	0.0668037
791.507	240.58-241.51	PI(O-)32:2	PI31:1	0.0211382	0.019368	0.0307199	0.016112	0.0239186	0.0307726
789.492	240.58-241.51	PI(O-)32:3	PI31:1	0.00360478	0.00297689	0.0173856	0.00169191	0.00471335	0.00376923
787.476	240.58-241.51	PI(O-)32:4	PI31:1	0.0189247	0.014312	0.138795	0.00450515	0.00855554	0.0254028
785.46	240.58-241.51	PI(O-)32:5	PI31:1	0.00789002	0.0107565	0.015311	0.00694216	0.00413243	0.0149392
783.445	240.58-241.51	PI(O-)32:6	PI31:1	0.0176667	0.0191355	0.012238	0.00889075	0.0122768	0.0142675
819.539	240.58-241.51	PI(O-)34:2	PI31:1	0.0194537	0.01799	0.0204421	0.00634195	0.0123332	0.018105
813.492	240.58-241.51	PI(O-)34:5	PI31:1	0.00244622	0.00328399	0.00439678	0.00182838	0.00305962	0.00541792
811.476	240.58-241.51	PI(O-)34:6	PI31:1	0.0165676	0.0179164	0.0428827	0.0146461	0.0175026	0.0325444
849.586	240.58-241.51	PI(O-)36:1	PI31:1	0.0793286	0.0843884	0.0505511	0.048204	0.093188	0.0779067
847.57	240.58-241.51	PI(O-)36:2	PI31:1	0.09356	0.0796188	0.0596326	0.0448178	0.0882372	0.0761345
845.554	240.58-241.51	PI(O-)36:3	PI31:1	0.0305384	0.0313937	0.0575787	0.0202438	0.038238	0.0357653
843.539	240.58-241.51	PI(O-)36:4	PI31:1	0.0366689	0.0230582	0.0150271	0.0162111	0.0270718	0.0368894
841.523	240.58-241.51	PI(O-)36:5	PI31:1	0.00867316	0.00969951	0.0158536	0.00464788	0.00348903	0.0091215
839.507	240.58-241.51	PI(O-)36:6	PI31:1	0.00390679	0.00607275	0.00780644	0.00269853	0.00597584	0.00581663
877.617	240.58-241.51	PI(O-)38:1	PI31:1	0.0680734	0.325742	0.236942	0.0695392	0.119455	0.151407
875.601	240.58-241.51	PI(O-)38:2	PI31:1	0.369074	0.404735	1.10889	0.517682	0.934665	2.0546
873.586	240.58-241.51	PI(O-)38:3	PI31:1	0.121927	0.122928	0.0583907	0.0625516	0.13244	0.125121
871.57	240.58-241.51	PI(O-)38:4	PI31:1	0.299245	0.289312	0.222	0.205333	0.420811	0.611731
869.554	240.58-241.51	PI(O-)38:5	PI31:1	0.0820193	0.0650052	0.106666	0.069093	0.1204	0.109933
903.633	240.58-241.51	PI(O-)40:2	PI31:1	0.0130356	0.0165569	0.0114873	0.00735341	0.0128773	0.010907
901.617	240.58-241.51	PI(O-)40:3	PI31:1	0.0686162	0.073342	0.0586139	0.0555339	0.0753434	0.0868593
899.601	240.58-241.51	PI(O-)40:4	PI31:1	0.109659	0.10375	0.0809268	0.0942207	0.194584	0.180939
897.586	240.58-241.51	PI(O-)40:5	PI31:1	0.0748248	0.0567622	0.0586037	0.0704658	0.103432	0.116327
933.68	240.58-241.51	PI(O-)42:1	PI31:1	0.0316182	0.0296433	0.0456041	0.0193853	0.0415504	0.134566
931.664	240.58-241.51	PI(O-)42:2	PI31:1	0.020185	0.0195092	0.0185936	0.0111816	0.0165096	0.0402671
929.648	240.58-241.51	PI(O-)42:3	PI31:1	0.025079	0.0222373	0.0221376	0.0123196	0.0292863	0.0239612
923.601	240.58-241.51	PI(O-)42:6	PI31:1	0.0141613	0.0174992	0.00806855	0.00708064	0.013312	0.0124709
961.711	240.58-241.51	PI(O-)44:1	PI31:1	0.00246542	0.0027694	0.00351375	0.00157936	0.00325032	0.00497966
955.664	240.58-241.51	PI(O-)44:4	PI31:1	0.00635865	0.00603817	0.00398216	0.0040478	0.0124293	0.0124213
753.455	240.58-241.51	PI28:0	PI31:1	0.0141763	0.0142796	0.0110865	0.00912309	0.00982248	0.0149536
751.44	240.58-241.51	PI28:1	PI31:1	0.0208784	0.0168503	0.0322989	0.0328191	0.019319	0.029809
749.424	240.58-241.51	PI28:2	PI31:1	0.00879812	0.00954804	0.0200685	0.00643575	0.0152472	0.0227123
747.408	240.58-241.51	PI28:3	PI31:1	0.00406154	0.004282	0.00591269	0.00322146	0.00506717	0.00385165
745.393	240.58-241.51	PI28:4	PI31:1	0.00315472	0.00474873	0.00817958	0.0026408	0.00511859	0.00615195
743.377	240.58-241.51	PI28:5	PI31:1	0.00404882	0.00564764	0.0160022	0.00352447	0.00690399	0.0184729
741.361	240.58-241.51	PI28:6	PI31:1	0.00638363	0.00778075	0.0143764	0.00542588	0.00606159	0.0127325
781.487	240.58-241.51	PI30:0	PI31:1	0.0567986	0.0501997	0.0433152	0.0343174	0.0459579	0.0715635
779.471	240.58-241.51	PI30:1	PI31:1	0.271551	0.279322	0.229128	0.211129	0.394165	0.556166
777.455	240.58-241.51	PI30:2	PI31:1	0.107701	0.113874	0.254345	0.0660424	0.11562	0.336314
775.44	240.58-241.51	PI30:3	PI31:1	0.00410726	0.00375784	0.00648839	0.00211937	0.00320769	0.00411903
773.424	240.58-241.51	PI30:4	PI31:1	0.0027947	0.00495759	0.00907342	0.00182839	0.00378733	0.00263945
771.408	240.58-241.51	PI30:5	PI31:1	0.00658457	0.0106113	0.0312848	0.00747034	0.00460162	0.0143908
769.393	240.58-241.51	PI30:6	PI31:1	0.00360277	0.00470333	0.00972632	0.0027105	0.00366235	0.010578
809.518	240.58-241.51	PI32:0	PI31:1	0.0707596	0.0868618	0.164133	0.0809202	0.119174	0.165104
807.502	240.58-241.51	PI32:1	PI31:1	0.171715	0.152861	0.176892	0.122418	0.21563	0.245304
805.487	240.58-241.51	PI32:2	PI31:1	0.277208	0.25681	0.410577	0.211499	0.38187	0.773688
803.471	240.58-241.51	PI32:3	PI31:1	0.0392057	0.0374377	0.0890685	0.0126534	0.0366841	0.0241495
801.455	240.58-241.51	PI32:4	PI31:1	0.00332717	0.00379122	0.00955907	0.00174724	0.0030692	0.00953002
799.44	240.58-241.51	PI32:5	PI31:1	0.00323085	0.00374632	0.0107044	0.00303953	0.00184409	0.00748419
797.424	240.58-241.51	PI32:6	PI31:1	0.0115937	0.0124592	0.0353525	0.0130879	0.0180569	0.0393009
837.549	240.58-241.51	PI34:0	PI31:1	0.105147	0.117056	0.0814953	0.0789009	0.157872	0.169013
835.534	240.58-241.51	PI34:1	PI31:1	0.856001	0.864549	0.613018	0.605066	1.3703	1.39877
833.518	240.58-241.51	PI34:2	PI31:1	0.585144	0.499	0.37223	0.306061	0.691586	0.716898
831.502	240.58-241.51	PI34:3	PI31:1	0.058842	0.0361627	0.0342125	0.0381935	0.0484851	0.0584669
829.487	240.58-241.51	PI34:4	PI31:1	0.0237005	0.01819	0.0134959	0.0125437	0.0189904	0.0279311
827.471	240.58-241.51	PI34:5	PI31:1	0.0165108	0.0191016	0.0143411	0.0153651	0.0215366	0.0356929
825.455	240.58-241.51	PI34:6	PI31:1	0.00712862	0.0115906	0.0172984	0.00397368	0.00767293	0.00999249
865.581	240.58-241.51	PI36:0	PI31:1	0.100231	0.108654	0.0743225	0.0546334	0.19449	0.107642
863.565	240.58-241.51	PI36:1	PI31:1	0.877722	1.04848	0.69074	0.680819	1.94713	1.76071
861.549	240.58-241.51	PI36:2	PI31:1	1.64472	1.57746	1.07796	1.03296	2.95688	2.69666
859.534	240.58-241.51	PI36:3	PI31:1	0.865771	0.7587	0.416491	0.446292	1.27663	1.23849
857.518	240.58-241.51	PI36:4	PI31:1	1.30105	1.20682	0.911993	0.98436	2.16645	2.58914
855.502	240.58-241.51	PI36:5	PI31:1	0.10302	0.092684	0.128718	0.0677575	0.117801	0.176412
853.487	240.58-241.51	PI36:6	PI31:1	0.149017	0.179557	0.436481	0.174124	0.254298	0.861505
893.612	240.58-241.51	PI38:0	PI31:1	0.0355009	0.0315494	0.0177702	0.0172374	0.0309747	0.0415838
891.596	240.58-241.51	PI38:1	PI31:1	0.0506561	0.0633831	0.0408688	0.0260681	0.0883889	0.0585333
889.581	240.58-241.51	PI38:2	PI31:1	0.362366	0.405089	0.256445	0.244888	0.792534	0.594327
887.565	240.58-241.51	PI38:3	PI31:1	3.0298	3.02059	2.01266	2.37139	5.7985	6.2119
885.549	240.58-241.51	PI38:4	PI31:1	11.4205	10.1469	9.07505	9.83001	20.8495	24.5395
883.534	240.58-241.51	PI38:5	PI31:1	2.31878	1.74446	2.02694	1.91148	4.34616	5.1326
881.518	240.58-241.51	PI38:6	PI31:1	0.287554	0.265768	0.145075	0.176029	0.272681	0.452393
921.643	240.58-241.51	PI40:0	PI31:1	0.0374024	0.0404739	0.0196281	0.016112	0.0522786	0.0414482
919.628	240.58-241.51	PI40:1	PI31:1	0.0544526	0.0550622	0.0250817	0.0262231	0.069055	0.0567551
917.612	240.58-241.51	PI40:2	PI31:1	0.0774785	0.0743811	0.0490056	0.0459594	0.102844	0.0954013
915.596	240.58-241.51	PI40:3	PI31:1	0.171416	0.146575	0.177324	0.153598	0.313475	0.304079
913.581	240.58-241.51	PI40:4	PI31:1	0.448805	0.398789	0.393204	0.480179	0.94434	0.966962
911.565	240.58-241.51	PI40:5	PI31:1	0.705698	0.635368	0.688808	0.673359	1.36502	1.59387
909.549	240.58-241.51	PI40:6	PI31:1	0.523264	0.511786	0.429565	0.431758	0.662148	1.19629
949.674	240.58-241.51	PI42:0	PI31:1	0.00711881	0.00709375	0.0108895	0.00352973	0.00542355	0.0118613
947.659	240.58-241.51	PI42:1	PI31:1	0.0332645	0.0325614	0.0222902	0.0218993	0.0469537	0.0402621
945.643	240.58-241.51	PI42:2	PI31:1	0.18263	0.185463	0.109407	0.125601	0.328079	0.330525
943.628	240.58-241.51	PI42:3	PI31:1	0.358124	0.335766	0.214741	0.250767	0.553289	0.712065
941.612	240.58-241.51	PI42:4	PI31:1	0.0986193	0.0776283	0.0530006	0.0615236	0.143451	0.133645
939.596	240.58-241.51	PI42:5	PI31:1	0.0627667	0.0474798	0.023917	0.0365592	0.104828	0.0801531
937.581	240.58-241.51	PI42:6	PI31:1	0.0188527	0.0158245	0.0199961	0.012925	0.019772	0.020582
977.706	240.58-241.51	PI44:0	PI31:1	0.00552502	0.00530326	0.00460751	0.00207994	0.00420446	0.00350007
975.69	240.58-241.51	PI44:1	PI31:1	0.00730127	0.00810245	0.0119021	0.0039671	0.00867643	0.0127058
973.674	240.58-241.51	PI44:2	PI31:1	0.00906512	0.00960625	0.010718	0.00463918	0.0108626	0.022569
971.659	240.58-241.51	PI44:3	PI31:1	0.0176672	0.0171823	0.0104664	0.0121044	0.0312142	0.0266727
969.643	240.58-241.51	PI44:4	PI31:1	0.121072	0.103569	0.0863144	0.090182	0.234452	0.304939
967.628	240.58-241.51	PI44:5	PI31:1	0.341124	0.281761	0.234312	0.309663	0.759638	0.880598
965.612	240.58-241.51	PI44:6	PI31:1	0.0670481	0.0464176	0.0427699	0.0533845	0.15205	0.117405
760.513	673.05-673.98	PS34:1	PS31:1	0.402533	0.243483	0.237005	0.412961	0.820798	0.711
790.56	703.10-704.03	PS36:0	PS31:1	0.443949	0.375618	0.116733	0.279378	0.506627	0.623831
788.544	701.08-702.01	PS36:1	PS31:1	7.64193	6.53015	2.65432	4.84962	9.41675	11.4197
786.528	699.07-700.00	PS36:2	PS31:1	0.821828	0.604194	0.257241	0.471981	1.57321	1.41538
816.575	729.11-730.04	PS38:1	PS31:1	0.161272	0.151442	0.0197697	0.0668336	0.249723	0.0633123
814.56	727.10-728.03	PS38:2	PS31:1	0.333062	0.302231	0.178752	0.271418	1.02033	0.632755
812.544	725.08-726.01	PS38:3	PS31:1	1.34683	1.35894	0.770398	1.08452	4.3634	3.46832
810.528	723.07-724.00	PS38:4	PS31:1	0.629338	0.471709	0.285425	0.506997	1.1331	1.22688
842.591	755.13-756.06	PS40:2	PS31:1	0.135486	0.0981736	0.0547362	0.0783138	0.275388	0.0481264
840.575	753.11-754.04	PS40:3	PS31:1	0.160395	0.0973197	0.136468	0.179332	0.262599	0.110728
838.56	751.10-752.03	PS40:4	PS31:1	0.831252	0.401721	0.376194	0.861498	1.00879	0.955587
836.544	749.08-750.01	PS40:5	PS31:1	0.748329	0.525705	0.456003	0.749712	1.10146	0.964559
834.528	747.07-748.00	PS40:6	PS31:1	0.670089	0.593701	0.289974	0.552323	0.76164	0.676239
			Total	114.603	105.432	86.3776	106.403	224.175	230.986		Fig. S2B
		pmol/nmol of PI									Mol Percentage
			PC	38.669	34.8049	24.3439	48.9624	91.2871	80.5175		33.7417	33.0116	28.1831	46.0159	40.7213	34.8581
			PE	17.9472	16.1674	13.9121	15.3294	34.1538	37.9545		15.6603	15.3344	16.1061	14.4069	15.2353	16.4315
			PI	30.787	29.6744	26.3742	24.6382	54.198	64.0334		26.864	28.1454	30.5336	23.1555	24.1766	27.7217
			CL	4.94972	4.44923	2.32344	2.48752	9.11855	9.21625		4.31901	4.21998	2.68987	2.33782	4.0676	3.98995
			PS	14.3263	11.7544	5.83302	10.3649	22.4938	22.3164		12.5008	11.1487	6.75293	9.74114	10.034	9.66135
			Cer	7.33489	7.81648	12.8943	3.95873	11.6311	14.9693		6.40026	7.41374	14.9278	3.7205	5.18839	6.48061
			GlcCer	0.332966	0.462065	0.485336	0.33556	0.501036	1.19712		0.290539	0.438257	0.561876	0.315367	0.223502	0.518263
			SM	0.255959	0.303568	0.211365	0.326473	0.792098	0.781946		0.223344	0.287926	0.244699	0.306827	0.353338	0.338525
			PC/PE	2.1546	2.15278	1.74984	3.19402	2.67283	2.12142

## Sheet: percentage rythmic lipids
Fig. S2C	percentage of rhythmic lipids peaking at a certain collection point (CT)
	12h	16h	20h	24h	28h	32h	36h
ND 1	45.4545	9.09091	18.1818	0	9.09091	9.09091	9.09091
ND 2	0	56.5217	39.1304	0	0	4.34783	0
ND 3	15.3846	23.0769	0	0	0	7.69231	53.8462
ND 4	31.8182	9.09091	13.6364	0	9.09091	18.1818	18.1818
ND 5	50	0	25	0	25	0	0
ND 6	9.83607	1.63934	49.1803	34.4262	3.27869	0	1.63934

## Sheet: lipid abundance
Fig. S2H	Lipid abundance as a percentage of total PIs detected at each time points
	PI(O-)44:4						PI40:2						PI28:3
	ND 1	ND 2	ND 3	ND 4	ND 5	ND 6	ND 1	ND 2	ND 3	ND 4	ND 5	ND 6	ND 1	ND 2	ND 3	ND 4	ND 5	ND 6
12	0.0263201	0.0252701	0.0164156	0.0202108	0.0222291	0.0432157	0.308991	0.242156	0.223714	0.185435	0.187175	0.112727	0.0233175	0.0172607	0.0397772	0.00861146	0.00913144	0
16	0.0340513	0.0273622	0.0143989	0.018211	0.0304215	0.0183696	0.265137	0.261051	0.0997483	0.21775	0.18606	0.174976	0.0158053	0.017647	0.0295346	0.018048	0.0101951	0.011317
20	0.0139303	0.0292927	0.00933003	0.0100321	0.0275461	0.021592	0.255202	0.276852	0.207787	0.178392	0.178711	0.230192	0.0102556	0.0194202	0.0157569	0.0163964	0.011981	0.00821105
24	0.0145829	0.0150048	0.0332324	0.0124351	0.0225039	0.017388	0.183258	0.240464	0.184741	0.164172	0.228334	0.187678	0.00914371	0.0117819	0.013633	0.0137134	0.00594698	0
28	0.0181946	0.0117476	0.0179412	0.0213458	0.0169594	0.0155617	0.238211	0.249688	0.0924189	0.176125	0.145805	0.121109	0.0128722	0.0107953	0.0176786	0.0117835	0.0127279	0.0119001
32	0.012266	0.00947564	0.00612335	0.0186252	0.0135799	0.0113254	0.191099	0.217689	0.184942	0.192384	0.184062	0.106773	0.00692568	0.0101337	0.0277339	0.010752	0.00856448	0.00344498
36	0.0220605	0.0193069	0.0113263	0.0134929	0.0265586	0.00333876	0.277516	0.256577	0.261735	0.19478	0.211305	0.102853	0.00847785	0.011597	0.0139551	0.0138029	0.0073177	0.00850907

## Sheet: PCPE ratio
Fig. S2L	PC/PE ratio
	ND 1	ND 2	ND 3	ND 4	ND 5	ND 6
12	2.39654	3.28115	1.73144	3.40032	2.51449	1.68232
16	2.22055	1.96301	1.97254	3.3243	2.27916	2.10244
20	2.27014	2.12595	1.90827	3.54419	2.16385	2.18239
24	2.16368	1.99019	1.585	3.38652	2.72311	2.30842
28	1.94474	1.86648	1.58777	3.20764	2.17918	2.20968
32	2.07457	1.91988	1.83503	2.89378	3.13357	2.18975
36	1.80725	1.96356	1.59534	2.53145	3.52313	2.09137
