# Supplementary material for: Type 2 diabetes disrupts circadian orchestration of lipid metabolism and membrane fluidity in human pancreatic islets
Source: PLoS Biol. 2022 Aug 3;20(8):e3001725. doi: 10.1371/journal.pbio.3001725 (PMC9348689; doi:10.1371/journal.pbio.3001725)
Supplement: S2 Data — (XLSX) [file pbio.3001725.s008.xlsx]

## Sheet: ND 1
ND 1	pmol/nmol Pi values								Metacycle analysis
Rhythmic lipids	12h	16h	20h	24h	28h	32h	36h		Lipids	ARS_pvalue	ARS_BH.Q	ARS_period	ARS_adjphase	ARS_amplitude	JTK_pvalue	JTK_BH.Q	JTK_period	JTK_adjphase	JTK_amplitude	LS_pvalue	LS_BH.Q	LS_period	LS_adjphase	LS_amplitude	meta2d_pvalue	meta2d_BH.Q	meta2d_period	meta2d_phase	meta2d_Base	meta2d_AMP	meta2d_rAMP
PI(O-)34:2	0.0293298	0.0223804	0.0149455	0.0122256	0.013796	0.0161883	0.0273101		PI(O-)38:1	0.00575303	0.786247	27.1565	10.0795	0.0179059	0.00714286	0.97619	28	10	0.0144674	0.115609	0.891286	28	7.99995	0.0881316	0.000419854	0.139807	27.7193	9.37473	0.0678855	0.0183914	0.0183914
PI(O-)34:6	0.0230754	0.0156264	0.0111574	0.0162898	0.0192509	0.0168644	0.0137087		PI(O-)34:2	0.0101407	0.923134	25.5897	11.608	0.00801074	0.00714286	0.97619	28	12	0.00825234	0.116318	0.891286	28	12	0.0295088	0.000681987	0.139807	27.1986	11.8828	0.0192136	0.00860471	0.00860471
PI(O-)42:6	0.0287594	0.0136488	0.0134235	0.00474826	0.00771021	0.014707	0.0161317		LysoPI16:0	0.00255282	0.786247	21.5784	10.7507	0.0035614	0.05	1	24	10	0.00349713	0.113224	0.891286	24.0764	8.23231	0.017372	0.00107301	0.146645	23.2148	9.72348	0.0134525	0.00371435	0.00371435
PI32:6	0.017618	0.0135936	0.00988693	0.00642813	0.0110994	0.0123738	0.0101562		PE30:3	0.0652466	0.923134	21.234	18.872	0.000372412	0.00714286	0.97619	20	0	0.000278749	0.173138	0.891286	20	19.9885	0.00108633	0.00442499	0.453562	20.4001	19.6752	0.0005755	0.000376274	0.000376274
SM44:1	0.00905735	0.00597775	0.00447406	0.00452735	0.00371017	0.00405059	0.0056647		PI(O-)34:6	0.0229811	0.923134	21.234	8.91848	0.00463051	0.05	1	20	10	0.0047982	0.212305	0.891286	20	8.17346	0.019257	0.0107137	0.878524	20.4136	9.0395	0.0164525	0.00470581	0.00470581
PI(O-)44:1	0.00292376	0.00479348	0.00271368	0.00138114	0.00132612	0.00152816	0.00259158		PI(O-)42:6	0.0322038	0.923134	25.1069	10.8705	0.00786948	0.05	1	24	12	0.00629366	0.2014	0.891286	28	12	0.0279558	0.013395	0.915326	25.6931	11.6607	0.0135098	0.00775671	0.00775671
LysoPE22:1	0.00044968	0.00115226	0.00147601	0.00154083	0.00134386	0.000859832	0.00136145		CerP32:1	0.0475126	0.923134	24	2.76841	0.702267	0.05	1	20	8	0.45993	0.196842	0.891286	20	7.75931	4.5625	0.0178004	0.999997	21.3139	6.75035	3.65528	0.766025	0.209567
PE30:3	0.000333904	0.000534217	0.00108633	0.000525167	0.000140006	0.000479942	0.000787105		LysoPE22:1	0.0125556	0.923134	21.234	0.450017	0.000447669	0.192857	1	20	2	0.00027476	0.257248	0.891286	20	2.99741	0.0015491	0.022189	0.999997	20.4207	1.82936	0.00125585	0.000444056	0.000444056
CerP32:1	3.74526	3.15209	3.72023	3.9307	4.55611	3.49846	2.56597		PI32:6	0.00422063	0.786247	21.1217	11.8446	0.00375015	0.542857	1	20	14	0.00460934	0.301096	0.891286	20	11.4588	0.0123936	0.0239875	0.999997	20.3943	12.4151	0.0108041	0.00380977	0.00380977
LysoPI16:0	0.0155458	0.0131421	0.00930284	0.0109957	0.0146637	0.0180877	0.0156918		PI(O-)44:1	0.135983	0.923134	24	15.1589	0.00107584	0.05	1	28	16	0.00103881	0.157667	0.891286	25.7143	16.0847	0.00418397	0.0334668	0.999997	25.9635	15.8103	0.00241858	0.00156493	0.00156493
PI(O-)38:1	0.0846295	0.0663009	0.0537791	0.0493653	0.0641096	0.0693884	0.0889411		SM44:1	0.0396126	0.923134	27.7222	9.89291	0.00166443	0.192857	1	28	14	0.0013145	0.222261	0.891286	28	12	0.00905665	0.0470676	0.999997	27.9074	11.9613	0.00534651	0.00167373	0.00167373
Fig. 1B	z-score values
PI(O-)34:2	1.43787	0.426094	-0.656343	-1.05233	-0.823693	-0.475407	1.14381
PI(O-)34:6	1.69886	-0.245685	-1.4123	-0.0725245	0.700467	0.0774924	-0.74631
PI(O-)42:6	1.91596	-0.0672555	-0.0968348	-1.23543	-0.846685	0.0716304	0.258617
PI32:6	1.7294	0.574098	-0.489969	-1.48289	-0.141894	0.223924	-0.412672
SM44:1	2.02667	0.342389	-0.48	-0.450855	-0.897785	-0.711603	0.171182
PI(O-)44:1	0.373	1.89459	0.202042	-0.882387	-0.92717	-0.762748	0.102674
LysoPE22:1	-1.84393	-0.0432371	0.786501	0.952652	0.447826	-0.792726	0.492914
PE30:3	-0.72176	-0.0685489	1.73185	-0.0980605	-1.35405	-0.245537	0.756106
CerP32:1	0.23978	-0.710234	0.199699	0.536777	1.53844	-0.155489	-1.64897
LysoPI16:0	0.541533	-0.258388	-1.53599	-0.972653	0.247979	1.38742	0.590097
PI(O-)38:1	1.13154	-0.121147	-0.97696	-1.27863	-0.270913	0.0898754	1.42623
Fig. 1C
Average	-0.198327	0.938124	0.901293	0.13313	-0.664634	-1.00556	-0.104023
SEM	0.146047	0.15703	0.133841	0.131957	0.125398	0.126689	0.116555

## Sheet: ND 2
ND 2	pmol/nmol Pi values								Metacycle analysis
Rhythmic lipids	12h	16h	20h	24h	28h	32h	36h		Lipids	ARS_pvalue	ARS_BH.Q	ARS_period	ARS_adjphase	ARS_amplitude	JTK_pvalue	JTK_BH.Q	JTK_period	JTK_adjphase	JTK_amplitude	LS_pvalue	LS_BH.Q	LS_period	LS_adjphase	LS_amplitude	meta2d_pvalue	meta2d_BH.Q	meta2d_period	meta2d_phase	meta2d_Base	meta2d_AMP	meta2d_rAMP
PI(O-)30:1	0.0359839	0.044441	0.0301146	0.0221012	0.0209932	0.0289999	0.0339098		CL70:5_C18:2	0.00333043	0.493535	20.5773	1.08704	0.0129733	0.05	0.97619	28	22	0.0115816	0.119679	0.930892	24.7059	20.4839	0.0755889	0.00140292	0.284779	24.3916	21.5257	0.0616572	0.0128757	0.0128757
PI(O-)30:2	0.0156518	0.0164385	0.0125273	0.00804055	0.00369019	0.0049684	0.00786812		PI(O-)30:2	0.00601872	0.493535	21.4624	16.4516	0.00356518	0.05	0.97619	28	16	0.00604633	0.105033	0.930892	28	14.0985	0.0162333	0.00205607	0.284779	25.8109	15.6957	0.00971967	0.00467893	0.00467893
CL76:9_C18:0	0.0122719	0.0269254	0.0186205	0.007726	0	0	0.0223149		PI(O-)30:1	0.00597677	0.493535	20.9005	15.3959	0.00927056	0.05	0.97619	24	16	0.00981649	0.139008	0.930892	25.0331	15.3227	0.0407882	0.00257476	0.284779	23.2885	15.6572	0.0299189	0.00978773	0.00978773
PI(O-)36:6	0.00403226	0.011366	0.00911187	0.00539586	0.00305594	0.00359317	0.00595419		CL70:6_C18:2	0.0771545	0.896805	24	20.1233	0.0280384	0.00714286	0.585714	24	20	0.0336833	0.11212	0.930892	23.1902	19.7166	0.186977	0.00356261	0.284779	23.7274	19.9471	0.156741	0.036368	0.036368
PI(O-)44:4	0.00743844	0.0101993	0.00931849	0.00441589	0.00326561	0.00231742	0.00531199		CL68:4_C18:1	0.0974256	0.896805	24	18.9312	0.0134396	0.00714286	0.585714	24	20	0.0159792	0.099973	0.930892	22.6347	19.2308	0.0353247	0.00392352	0.284779	23.5351	19.4084	0.0183779	0.0179193	0.0179193
PI28:1	0.0119983	0.0273505	0.0210813	0.0203833	0.00903678	0.00905899	0.0190433		PI32:2	0.0095928	0.563375	21.6957	12.376	0.0335483	0.05	0.97619	20	14	0.0337739	0.156237	0.930892	22.6347	12.2931	0.275821	0.00416749	0.284779	21.4315	12.9363	0.249764	0.0334235	0.0334235
PI28:3	0.00508082	0.00657794	0.00617789	0.00346738	0.0030009	0.00247835	0.00319074		PI38:1	0.00563521	0.493535	20.264	19.2657	0.0183183	0.192857	1	28	18	0.0141189	0.106928	0.930892	24.3871	18.5928	0.0856753	0.0059386	0.340286	24.0958	18.9433	0.0641407	0.0217239	0.0217239
PI32:3	0.0385713	0.0664698	0.0390054	0.037471	0.0227754	0.0220535	0.0357175		PI40:2	0.125286	0.896805	20.0603	19.2247	0.0127349	0.00714286	0.585714	28	18	0.0125759	0.157553	0.930892	25.3691	16.9494	0.0948711	0.00693364	0.340286	24.5816	18.019	0.0744724	0.0175972	0.0175972
PI34:0	0.122003	0.152398	0.12825	0.125377	0.0980626	0.0836406	0.109658		PI28:3	0.186459	0.896805	24	17.5656	0.0010529	0.00714286	0.585714	28	18	0.00185932	0.116213	0.930892	28	17.1555	0.00670945	0.00746969	0.340286	26.8038	17.6486	0.00428859	0.00182272	0.00182272
PI34:5	0.0112759	0.0262766	0.0253913	0.0187645	0.0120508	0.0140801	0.0258723		CL76:9_C18:0	0.0155989	0.710616	20.3673	17.7149	0.0130006	0.121429	1	24	18	0.0131666	0.121538	0.930892	22.3669	16.5773	0.0245681	0.0102351	0.394221	22.2253	17.4811	0.0117858	0.0146573	0.0146573
PI38:1	0.065383	0.0809169	0.0843024	0.0645204	0.0466725	0.0371694	0.0647173		PI32:3	0.175699	0.896805	20.6839	17.7511	0.0124917	0.00714286	0.585714	28	18	0.0113996	0.191233	0.930892	25.7143	16.1946	0.0559978	0.0105767	0.394221	24.9615	17.4697	0.0373013	0.0169371	0.0169371
PI38:3	3.10887	3.29611	3.20455	3.05702	3.00231	2.62032	2.85494		SM44:0	0.00961859	0.563375	20.4718	3.04379	0.000347071	0.192857	1	20	6	0.000180208	0.166717	0.930892	20.884	0.442089	0.00243941	0.0129071	0.422742	20.4529	3.16961	0.00208402	0.000347035	0.000347035
PI40:2	0.0712803	0.0973075	0.0880711	0.070768	0.0694086	0.0532391	0.0705931		PE(O-)36:6	0.0383065	0.896805	24	20.982	0.00247779	0.05	0.97619	20	2	0.00273867	0.16946	0.930892	20	1.60501	0.0239998	0.013404	0.422742	21.3727	0.46463	0.0216285	0.00263608	0.00263608
PE(O-)36:6	0.0174346	0.0213077	0.0237793	0.0234785	0.0202363	0.0203031	0.021697		PI34:5	0.00311319	0.493535	20.0603	18.8357	0.0089844	1	1	20	0	0.00949466	0.119173	0.930892	20	17.8968	0.0265915	0.0148769	0.435681	20.0259	18.6092	0.0188515	0.0090036	0.0090036
CL68:4_C18:1	0.0123638	0.029361	0.0349619	0.0216536	0.00441355	0	0.0192076		SM42:0	0.0150254	0.710616	22.427	0.605694	0.00536976	0.192857	1	24	0	0.00586479	0.160005	0.930892	24.0764	20.5715	0.0348696	0.0176837	0.464884	23.4749	22.621	0.0288559	0.00546283	0.00546283
CL70:5_C16:1	0.0336547	0.0565389	0.0660146	0.0530923	0.0138146	0.0278061	0.048842		SM44:1	0.0575009	0.896805	24	23.1928	0.00141796	0.05	0.97619	28	24	0.00103619	0.166701	0.930892	28	20.178	0.0105689	0.0181418	0.464884	26.6432	22.698	0.00821864	0.0015155	0.0015155
CL70:5_C18:2	0.0553199	0.065578	0.0754384	0.0706688	0.0591033	0.0421319	0.0539467		CL70:6_C16:1	0.101954	0.896805	24	19.581	0.0116385	0.05	0.97619	24	20	0.0134128	0.115886	0.930892	22.9091	19.408	0.0911298	0.0213066	0.513865	23.6285	19.668	0.0748273	0.015388	0.015388
CL70:6_C16:1	0.0674298	0.083474	0.0908666	0.0761929	0.0681165	0.0572244	0.0737106		PI(O-)44:4	0.128289	0.896805	24	17.0375	0.00235275	0.05	0.97619	28	18	0.00322707	0.108281	0.930892	26.4336	17.0328	0.0103687	0.0241117	0.525598	26.1896	17.4029	0.00603505	0.00391807	0.00391807
CL70:6_C18:2	0.13929	0.177349	0.186926	0.174458	0.138532	0.111906	0.150311		PI34:0	0.104061	0.896805	20.3673	19.2318	0.0180404	0.05	0.97619	28	18	0.0242361	0.135277	0.930892	26.8085	16.3386	0.14282	0.024357	0.525598	25.1116	17.7456	0.117072	0.025428	0.025428
SM42:0	0.0232225	0.0253657	0.0346441	0.0319667	0.0315165	0.0242931	0.0252973		CL70:5_C16:1	0.144189	0.896805	24	18.5656	0.0196125	0.05	0.97619	24	20	0.0228819	0.11896	0.930892	21.3559	19.7209	0.0660742	0.0282957	0.580062	23.0841	19.5213	0.0443025	0.0250947	0.0250947
SM44:1	0.0073465	0.00790759	0.010559	0.00880662	0.00875372	0.00737828	0.00627225		PI(O-)36:6	0.189182	0.896805	24	18.0284	0.00301251	0.05	0.97619	24	18	0.00352244	0.14858	0.930892	22.9091	17.0583	0.0106757	0.0409442	0.759459	23.624	17.6826	0.0060007	0.00426158	0.00426158
SM44:0	0.00186596	0.00174005	0.00239264	0.00235772	0.00212081	0.00178605	0.0017769		PI38:3	0.199085	0.896805	21.4624	20.4013	0.142136	0.05	0.97619	28	18	0.216886	0.148892	0.930892	28	16.6952	3.27206	0.0425844	0.759459	26.0309	17.9985	3.02239	0.203979	0.0674893
PI32:2	0.285347	0.272077	0.224313	0.228218	0.231227	0.285841	0.270646		PI28:1	0.0499365	0.896805	20.9005	19.069	0.00819284	0.192857	1	24	20	0.00850104	0.153991	0.930892	22.3669	16.8392	0.0243928	0.0426038	0.759459	22.3873	18.6602	0.0169787	0.00936322	0.00936322
Fig. 1B	z-score values
PI(O-)30:1	0.619896	1.65822	-0.100697	-1.08454	-1.22058	-0.23756	0.365253
PI(O-)30:2	1.14153	1.2972	0.523188	-0.364723	-1.22565	-0.972696	-0.398847
CL76:9_C18:0	-0.0262939	1.353	0.571275	-0.454186	-1.18141	-1.18141	0.919025
PI(O-)36:6	-0.661213	1.71524	0.984816	-0.219344	-0.977585	-0.803499	-0.0384194
PI(O-)44:4	0.46365	1.37781	1.08616	-0.537156	-0.918029	-1.23199	-0.240445
PI28:1	-0.697023	1.5084	0.607792	0.507522	-1.12245	-1.11926	0.315026
PI28:3	0.485357	1.395	1.15193	-0.494957	-0.778388	-1.09589	-0.663046
PI32:3	0.0769786	1.97142	0.106456	0.00225863	-0.99564	-1.04466	-0.116807
PI34:0	0.221246	1.58052	0.500609	0.372145	-0.849373	-1.49433	-0.330822
PI34:5	-1.15981	1.06336	0.932159	-0.0499617	-1.04496	-0.744218	1.00344
PI38:1	0.118167	1.03603	1.23607	0.0671995	-0.987391	-1.54891	0.0788346
PI38:3	0.390351	1.21832	0.813439	0.161102	-0.0808062	-1.76992	-0.732492
PI40:2	-0.217296	1.60664	0.959369	-0.2532	-0.348463	-1.48159	-0.265454
PE(O-)36:6	-1.73191	0.0606379	1.20457	1.06536	-0.435213	-0.404279	0.240836
CL68:4_C18:1	-0.39798	0.939086	1.37968	0.33279	-1.02338	-1.37057	0.14038
CL70:5_C16:1	-0.499854	0.747745	1.26434	0.559843	-1.58149	-0.818707	0.328126
CL70:5_C18:2	-0.443247	0.467484	1.3429	0.91945	-0.107345	-1.61409	-0.565158
CL70:6_C16:1	-0.579648	0.866814	1.5333	0.21039	-0.517733	-1.49972	-0.0134052
CL70:6_C18:2	-0.554307	0.869185	1.22739	0.761068	-0.582683	-1.57855	-0.142099
SM42:0	-1.06465	-0.59138	1.45754	0.866299	0.766892	-0.828234	-0.606468
SM44:1	-0.579591	-0.172979	1.74849	0.478538	0.440203	-0.556565	-1.35809
SM44:0	-0.495427	-0.941695	1.37137	1.24761	0.407888	-0.778664	-0.811089
PI32:2	1.02955	0.550794	-1.1724	-1.03152	-0.922982	1.04738	0.499187
Fig. 1C
Average	0.435849	0.0586463	-0.469278	-0.784724	-0.273483	0.226828	0.806162
SEM	0.195396	0.142621	0.207487	0.126893	0.186379	0.164231	0.142666

## Sheet: ND 3
ND 3	pmol/nmol Pi values								Metacycle analysis
Rhythmic lipids	12h	16h	20h	24h	28h	32h	36h		Lipids	ARS_pvalue	ARS_BH.Q	ARS_period	ARS_adjphase	ARS_amplitude	JTK_pvalue	JTK_BH.Q	JTK_period	JTK_adjphase	JTK_amplitude	LS_pvalue	LS_BH.Q	LS_period	LS_adjphase	LS_amplitude	meta2d_pvalue	meta2d_BH.Q	meta2d_period	meta2d_phase	meta2d_Base	meta2d_AMP	meta2d_rAMP
PI28:3	0.0101708	0.00746987	0.00406044	0.00346306	0.00354984	0.00795433	0.00472044		Cer32:1(-H2O)	0.00534288	0.749615	20.0603	15.4631	0.0144952	0.05	1	24	16	0.0130081	0.162694	0.925269	22.3669	15.8192	0.106088	0.00267211	0.650495	22.1358	15.8262	0.0898045	0.0141765	0.0141765
Cer34:1	0.355693	0.33233	0.30275	0.239465	0.240486	0.295952	0.280241		CL72:7_C18:1	0.00968536	0.749615	23.4824	13.9906	0.101198	0.05	1	24	14	0.0721226	0.163429	0.925269	24.0764	12	0.203324	0.00435614	0.650495	23.8523	13.3479	0.141994	0.102044	0.102044
PI34:5	0.0121436	0.0236986	0.0153166	0.0110253	0.00890096	0.00947518	0.0198278		Cer42:2(-H2O)	0.0939891	0.749615	24	15.1272	0.0484219	0.00714286	1	28	16	0.0527193	0.131526	0.925269	26.4336	15.2678	0.421442	0.00475972	0.650495	26.2092	15.5131	0.354806	0.0698065	0.0698065
Cer32:1(-H2O)	0.0968019	0.109411	0.0927951	0.0726379	0.0815795	0.0910149	0.0976706		CL70:5_C18:1	0.0196601	0.749615	25.7548	12.4672	0.0754087	0.05	1	24	14	0.0459515	0.210297	0.925269	28	12	0.179759	0.0094006	0.963561	25.9013	12.9166	0.147783	0.0824718	0.0824718
Cer42:2(-H2O)	0.402923	0.433386	0.379352	0.337718	0.257486	0.332423	0.354773		PI34:5	0.0440314	0.749615	20.5773	17.2681	0.00672618	0.05	1	24	18	0.00413051	0.171032	0.925269	21.6	16.3958	0.0207067	0.0150492	0.999999	22.0755	17.2598	0.0138409	0.00741892	0.00741892
PI28:0	0.0107977	0.0118571	0.00532255	0.00457815	0.0129956	0.016313	0.0157411		PI34:4	0.0412599	0.749615	26.6133	11.656	0.006215	0.05	1	28	10	0.00379975	0.253691	0.925269	28	7.99995	0.0262336	0.0194147	0.999999	27.535	9.9485	0.0133907	0.00613417	0.00613417
LysoPI20:2	0.0168695	0.0109563	0.00605354	0.00905421	0.00792563	0.0198255	0.0204899		LysoPI20:2	0.0241346	0.749615	25.1069	10.7396	0.00629967	0.192857	1	28	8	0.00750686	0.136345	0.925269	28	7.99995	0.0213171	0.0225072	0.999999	27.034	8.96575	0.0127976	0.00678742	0.00678742
CL70:5_C18:1	0.177747	0.162691	0.116468	0.0975311	0.085284	0.150269	0.284532		PI28:0	0.00764926	0.749615	20.5773	12.3992	0.0049538	0.542857	1	28	6	0.0045294	0.17553	0.925269	26.8085	6.48065	0.0167005	0.0250131	0.999999	25.0279	7.87828	0.0107484	0.00506265	0.00506265
CL72:5_C18:1	0.221399	0.214996	0.16653	0.155798	0.0338553	0.188598	0.347411		CL72:5_C18:1	0.0668574	0.749615	23.0751	14.8386	0.103827	0.05	1	24	14	0.0418587	0.270936	0.925269	21.6	12	0.224146	0.0294846	0.999999	22.9297	13.6256	0.173602	0.0965557	0.0965557
CL72:7_C18:1	0.202679	0.187958	0.137907	0.0712401	0.0427035	0.158266	0.292762		PI28:3	0.0170186	0.749615	21.1217	12.0817	0.0028055	0.192857	1	20	14	0.00283324	0.301657	0.925269	20	12	0.010292	0.0315294	0.999999	20.3961	12.7255	0.00530066	0.00284227	0.00284227
CL74:7_C18:1	0.114719	0.075778	0.0641676	0.0319764	0	0.102911	0.214548		Cer34:1	0.011385	0.749615	21.8142	13.7561	0.0401365	0.542857	1	28	14	0.0395176	0.173763	0.925269	28	12	0.354747	0.0335118	0.999999	25.87	13.4306	0.289725	0.0409655	0.0409655
PI28:5	0.0120821	0.0190396	0.0116274	0.0115907	0.0103683	0.0183227	0.0289848		PI28:5	0.0164218	0.749615	21.0105	15.6131	0.00689522	0.192857	1	20	16	0.00121181	0.381668	0.925269	20	16.1461	0.0162267	0.0366074	0.999999	20.3723	15.9132	0.0147403	0.00693962	0.00693962
PI34:4	0.0150197	0.0120512	0.00897752	0.00926624	0.00974448	0.0129152	0.0264969		CL74:7_C18:1	0.0287686	0.749615	25.9221	12.3263	0.0756977	0.192857	1	28	10	0.0560454	0.227275	0.925269	28	12.0001	0.113068	0.0377781	0.999999	27.2992	11.4862	0.0842979	0.0799972	0.0799972
Fig. 1B	z-score values
PI28:3	1.62575	0.594528	-0.707182	-0.935261	-0.90213	0.779491	-0.455196
Cer34:1	1.45388	0.917075	0.237433	-1.21666	-1.1932	0.0812205	-0.279754
PI34:5	-0.392889	1.67296	0.1744	-0.592824	-0.972613	-0.869951	0.980917
Cer32:1(-H2O)	0.430333	1.49422	0.0922687	-1.60848	-0.85404	-0.0579397	0.503632
Cer42:2(-H2O)	0.8115	1.34825	0.396188	-0.337372	-1.75102	-0.430668	-0.0368757
PI28:0	-0.0623035	0.166269	-1.24363	-1.40424	0.411915	1.12769	1.0043
LysoPI20:2	0.647684	-0.348497	-1.17446	-0.668945	-0.859077	1.14568	1.25762
CL70:5_C18:1	0.361342	0.13694	-0.551991	-0.834235	-1.01677	-0.0482014	1.95292
CL72:5_C18:1	0.337848	0.269391	-0.24877	-0.363499	-1.66722	-0.0128275	1.68508
CL72:7_C18:1	0.553649	0.378231	-0.21818	-1.01257	-1.35261	0.0244183	1.62707
CL74:7_C18:1	0.412118	-0.152588	-0.32096	-0.787789	-1.2515	0.240893	1.85983
PI28:5	-0.585608	0.45374	-0.653537	-0.659023	-0.841618	0.346643	1.9394
PI34:4	0.248197	-0.235318	-0.735965	-0.688938	-0.611041	-0.0945817	2.11765
Fig. 1C
Average	0.449346	0.515016	-0.381107	-0.854603	-0.989302	0.171682	1.08897
SEM	0.173188	0.183688	0.144917	0.104858	0.148805	0.159148	0.24913

## Sheet: ND 4
ND 4	pmol/nmol Pi values								Metacycle analysis
Rhythmic lipids	12h	16h	20h	24h	28h	32h	36h		Lipids	ARS_pvalue	ARS_BH.Q	ARS_period	ARS_adjphase	ARS_amplitude	JTK_pvalue	JTK_BH.Q	JTK_period	JTK_adjphase	JTK_amplitude	LS_pvalue	LS_BH.Q	LS_period	LS_adjphase	LS_amplitude	meta2d_pvalue	meta2d_BH.Q	meta2d_period	meta2d_phase	meta2d_Base	meta2d_AMP	meta2d_rAMP
CL68:4_C18:1	0.0708926	0.0407936	0	0.026982	0.0426593	0.0549217	0.0645493		PI42:5	0.0028372	0.492272	20.5773	12.026	0.0102547	0.05	1	28	6	0.0108841	0.129496	0.985725	28	5.50723	0.0504028	0.00131094	0.303815	25.5065	7.28683	0.0359653	0.0115983	0.0115983
CL74:7_C18:2	0.0399687	0.0189577	0	0.00854555	0.0239398	0.0257092	0.0391759		PI(O-)36:2	0.00296331	0.492272	22.1778	14.0486	0.00901959	0.05	1	24	14	0.00705709	0.143677	0.985725	21.8497	14.3835	0.049539	0.00148203	0.303815	22.6739	14.1742	0.0432834	0.00919606	0.00919606
PI(O-)30:0	0.0260807	0.0143879	0.00720288	0.0100582	0.0112216	0.01615	0.0152305		PI(O-)32:4	0.0162926	0.835914	24	13.7156	0.00187677	0.05	1	28	12	0.00203113	0.114283	0.985725	26.4336	12.0001	0.00629277	0.00496757	0.678901	26.1397	12.645	0.00437882	0.00201299	0.00201299
PI(O-)32:4	0.00635242	0.00556897	0.00483631	0.00242219	0.00254968	0.00360418	0.00620231		PI32:3	0.0376204	0.835914	22.5537	10.8142	0.00452551	0.05	1	24	12	0.00326283	0.148697	0.985725	26.069	9.76204	0.0161135	0.01193	0.748491	24.2142	10.9445	0.0120774	0.00437173	0.00437173
PI(O-)44:4	0.00603439	0.00380927	0.00245411	0.00282641	0.00539918	0.00425226	0.00355897		PI28:6	0.00360199	0.492272	23.4824	12.5689	0.0021565	0.542857	1	28	10	0.00201353	0.185616	0.985725	28	7.99995	0.00921834	0.0146247	0.748491	26.4035	10.355	0.00529974	0.00215443	0.00215443
PI32:3	0.0179145	0.00987273	0.00910677	0.00734235	0.0133002	0.0147713	0.0162661		GlcCer30:1(-H2O)	0.0696306	0.842554	21.4624	5.56537	0.000716128	0.05	1	28	2	0.000905669	0.140417	0.985725	28	0.45985	0.0087094	0.0184213	0.748491	25.9097	2.7851	0.0076215	0.000918281	0.000918281
PI40:2	0.055366	0.0455476	0.0436393	0.0373149	0.0445489	0.0439227	0.0513762		GlcCer32:1(-H2O)	0.0547362	0.835914	22.0552	15.1749	0.00154907	0.05	1	24	16	0.00104741	0.183156	0.985725	23.1902	13.5543	0.0141244	0.0187804	0.748491	23.0967	14.9391	0.0128694	0.00164189	0.00164189
Cer38:1	0.0383937	0.0532916	0.0428859	0.0308537	0.0179445	0.0419993	0.0433213		GlcDHCer40:0(-H2O)	0.123172	0.842554	24	17.7307	0.00214543	0.05	1	20	0	0.00191362	0.106694	0.985725	20	19.2562	0.00608077	0.0231132	0.748491	21.2224	19.4429	0.00333104	0.00253943	0.00253943
GlcCer32:1(-H2O)	0.0139554	0.0143832	0.0128964	0.0124741	0.0103731	0.0133541	0.0141792		CL72:5_C18:2	0.107395	0.842554	24	9.13534	0.00822869	0.05	1	28	6	0.00836851	0.149055	0.985725	26.4336	6.08913	0.0452917	0.0268544	0.748491	26.2145	7.06417	0.0334059	0.0106696	0.0106696
PC28:4	0	0.000339663	0.000546469	0.000370118	0.000183416	0	0.00030739		PI28:3	0.0275279	0.835914	20.264	19.4659	0.00075916	0.192857	1	24	20	0.000728652	0.153635	0.985725	20.4324	18.8459	0.0040579	0.0272411	0.748491	21.5325	19.5285	0.00326632	0.000812948	0.000812948
PI28:3	0.00257115	0.00377517	0.00401098	0.00311695	0.00298051	0.00245476	0.00364072		GlcDHCer28:0(-H2O)	0.0245198	0.835914	22.6818	13.0507	0.000697731	0.192857	1	20	14	0.000756319	0.174342	0.985725	21.1173	12	0.00282166	0.0274632	0.748491	21.2868	13.0379	0.00223145	0.000708573	0.000708573
GlcDHCer40:0(-H2O)	0.00183484	0.00454111	0.00598864	0.00248598	0.00106321	0.00172047	0.00483977		CL74:6_C18:1	0.0744554	0.842554	24.3415	12.226	0.00896362	0.05	1	28	10	0.00529468	0.228231	0.985725	28	7.99994	0.0318157	0.0280962	0.748491	26.8072	10.1583	0.0125044	0.00934905	0.00934905
PE32:4	0.00112872	0.000911224	0.000781563	0.000875398	0.00115391	0.000947664	0.000802267		PI28:4	0.083349	0.842554	25.4268	11.5449	0.00131469	0.05	1	28	10	0.000889714	0.207579	0.985725	28	7.99995	0.00497241	0.0284809	0.748491	27.1684	9.89911	0.00259881	0.00137591	0.00137591
GlcCer30:1(-H2O)	0.00689845	0.00586703	0.00740046	0.0079569	0.00870016	0.00828809	0.00803248		PC28:4	0.0637605	0.842554	24	20.2632	0.000235575	0.121429	1	24	22	0.000256717	0.120036	0.985725	20.4324	20.0818	0.000546624	0.0300632	0.748491	22.7717	20.8657	0.000281261	0.000271368	0.000271368
CL72:5_C18:2	0.03239	0.0319542	0.0168974	0.0289304	0.0380009	0.0471692	0.0414841		CL74:7_C18:2	0.0357787	0.835914	25.2658	9.92055	0.0166035	0.192857	1	24	10	0.0148571	0.143272	0.985725	27.1942	8.8057	0.0383125	0.0314939	0.748491	25.5112	9.62371	0.0208394	0.0177282	0.0177282
PI42:5	0.0355002	0.0321111	0.0238064	0.0269156	0.0369251	0.0535553	0.0471005		PI(O-)44:4	0.115556	0.842554	24	8.09149	0.001406	0.05	1	20	12	0.00181922	0.178466	0.985725	20	8.63867	0.00545365	0.0325058	0.748491	21.2486	9.73809	0.00387605	0.00167825	0.00167825
PI44:2	0.00446313	0.00434809	0.00420481	0.00312642	0.00475672	0.00586329	0.00571179		CL68:4_C18:1	0.0362744	0.835914	22.1778	10.8743	0.0278997	0.192857	1	28	8	0.0231603	0.15477	0.985725	25.0331	10.9668	0.0645226	0.0337174	0.748491	25.0356	10.2332	0.0401605	0.0273784	0.0273784
GlcDHCer28:0(-H2O)	0.00282665	0.00260817	0.00222714	0.00153858	0.00161648	0.00305087	0.0028123		PI(O-)30:0	0.0238776	0.835914	24	10.1092	0.00676947	0.192857	1	24	12	0.00508059	0.2621	0.985725	28	7.25987	0.0156045	0.0365667	0.748491	25.2699	10.0916	0.013683	0.00686155	0.00686155
CL74:6_C18:1	0.0142626	0.0126282	0	0.00770237	0.00982586	0.0137258	0.0322542		Cer38:1	0.146307	0.842554	24	15.1733	0.0114218	0.05	1	20	18	0.0123046	0.169783	0.985725	20.6557	16.4116	0.0503834	0.0373548	0.748491	21.4349	16.8535	0.0369152	0.013858	0.013858
PI(O-)36:2	0.0485958	0.0487805	0.0440395	0.0322242	0.0386156	0.0473374	0.0541312
PI28:4	0.00373545	0.00198478	0.00171631	0.00148742	0.00221208	0.00225911	0.00509047
PI28:6	0.00499946	0.00571902	0.00327631	0.00269377	0.00510189	0.00693629	0.00925442
Fig. 1B	z-score values
CL68:4_C18:1	1.15687	-0.0902244	-1.78044	-0.662487	-0.0129228	0.495148	0.894048
CL74:7_C18:2	1.19435	-0.228194	-1.51171	-0.933141	0.109118	0.228914	1.14067
PI(O-)30:0	1.93604	0.00902834	-1.17509	-0.704518	-0.512787	0.29943	0.147894
PI(O-)32:4	1.11366	0.641342	0.199645	-1.25575	-1.17889	-0.543166	1.02316
PI(O-)44:4	1.52799	-0.183465	-1.22579	-0.939433	1.03942	0.157263	-0.375983
PI32:3	1.32811	-0.70196	-0.89532	-1.34073	0.163267	0.534648	0.911981
PI40:2	1.61227	-0.0705852	-0.397649	-1.48163	-0.241748	-0.349077	0.928422
Cer38:1	0.00083977	1.32943	0.401453	-0.671579	-1.82281	0.322383	0.440286
HexCer32:1(-H2O)	0.627236	0.936557	-0.138478	-0.443838	-1.96305	0.192485	0.789086
PC28:4	-1.23995	0.447548	1.47499	0.598853	-0.32871	-1.23995	0.287211
PI28:3	-1.07753	0.917458	1.30818	-0.173176	-0.399244	-1.27039	0.694692
HexDHCer40:0(-H2O)	-0.728599	0.704664	1.47129	-0.383752	-1.13726	-0.789171	0.862832
PE32:4	1.25982	-0.21526	-1.09464	-0.458236	1.43065	0.0318808	-0.954219
GlcCer30:1(-H2O)	-0.722166	-1.79623	-0.199396	0.380051	1.15405	0.724936	0.45876
CL72:5_C18:2	-0.147946	-0.192651	-1.73714	-0.502822	0.427598	1.36807	0.784897
PI42:5	-0.0997166	-0.418854	-1.20087	-0.908085	0.0344543	1.60044	0.992628
PI44:2	-0.188104	-0.311019	-0.464116	-1.61634	0.125591	1.30793	1.14606
HexDHCer28:0(-H2O)	0.732394	0.371821	-0.257039	-1.39345	-1.26488	1.10245	0.708706
CL74:6_C18:1	0.137142	-0.0290802	-1.31341	-0.530056	-0.31409	0.0825517	1.96694
PI(O-)36:2	0.516742	0.541997	-0.106446	-1.72246	-0.848289	0.344617	1.27384
PI28:4	0.841869	-0.504536	-0.711007	-0.887044	-0.329724	-0.293552	1.88399
PI28:6	-0.192647	0.132435	-0.971129	-1.23431	-0.146373	0.682372	1.72965
Fig. 1C
Average	0.435849	0.0586463	-0.469278	-0.784724	-0.273483	0.226828	0.806162
SEM	0.195396	0.142621	0.207487	0.126893	0.186379	0.164231	0.142666

## Sheet: ND 5
ND 5	pmol/nmol Pi values								Metacycle analysis
Rhythmic lipids	12h	16h	20h	24h	28h	32h	36h		Lipids	ARS_pvalue	ARS_BH.Q	ARS_period	ARS_adjphase	ARS_amplitude	JTK_pvalue	JTK_BH.Q	JTK_period	JTK_adjphase	JTK_amplitude	LS_pvalue	LS_BH.Q	LS_period	LS_adjphase	LS_amplitude	meta2d_pvalue	meta2d_BH.Q	meta2d_period	meta2d_phase	meta2d_Base	meta2d_AMP	meta2d_rAMP
LysoPI20:2	0.00455132	0.00513423	0.010561	0.0119774	0.0125652	0.00316495	0.0067345		SM44:0	0.0414995	0.894487	22.1778	14.8262	0.00115894	0.00714286	1	28	14	0.000981444	0.146177	0.980774	27.1942	12	0.00659778	0.00266544	0.999988	25.7961	13.7492	0.0051989	0.00128799	0.00128799
PI(O-)44:4	0.0126492	0.0154264	0.0170034	0.0120862	0.00737681	0.00785398	0.014609		PI32:5	0.0107479	0.894487	27.9161	10.0375	0.00237539	0.121429	1	28	12	0.00195676	0.130939	0.980774	28	12	0.00450383	0.00808269	0.999988	27.9719	11.3459	0.0018417	0.00241143	0.00241143
PI32:5	0.00459631	0.00133988	0.000702677	0	0	0.00194199	0.00432782		PI(O-)44:4	0.123184	0.894487	24	17.4322	0.00383861	0.05	1	24	18	0.00372815	0.110818	0.980774	22.6347	19.0581	0.0171901	0.0237933	0.999988	23.5391	18.1918	0.0124467	0.00541141	0.00541141
SM44:0	0.00657729	0.00626067	0.00540992	0.00462035	0.00317333	0.00523107	0.00570287		LysoPI20:2	0.0292068	0.894487	21.0105	2.80479	0.00446688	0.192857	1	20	4	0.00484233	0.195955	0.980774	20	6.83685	0.0131496	0.0342062	0.999988	20.3419	4.52118	0.00878121	0.00439777	0.00439777
Fig. 1B	z-score values
LysoPI20:2	-0.851304	-0.699148	0.717405	1.08711	1.24056	-1.21319	-0.281429
PI(O-)44:4	0.0597499	0.814284	1.24274	-0.093205	-1.37271	-1.24307	0.592212
PI32:5	1.43366	-0.262653	-0.59458	-0.960615	-0.960615	0.0509929	1.29381
SM44:0	1.14203	0.862827	0.112612	-0.583645	-1.85966	-0.0450991	0.37094
Fig. 1C
Average	0.446035	0.178828	0.369544	-0.13759	-0.738109	-0.612591	0.493882
SEM	0.523778	0.391302	0.395709	0.445177	0.684667	0.355974	0.324778

## Sheet: ND 6
ND 6	pmol/nmol Pi values								Metacycle analysis
Rhythmic lipids	12h	16h	20h	24h	28h	32h	36h		Lipids	ARS_pvalue	ARS_BH.Q	ARS_period	ARS_adjphase	ARS_amplitude	JTK_pvalue	JTK_BH.Q	JTK_period	JTK_adjphase	JTK_amplitude	LS_pvalue	LS_BH.Q	LS_period	LS_adjphase	LS_amplitude	meta2d_pvalue	meta2d_BH.Q	meta2d_period	meta2d_phase	meta2d_Base	meta2d_AMP	meta2d_rAMP
PE30:4	0.0255333	0.00800406	0	0	0	0.0062788	0.00895221		PI38:4	0.000142766	0.0550732	20.264	1.644	2.5023	0.05	0.525641	20	2	2.21884	0.152437	0.814826	20	1.44278	27.2413	0.000118609	0.0486299	20.0905	1.69179	24.9854	2.51553	0.10068
LysoPI22:0	0.864667	0.325639	0.174237	0.205633	0.212417	0.393193	0.409316		PC38:1	0.000452419	0.0550732	20.264	2.43615	0.0475134	0.05	0.525641	20	4	0.0491813	0.143703	0.814826	20	1.893	0.256546	0.000303872	0.0500978	20.0898	2.75065	0.214605	0.0476868	0.0476868
LysoPI22:1	0.0881667	0.0639071	0.0199231	0.0423236	0.0646989	0.0728687	0.0442074		PC38:4	0.0005373	0.0550732	21.5784	0.923919	1.02279	0.05	0.525641	20	4	0.916887	0.150765	0.814826	20.884	1.85755	5.95334	0.000366569	0.0500978	20.8349	2.25304	5.09013	1.01747	0.199891
LysoPI22:2	0.395167	0.235882	0.0144331	0.0224691	0.043374	0.0802611	0.0353848		PC38:2	0.00635841	0.113346	20.1616	3.08789	0.198768	0.00714286	0.292857	20	4	0.189442	0.155438	0.814826	20	3.17811	1.16133	0.000587384	0.0602069	20.0526	3.42861	1.0026	0.199004	0.198488
DHCer36:0(-H2O)	0.314	0.101585	0.0682443	0.0292828	0.0914261	0.104603	0.123046		PC36:3	0.00165976	0.113346	20.4718	2.50024	0.74171	0.05	0.525641	20	4	0.720048	0.147796	0.814826	20	3.84323	4.05374	0.000935259	0.0679654	20.1602	3.44967	3.34045	0.734333	0.21983
GlcCer40:2(-H2O)	0.0488667	0.0205084	0.0165915	0.0121782	0.01081	0.0125048	0.0240061		PC(O-)40:2	0.000300393	0.0550732	20.264	1.57785	0.0174692	0.192857	0.930252	20	2	0.0189066	0.227844	0.814826	20	1.36809	0.0439488	0.000994616	0.0679654	20.0971	1.64323	0.0284695	0.0175636	0.0175636
PI(O-)32:6	0.0136667	0.0235899	0.0166002	0.0127143	0.0111184	0.0078125	0.0143707		PI40:2	0.00367027	0.113346	20.3673	1.27728	0.0393643	0.05	0.525641	28	20	0.0364074	0.11659	0.814826	25.3691	20.3894	0.153626	0.00148827	0.0871699	24.5384	20.7667	0.0990309	0.0429234	0.0429234
PE(O-)38:4	0.214333	0.229822	0.299775	0.281457	0.264439	0.20035	0.245536		PE36:4	0.0332567	0.203473	24	21.12	0.125064	0.00714286	0.292857	20	2	0.132759	0.124085	0.814826	20	0.692625	0.993282	0.00194084	0.0874593	21.1877	0.313352	0.852562	0.140441	0.140441
PC(O-)34:1	0.576433	0.932945	1.11785	1.02528	0.998557	0.846957	1.00086		PE34:2	0.0251215	0.166126	22.9425	21.0751	0.0963222	0.00714286	0.292857	20	2	0.0694405	0.177092	0.814826	20	0.843702	0.66576	0.00206514	0.0874593	20.9036	0.551914	0.592824	0.101809	0.101809
PC(O-)36:2	0.208067	0.32077	0.424468	0.395827	0.392678	0.307978	0.35178		PC(O-)36:6	0.00306923	0.113346	20.7917	1.40859	0.0153093	0.05	0.525641	20	4	0.0136487	0.251853	0.814826	20	3.47886	0.0923605	0.00242657	0.0874593	20.2843	2.94999	0.0808724	0.0146087	0.0146087
PC(O-)40:2	0	0.0172223	0.0421174	0.0403674	0.0267379	0.019254	0.0320348		PC(O-)38:5	0.00476465	0.113346	24	22.4958	0.0573961	0.05	0.525641	24	0	0.0488672	0.194409	0.814826	28	21.8122	0.364783	0.00281504	0.0874593	25.2989	23.0154	0.313214	0.0577717	0.0577717
PC(O-)42:6	0	0.0107359	0.02207	0.0203907	0.0178914	0.0130568	0.0176029		PC36:0	0.0014143	0.113346	20.4718	1.86444	0.072663	0.192857	0.930252	20	4	0.070072	0.175778	0.814826	20	1.58765	0.391398	0.00289595	0.0874593	20.1682	2.41146	0.331999	0.07292	0.07292
PE34:2	0.441133	0.596537	0.66328	0.645639	0.590439	0.493841	0.605189		PE40:2	0.0524527	0.203686	24	22.4775	0.0175101	0.00714286	0.292857	20	4	0.0180269	0.142777	0.814826	20	3.34131	0.103674	0.00316728	0.0874593	21.1057	2.65002	0.0843953	0.0182277	0.0182277
PE36:1	3.16537	3.57489	4.4396	4.1771	3.85904	3.20642	3.96539		PI38:5	0.00788851	0.129238	20.4718	1.55251	0.46192	0.05	0.525641	20	4	0.373658	0.147385	0.814826	20.4324	0.856467	5.63643	0.00338976	0.0874593	20.3034	2.10369	5.22536	0.460468	0.0881217
PE36:4	0.683233	0.820189	0.988534	0.934161	0.800785	0.740121	0.843921		SM42:0	0.00750213	0.128161	20.9005	3.78582	0.00939406	0.05	0.525641	20	6	0.00917093	0.155539	0.814826	20.2139	3.82696	0.0639032	0.00339982	0.0874593	20.3704	4.52951	0.0522543	0.00957954	0.00957954
PC32:0	3.2094	4.88961	6.3252	5.91382	5.36008	4.31617	5.09121		PC34:1	0.0054679	0.113346	21.1217	1.01707	4.75963	0.05	0.525641	20	4	3.29242	0.214423	0.814826	20.4324	2.51532	25.3896	0.00341305	0.0874593	20.5244	2.52697	21.8097	4.56353	0.209243
PC32:2	0.209667	0.505523	0.595643	0.512077	0.49419	0.444163	0.523059		PC36:2	0.0108044	0.143915	23.0751	22.2285	1.59125	0.05	0.525641	20	4	1.7611	0.125339	0.814826	20	2.80056	10.2205	0.00383804	0.089628	20.9989	2.23674	8.55683	1.62418	0.189811
PE38:4	5.43597	7.46253	9.28398	8.26508	8.01595	6.719	7.95566		PC(O-)34:2	0.00536838	0.113346	20.7917	1.16814	0.0291706	0.05	0.525641	20	4	0.0218283	0.274568	0.814826	20	2.91708	0.220433	0.00411154	0.089628	20.2837	2.69774	0.200391	0.0276997	0.0276997
PE38:5	1.67043	2.64611	3.23032	2.85108	2.8082	2.33281	2.71032		PE40:3	0.0519679	0.203686	21.1217	1.38251	0.0343578	0.00714286	0.292857	20	4	0.0313144	0.202265	0.814826	20	2.58724	0.27628	0.00417396	0.089628	20.3218	2.79364	0.249874	0.0350175	0.0350175
PE40:4	0.835467	1.04025	1.30383	1.23969	1.16994	0.9309	1.1163		CL72:6_C18:2	0.039137	0.203686	24	21.354	0.212985	0.00714286	0.292857	20	2	0.188522	0.289758	0.814826	20	0.752046	0.838618	0.00443882	0.089628	21.2766	0.369902	0.655702	0.225914	0.225914
PE40:5	1.19203	1.56638	1.98933	1.76229	1.69537	1.46691	1.67271		LysoPI22:1	0.0788169	0.242969	24	8.53018	0.0251002	0.00714286	0.292857	20	12	0.0311014	0.156349	0.814826	20	10.8863	0.0714351	0.00474753	0.089628	21.0311	10.9986	0.0520662	0.0279957	0.0279957
PE40:6	1.1559	1.82632	2.35785	2.00058	1.92591	1.68735	1.95583		PC38:3	0.0120715	0.143915	20.6839	2.33156	0.368563	0.05	0.525641	20	4	0.351382	0.154818	0.814826	20	3.3921	2.20587	0.00498245	0.089628	20.2223	3.26231	1.85026	0.373396	0.201808
PC36:0	0.2309	0.283468	0.382565	0.382104	0.343124	0.265438	0.330346		PC34:2	0.00851076	0.129238	21.1217	0.87064	1.01455	0.05	0.525641	20	4	0.644018	0.224033	0.814826	20	3.2672	5.09717	0.00506366	0.089628	20.3819	2.76216	4.36546	0.952618	0.218217
PC36:1	3.2805	3.68189	5.01885	4.95275	4.25182	3.29563	4.10032		PE(O-)38:4	0.0122854	0.143915	20.1616	2.22548	0.0452114	0.05	0.525641	20	4	0.0385124	0.162179	0.814826	20	0.663963	0.301815	0.00524652	0.089628	20.0527	2.28582	0.257055	0.0454326	0.0454326
PC36:4	2.76957	4.0696	4.99898	4.99189	4.66529	3.81092	4.3081		PE42:5	0.00368705	0.113346	21.5784	0.386001	0.0187812	0.192857	0.930252	20	2	0.018817	0.161147	0.814826	20	0.752202	0.115645	0.00587198	0.0963005	20.5542	1.01779	0.0956666	0.019221	0.019221
PE42:4	0.0366667	0.0522541	0.0691921	0.0625046	0.0568717	0.0467982	0.0545755		DHCer36:0(-H2O)	0.0520323	0.203686	25.7548	9.51788	0.0908601	0.00714286	0.292857	24	12	0.0511254	0.324996	0.814826	28	7.99994	0.121197	0.00612576	0.0965985	25.6832	10.2333	0.111354	0.0909173	0.0909173
PE42:5	0.0697667	0.086527	0.114702	0.107623	0.0943177	0.083871	0.0904551		PE(O-)36:6	0.0218713	0.16397	24.642	24.2504	0.00509911	0.05	0.525641	28	26	0.00422637	0.147768	0.814826	28	24.2555	0.0395631	0.00773074	0.117393	26.9499	24.9035	0.0323206	0.00535325	0.00535325
PC38:5	2.24837	3.50558	4.46663	4.15393	3.9452	3.31279	3.54414		PS36:1	0.00338521	0.113346	21.6957	0.0877515	2.45176	0.192857	0.930252	20	2	2.44392	0.26465	0.814826	20	1.04451	14.073	0.00815374	0.119394	20.6327	1.02343	11.847	2.51272	0.212098
PC40:5	0.435633	0.583036	0.766378	0.745018	0.747047	0.594816	0.594696		PS38:3	0.00451438	0.113346	20.6839	2.90638	0.695648	0.192857	0.930252	28	26	0.52454	0.215597	0.814826	27.5912	24.4305	4.3942	0.00870844	0.123119	25.2365	24.8454	3.52968	0.621957	0.176208
PC42:6	0.0282	0.0377438	0.0559235	0.0537984	0.0542966	0.0433324	0.0429471		PE40:4	0.00599121	0.113346	20.6839	1.3408	0.207428	0.192857	0.930252	20	2	0.186375	0.176901	0.814826	20	0.706666	1.31219	0.00931689	0.127331	20.2383	1.32859	1.12569	0.208348	0.185084
CL72:6_C18:2	0.216333	0.641513	0.832597	0.774818	0.615337	0.600794	0.647563		PC(O-)32:0	0.0168558	0.15118	21.234	0.91357	0.0910248	0.05	0.525641	20	4	0.0617712	0.266037	0.814826	20	3.44843	0.51907	0.010024	0.128814	20.4182	2.85519	0.461226	0.0863215	0.0863215
PS36:1	7.38367	10.4358	13.892	13.4018	11.8133	10.9471	12.0642		PC32:0	0.00613388	0.113346	20.5773	1.28063	1.27537	0.192857	0.930252	20	2	1.01512	0.190249	0.814826	20	0.65366	6.36519	0.0100538	0.128814	20.2016	1.29181	5.22367	1.27742	0.244544
PI36:4	1.21483	2.76109	3.09041	2.90527	2.63183	2.59779	2.92276		PE38:1	0.144411	0.321676	24	22.1286	0.0287059	0.00714286	0.292857	20	4	0.0262718	0.227712	0.814826	20	3.9246	0.222303	0.0103987	0.129196	20.9186	3.14848	0.196375	0.0281888	0.0281888
PI38:2	0.41675	0.518763	0.719877	0.68818	0.659019	0.52519	0.632509		PC36:4	0.0056286	0.113346	21.3476	0.841515	0.918218	0.192857	0.930252	20	2	0.657172	0.239351	0.814826	20.2139	1.32732	5.079	0.0112586	0.135765	20.5547	1.38007	4.39996	0.928476	0.211019
PI38:4	21.5066	23.8581	26.996	26.7687	24.635	23.1444	24.8681		PC36:1	0.0104824	0.143915	22.1778	22.124	0.876667	0.192857	0.930252	20	2	0.945371	0.137264	0.814826	20	1.4493	5.12483	0.011856	0.138885	20.7329	1.1597	4.25002	0.929622	0.218734
PI38:5	4.85175	5.07235	5.60079	5.54467	5.19115	4.55373	5.11376		SM34:0	0.0350506	0.203473	22.3017	0.613926	0.0610955	0.05	0.525641	20	6	0.0233681	0.179113	0.814826	20.4324	1.64573	0.622944	0.0130583	0.14872	20.8574	2.78174	0.546343	0.0625438	0.0625438
PI40:2	0.0821667	0.105594	0.1531	0.127634	0.0763001	0.0595118	0.0635018		PC(O-)34:1	0.0291066	0.186464	20.3673	1.06078	0.194722	0.05	0.525641	20	2	0.130748	0.308368	0.814826	20	0.318508	1.11965	0.0172435	0.189056	20.1236	1.19872	0.958485	0.194814	0.194814
PE(O-)36:6	0.024	0.0302346	0.0320446	0.0395127	0.0352625	0.0341926	0.0295753		PE30:4	0.0174254	0.152009	25.7548	10.1052	0.00958224	0.121429	0.930252	28	12	0.00633017	0.21654	0.814826	28	7.99995	0.00928915	0.0175223	0.189056	27.255	10.0911	0.00669941	0.00973425	0.00973425
PC(O-)32:0	0.2973	0.43152	0.503652	0.518878	0.498487	0.377026	0.467673		PC40:5	0.00561805	0.113346	24	23.1118	0.138694	0.542857	1	28	0	0.106653	0.161631	0.814826	28	20.9134	0.774946	0.0185396	0.190557	26.525	23.8539	0.645673	0.139441	0.139441
PC(O-)34:2	0.145233	0.188937	0.215095	0.219807	0.206065	0.180199	0.205213		PE36:2	0.247448	0.410744	24	21.763	0.380587	0.00714286	0.292857	20	4	0.330676	0.279896	0.814826	20	2.24046	4.84434	0.0185909	0.190557	20.7375	2.57964	4.4714	0.418896	0.0936834
PC(O-)36:6	0.0537	0.0729472	0.0879334	0.0922493	0.0844948	0.0689756	0.0830577		PE36:1	0.0675003	0.236262	24	21.3424	0.531885	0.05	0.525641	20	2	0.490502	0.160694	0.814826	20	0.617407	4.46185	0.0199539	0.197634	21.1004	0.408106	3.86757	0.609205	0.157516
PC(O-)38:5	0.2181	0.298777	0.358524	0.36002	0.332411	0.289415	0.296535		LysoPI22:2	0.00833994	0.129238	23.345	10.7075	0.119629	0.192857	0.930252	20	12	0.150906	0.343618	0.814826	28	3.6982	0.0678732	0.0202454	0.197634	23.4691	10.9559	0.0999577	0.121299	0.121299
PC(O-)38:6	0.125267	0.164344	0.170279	0.198747	0.180996	0.164026	0.169946		LysoPI22:0	0.0423342	0.203686	25.9221	9.57519	0.249156	0.05	0.525641	24	12	0.132625	0.276414	0.814826	28	7.99995	0.420861	0.02115	0.198126	25.8518	10.1172	0.349961	0.251813	0.251813
PE36:2	4.28863	4.31093	4.77858	4.81413	4.52461	3.52668	4.41469		PC42:6	0.00620563	0.113346	24	23.2509	0.0112076	0.542857	1	28	0	0.00776111	0.174885	0.814826	28	20.9059	0.0567659	0.0212623	0.198126	26.5286	23.9389	0.0457895	0.0112762	0.0112762
PE38:1	0.164033	0.185143	0.210749	0.222297	0.209451	0.142257	0.197114		PE40:1	0.0140944	0.15118	21.1217	20.3925	0.00833593	0.192857	0.930252	20	2	0.00468931	0.231634	0.814826	20	2.02336	0.0425826	0.0223718	0.201971	20.3892	1.11951	0.0380299	0.00787551	0.00787551
PC34:1	13.4795	20.6001	24.4812	25.2563	22.42	18.6396	20.8645		PC38:5	0.0133772	0.15118	22.8114	22.0251	0.827275	0.192857	0.930252	20	2	0.679565	0.248177	0.814826	20.884	20.5475	4.48793	0.0226601	0.201971	21.2745	0.306836	3.73644	0.860931	0.230415
PE40:2	0.0670333	0.0723995	0.0959836	0.10326	0.085675	0.0592886	0.0794014		PE40:5	0.0158477	0.15118	21.3476	0.12105	0.298103	0.192857	0.930252	20	2	0.299067	0.218436	0.814826	20	0.285293	1.99275	0.0233953	0.204086	20.4621	0.7897	1.6664	0.302785	0.1817
PC34:2	2.5779	4.17086	4.87561	5.08164	4.52781	3.56617	4.29122		PE40:6	0.0531571	0.203686	24	21.1403	0.395704	0.05	0.525641	20	2	0.375848	0.261992	0.814826	20	0.175759	2.35974	0.0241585	0.206354	21.2004	0.140585	1.91024	0.432769	0.226552
PE40:3	0.217767	0.22932	0.269932	0.275405	0.262052	0.193716	0.246996		PE42:4	0.0219309	0.16397	24	21.6774	0.0122849	0.192857	0.930252	20	2	0.011977	0.178822	0.814826	20	0.466024	0.0694809	0.0257257	0.215256	21.3174	0.197925	0.0562705	0.013487	0.013487
PC36:2	6.73643	7.62635	9.75117	10.1169	8.33423	6.87696	8.02362		PI38:2	0.00588371	0.113346	20.3673	1.97547	0.126671	0.542857	1	20	4	0.142209	0.247482	0.814826	20	0.864716	0.728439	0.0266017	0.218134	20.1418	2.14908	0.619577	0.127411	0.127411
PC36:3	2.48213	2.89328	3.62658	4.05251	3.50043	2.54328	3.11159		PE38:4	0.0191921	0.160587	20.1616	1.35436	1.46177	0.192857	0.930252	20	2	1.28796	0.223093	0.814826	20	0.263399	9.29693	0.0274962	0.221048	20.0547	1.19943	7.81167	1.46494	0.187532
PC38:1	0.159533	0.179303	0.248856	0.251447	0.218989	0.171457	0.200704		PC(O-)36:2	0.0158492	0.15118	21.1217	1.08226	0.0821571	0.192857	0.930252	20	2	0.073326	0.280449	0.814826	20.2139	0.373896	0.427101	0.0282855	0.22302	20.4654	1.17651	0.357063	0.0822204	0.0822204
PC38:2	0.832867	0.862156	1.1107	1.15936	1.07514	0.748992	0.911712		PC(O-)42:6	0.00481854	0.113346	21.3476	0.625533	0.00799791	0.542857	1	20	2	0.00801447	0.342008	0.814826	20	0.919391	0.0225878	0.029212	0.22598	20.5582	1.12782	0.015929	0.00811614	0.00811614
PC38:3	1.5829	1.55869	2.05562	2.19996	1.89795	1.35288	1.71178		PC40:4	0.0116513	0.143915	24	23.7603	0.044988	0.542857	1	28	0	0.0318317	0.155867	0.814826	28	27.3072	0.352182	0.0314282	0.238622	26.5664	26.2252	0.305449	0.0454459	0.0454459
PC38:4	3.64553	4.61676	5.73953	5.91344	5.24244	4.23625	4.71407		GlcCer40:2(-H2O)	0.0817933	0.246583	25.5897	10.6084	0.0117383	0.05	0.525641	28	14	0.00800625	0.256792	0.814826	28	12	0.0480077	0.0329553	0.245667	27.3332	12.3623	0.0205197	0.0118598	0.0118598
PS38:3	2.61367	3.06751	3.63188	4.38472	3.99137	3.07654	3.51258		PI(O-)32:6	0.132955	0.311918	20.5773	18.1269	0.00458777	0.05	0.525641	24	18	0.00414865	0.176899	0.814826	25.0331	16.417	0.0211106	0.0358645	0.262579	23.5884	17.5157	0.0141286	0.0057206	0.0057206
SM34:0	0.5039	0.488749	0.607611	0.612093	0.521797	0.500451	0.493253		PC(O-)38:6	0.025823	0.168054	23.345	22.9549	0.0222698	0.192857	0.930252	20	4	0.0243267	0.252218	0.814826	28	24.2409	0.198906	0.0376691	0.270953	23.7243	0.251053	0.170909	0.0214382	0.0214382
SM42:0	0.0460333	0.0411355	0.0532131	0.0639008	0.054125	0.0484111	0.0442569		PC32:2	0.0700761	0.236262	20.0603	0.843649	0.127636	0.05	0.525641	20	2	0.0717379	0.372725	0.814826	20	0.0319645	0.595656	0.0387752	0.274101	20.0187	1.09554	0.487342	0.12733	0.12733
PC40:4	0.2501	0.270687	0.343845	0.337203	0.350071	0.285556	0.286127		PI(O-)40:4	0.0428336	0.203686	20.6839	3.90774	0.0707736	0.192857	0.930252	28	0	0.0491487	0.20031	0.814826	26.4336	1.14285	0.287641	0.046184	0.318433	25.1573	1.81305	0.186351	0.0708185	0.0708185
PI(O-)40:4	0.113833	0.121645	0.217811	0.22765	0.285391	0.139845	0.160398		PI36:4	0.0837263	0.250508	24	20.7791	0.599761	0.05	0.525641	20	2	0.32427	0.435651	0.814826	20	0.324442	3.09328	0.0495976	0.318433	21.2598	0.209597	2.68811	0.627429	0.233409
PE40:1	0.0241667	0.0390701	0.0421463	0.0418432	0.0355146	0.0312164	0.0432156		PE38:5	0.0353028	0.203473	20.4718	0.992014	0.563665	0.192857	0.930252	20	2	0.4131	0.268233	0.814826	20	0.188812	3.2327	0.0496465	0.318433	20.158	1.07875	2.69144	0.563357	0.209314
Fig. 1B	z-score values
PE30:4	2.04241	0.114092	-0.766401	-0.766401	-0.766401	-0.0756965	0.218394
LysoPI22:0	2.08428	-0.183706	-0.82074	-0.688642	-0.660095	0.10053	0.16837
LysoPI22:1	1.3933	0.323031	-1.61743	-0.62918	0.35796	0.718391	-0.54607
LysoPI22:2	1.92402	0.817755	-0.720258	-0.664447	-0.519257	-0.263068	-0.574744
DHCer36:0(-H2O)	2.13873	-0.189619	-0.555076	-0.982146	-0.300974	-0.156532	0.0456199
HexCer40:2(-H2O)	2.11429	-0.0205092	-0.315365	-0.647603	-0.7506	-0.623014	0.242797
PI(O-)32:6	-0.12151	1.88522	0.471728	-0.314095	-0.636827	-1.30537	0.0208556
PE(O-)38:4	-0.931966	-0.502693	1.43613	0.928431	0.456773	-1.31952	-0.0671594
PC(O-)34:1	-1.99919	0.0257511	1.07599	0.5502	0.398416	-0.462653	0.411483
PC(O-)36:2	-1.85164	-0.305988	1.11618	0.723383	0.680194	-0.481417	0.119294
PC(O-)40:2	-1.72554	-0.555115	1.13676	1.01782	0.091567	-0.417036	0.451542
PC(O-)42:6	-1.93197	-0.505014	1.00147	0.778259	0.446068	-0.196523	0.407714
PE34:2	-1.68246	0.247902	1.07696	0.857824	0.172153	-1.02774	0.355366
PE36:1	-1.25943	-0.405968	1.39612	0.849063	0.18622	-1.17386	0.40785
PE36:4	-1.39281	-0.0943011	1.50183	0.986303	-0.278272	-0.853448	0.130704
PC32:0	-1.74647	-0.121346	1.26718	0.869285	0.333693	-0.675985	0.0736456
PC32:2	-2.11132	0.295594	1.02875	0.348915	0.203395	-0.203596	0.438256
PE38:4	-1.75434	-0.104714	1.37796	0.548572	0.345775	-0.709948	0.296701
PE38:5	-1.90318	0.0793852	1.2665	0.495895	0.408772	-0.557232	0.209861
PE40:4	-1.52757	-0.302942	1.27325	0.889704	0.472601	-0.956874	0.151827
PE40:5	-1.71572	-0.21747	1.47528	0.566622	0.298793	-0.615578	0.208076
PE40:6	-1.87796	-0.0489146	1.40121	0.426504	0.222799	-0.428063	0.304427
PC36:0	-1.46706	-0.569782	1.12169	1.11383	0.44848	-0.877537	0.230376
PC36:1	-1.11915	-0.559453	1.30478	1.21261	0.235253	-1.09805	0.0240029
PC36:4	-1.86015	-0.20501	0.978236	0.969217	0.553398	-0.534342	0.0986461
PE42:4	-1.65572	-0.177289	1.42924	0.794953	0.260682	-0.694766	0.042895
PE42:5	-1.50991	-0.395051	1.47907	1.00822	0.123163	-0.571727	-0.133768
PC38:5	-1.87626	-0.126753	1.21062	0.775476	0.485017	-0.395025	-0.0730823
PC40:5	-1.67613	-0.45578	1.0621	0.885261	0.902058	-0.358259	-0.359254
PC42:6	-1.66367	-0.728438	1.05304	0.844796	0.893621	-0.180799	-0.218556
CL72:6_C18:2	-2.03733	0.116997	1.08519	0.792436	-0.0156334	-0.0893171	0.147653
PS36:1	-1.86525	-0.454699	1.14259	0.916015	0.181896	-0.218405	0.297847
PI36:4	-2.18085	0.272861	0.795456	0.501652	0.0677367	0.0137338	0.529407
PI38:2	-1.61838	-0.688665	1.14422	0.855349	0.589585	-0.630095	0.347982
PI38:4	-1.55827	-0.350133	1.26206	1.14529	0.0490444	-0.716814	0.168818
PI38:5	-0.764195	-0.163932	1.27394	1.12125	0.159305	-1.57512	-0.0512532
PI40:2	-0.378966	0.291852	1.65218	0.922978	-0.54695	-1.02767	-0.913423
PE(O-)36:6	-1.65243	-0.383277	-0.014831	1.5054	0.640217	0.422421	-0.517499
PC(O-)32:0	-1.79964	-0.131223	0.765417	0.954676	0.701211	-0.808614	0.318177
PC(O-)34:2	-1.90864	-0.21084	0.805349	0.988402	0.454574	-0.5503	0.42146
PC(O-)36:6	-1.7948	-0.350774	0.773577	1.09738	0.515592	-0.648743	0.407773
PC(O-)38:5	-1.82243	-0.181188	1.03428	1.06471	0.503041	-0.371629	-0.22679
PC(O-)38:6	-1.90287	-0.148753	0.11764	1.39555	0.598724	-0.163004	0.102713
PE36:2	-0.211774	-0.159949	0.926952	1.00959	0.336678	-1.9827	0.0812071
PE38:1	-0.915765	-0.17555	0.722355	1.12728	0.676825	-1.67936	0.244221
PC34:1	-1.85132	-0.0554968	0.923296	1.11879	0.403482	-0.549934	0.0111885
PE40:2	-0.852522	-0.511149	0.989172	1.45204	0.333386	-1.34521	-0.0657156
PC34:2	-1.84907	0.0175486	0.843366	1.08479	0.435816	-0.691028	0.158576
PE40:3	-0.813265	-0.428232	0.925211	1.10761	0.662602	-1.61477	0.160853
PC36:2	-1.12144	-0.443899	1.17385	1.45232	0.0950515	-1.01445	-0.141434
PC36:3	-1.18385	-0.479147	0.777723	1.50778	0.561514	-1.07905	-0.104963
PC38:1	-1.21581	-0.679216	1.20862	1.27894	0.397965	-0.892164	-0.0983393
PC38:2	-0.791454	-0.605123	0.976032	1.28559	0.749854	-1.32504	-0.289858
PC38:3	-0.609438	-0.690144	0.966707	1.44796	0.441002	-1.37637	-0.179725
PC38:4	-1.50793	-0.314372	1.06542	1.27913	0.454536	-0.781991	-0.194788
PS38:3	-1.41572	-0.663939	0.270922	1.51799	0.866419	-0.648979	0.0733056
SM34:0	-0.53217	-0.813583	1.3942	1.47746	-0.199744	-0.596229	-0.729935
SM42:0	-0.539304	-1.18037	0.400445	1.79934	0.519792	-0.228083	-0.771815
PC40:4	-1.33983	-0.822043	1.01803	0.85097	1.17462	-0.448053	-0.433691
PI(O-)40:4	-1.04841	-0.926373	0.57606	0.729784	1.63189	-0.642024	-0.320922
PE40:1	-1.79992	0.333738	0.774143	0.730744	-0.175286	-0.790646	0.927232
Fig. 1C
Average	-1.10733	-0.228954	0.851088	0.807669	0.300478	-0.663023	0.0400711
SEM	0.145001	0.0575117	0.0833421	0.0788393	0.0577345	0.064303	0.0438686
