# Supplementary material for: Type 2 diabetes disrupts circadian orchestration of lipid metabolism and membrane fluidity in human pancreatic islets
Source: PLoS Biol. 2022 Aug 3;20(8):e3001725. doi: 10.1371/journal.pbio.3001725 (PMC9348689; doi:10.1371/journal.pbio.3001725)
Supplement: S3 Data — (XLSX) [file pbio.3001725.s009.xlsx]

## Sheet: lipid values (pmol.nmol pi)
precursor	fragment	ion	standard_ion	ND 11_12h	ND 11_24h	Mean ND 11	T2D 3_12h	T2D3_24h	Mean T2D 3	T2D 4_12h	T2D 4_24h	Mean T2D 4	T2D 2_12h	T2D 2_24h	Mean T2D 2	ND 7_ 12h	ND 7_24h	Mean ND 7	ND 8_12h	ND 8_ 24h	Mean ND 8	ND 9_12h	ND 9_24h	Mean ND 9	T2D 5_12h	T2D 5_24h	Mean T2D 5	T2D 1_12h	T2D 1_24h	Mean T2D 1
496.34	183.65-184.57	LysoPC16:0	DLPC	0.138554	0.212553	0.175554	0.0382059	0.0625353	0.0503706	0.109006	0.101238	0.105122	0.15083	0.0993864	0.125108	0.213731	0.184658	0.199194	0.0877522	0.0754826	0.0816174	0.0818441	0.098563	0.0902036	0.101334	0.125874	0.113604	0.139441	0.159485	0.149463
524.372	183.65-184.57	LysoPC18:0	DLPC	0.0869802	0.12208	0.10453	0.0384247	0.0500126	0.0442186	0.0751519	0.0732228	0.0741873	0.102905	0.0762829	0.089594	0.106842	0.103612	0.105227	0.0691379	0.0619955	0.0655667	0.0539054	0.0631551	0.0585303	0.0881205	0.0906342	0.0893773	0.109719	0.131756	0.120738
522.356	183.65-184.57	LysoPC18:1	DLPC	0.0476715	0.0873444	0.0675079	0.0326369	0.0449678	0.0388024	0.0426225	0.0385672	0.0405948	0.0579349	0.0351183	0.0465266	0.0678727	0.0642332	0.0660529	0.0280303	0.0259629	0.0269966	0.0249162	0.0294048	0.0271605	0.0319419	0.0641227	0.0480323	0.0752302	0.0789448	0.0770875
550.387	183.65-184.57	LysoPC20:1	DLPC	0.00674275	0.00925926	0.00800101	0	0.00142656	0.00071328	0.00191026	0.00162419	0.00176723	0.0219124	0.0103302	0.0161213	0.0151894	0.0123732	0.0137813	0.0040624	0.00885326	0.00645783	0.00470379	0.00695497	0.00582938	0.00431709	0.0047829	0.00454999	0.00576928	0.00544455	0.00560692
426.262	284.81-285.74	LysoPE14:0	PE31:1	0.0043946	0.00757289	0.00598374	0.004653	0.00423431	0.00444366	0.00341829	0.00322237	0.00332033	0.0124004	0.00409973	0.00825007	0.00733486	0.00119739	0.00426612	0.000250494	0.00181168	0.00103109	0.000614646	0.000962936	0.000788791	0	0.00290827	0.00145413	0.00285895	0.00470142	0.00378018
424.246	282.80-283.73	LysoPE14:1	PE31:1	0.00735275	0.0180536	0.0127032	0.012859	0.0145598	0.0137094	0.0102775	0.00890401	0.00959075	0.0254648	0.00991745	0.0176911	0.0210163	0.0263287	0.0236725	0.00428739	0.00313703	0.00371221	0.0045078	0.00269653	0.00360216	0.00183514	0.00883224	0.00533369	0.0180676	0.0225317	0.0202997
422.231	280.78-281.71	LysoPE14:2	PE31:1	0	0.00434988	0.00217494	0.00283921	0	0.00141961	0.0020879	0.00208304	0.00208547	0.00463147	0.0021419	0.00338669	0	0.00276612	0.00138306	0.000500055	0.000269708	0.000384881	0.000253248	0	0.000126624	0	0	0	0.00123918	0.00297601	0.0021076
454.293	312.85-313.77	LysoPE16:0	PE31:1	0.0308737	0.0562648	0.0435692	0.0126151	0.0226773	0.0176462	0.0365796	0.0304492	0.0335144	0.0334827	0.0229808	0.0282318	0.0301494	0.0396573	0.0349033	0.018318	0.020674	0.019496	0.0221052	0.0255878	0.0238465	0.0209537	0.0412789	0.0311163	0.065594	0.0655263	0.0655602
452.278	310.83-311.76	LysoPE16:1	PE31:1	0.00432245	0.0121119	0.00821717	0.00640002	0.00744039	0.0069202	0.0111787	0.00841889	0.00979881	0.00657371	0.00572847	0.00615109	0.00394318	0.00646334	0.00520326	0.00284919	0.00434367	0.00359643	0.00345011	0.00328993	0.00337002	0.0021247	0.00883965	0.00548217	0.0121633	0.0152726	0.0137179
450.262	308.81-309.74	LysoPE16:2	PE31:1	0.00343041	0.0023089	0.00286966	0.0101512	0.00429792	0.00722454	0.00507938	0.00489773	0.00498855	0.014326	0.00649822	0.0104121	0.00985772	0.0146055	0.0122316	0.00201349	0.00202308	0.00201829	0.00246413	0.00114524	0.00180469	0	0.00101882	0.00050941	0.00163394	0.00213363	0.00188378
482.325	340.88-341.81	LysoPE18:0	PE31:1	0.105392	0.125839	0.115615	0.0472332	0.0992591	0.0732462	0.0826432	0.0759756	0.0793094	0.0861222	0.0704652	0.0782937	0.110965	0.0988149	0.10489	0.0775271	0.0675326	0.0725299	0.0681993	0.0691868	0.068693	0.108217	0.102123	0.10517	0.0696491	0.084741	0.077195
480.309	338.86-339.79	LysoPE18:1	PE31:1	0.0507805	0.12316	0.0869703	0.0285335	0.1025	0.0655166	0.102567	0.0871292	0.0948483	0.0385292	0.0310576	0.0347934	0.0531336	0.0717306	0.0624321	0.0337954	0.0484661	0.0411307	0.0412454	0.0495119	0.0453786	0.0269705	0.117942	0.0724564	0.135206	0.153109	0.144158
478.293	336.85-337.77	LysoPE18:2	PE31:1	0.00531287	0.0228211	0.014067	0.00414211	0.0255839	0.014863	0.0597434	0.0474008	0.0535721	0.0126992	0.00692213	0.00981067	0.00746356	0.0115594	0.0095115	0.00444769	0.00621988	0.00533378	0.00348936	0.00398778	0.00373857	0.00231273	0.0292864	0.0157996	0.034922	0.0376633	0.0362926
508.34	366.89-367.82	LysoPE20:1	PE31:1	0.00628362	0.0169661	0.0116249	0.00592112	0.0119414	0.00893125	0.0109574	0.00750155	0.0092295	0.00984396	0.00561133	0.00772765	0.0125235	0.0126119	0.0125677	0.0139771	0.0199201	0.0169486	0.0117374	0.0135229	0.0126302	0.00499398	0.0150415	0.0100177	0.015465	0.0183031	0.016884
506.325	364.88-365.81	LysoPE20:2	PE31:1	0.00334514	0.0113712	0.00735815	0.00364614	0.00602092	0.00483353	0.0079536	0.00951178	0.00873269	0	0.0028726	0.0014363	0.0110574	0.0119672	0.0115123	0.00587783	0.00757241	0.00672512	0.00375636	0.00618081	0.00496859	0	0.00825429	0.00412715	0.0119562	0.0167869	0.0143715
538.387	396.94-397.87	LysoPE22:0	PE31:1	0.00566706	0.0104334	0.00805024	0.00883505	0.00629416	0.00756461	0.00638037	0.00661357	0.00649697	0.0123008	0.00687751	0.00958915	0.00952708	0.0117923	0.0106597	0.00295	0.00293571	0.00294285	0.00228151	0.00258725	0.00243438	0.00230144	0.0033232	0.00281232	0.00418664	0.00551277	0.00484971
536.372	394.92-395.85	LysoPE22:1	PE31:1	0	0.00587076	0.00293538	0.000913447	0.0017532	0.00133333	0.00420046	0.00280313	0.00350179	0	0.00326863	0.00163432	0.00760592	0.0026929	0.00514941	0.00205274	0.00254322	0.00229798	0.00082948	0.00210119	0.00146533	0	0.00277489	0.00138745	0.00405555	0.00434502	0.00420029
534.356	392.91-393.84	LysoPE22:2	PE31:1	0.00499147	0.00630418	0.00564782	0.00606189	0.0052103	0.0056361	0.00465133	0.00545985	0.00505559	0.00893094	0.00464636	0.00678865	0.00787249	0.00838929	0.00813089	0.0012066	0.00236929	0.00178795	0.000998312	0.00146869	0.0012335	0	0.00485329	0.00242664	0.00574087	0.0077427	0.00674178
692.559	183.65-184.57	PC(O-)30:0	DLPC	0.0385413	0.038747	0.0386442	0.00946641	0.0218729	0.0156696	0.0299472	0.0283787	0.029163	0.0270584	0.0312416	0.02915	0.0279381	0.0259052	0.0269216	0.0318499	0.038376	0.0351129	0.0137693	0.0146736	0.0142215	0.0215854	0.0277489	0.0246672	0.0174576	0.0177781	0.0176178
690.544	183.65-184.57	PC(O-)30:1	DLPC	0.0395054	0.0378014	0.0386534	0.0195698	0.0307644	0.0251671	0.0714954	0.0684572	0.0699763	0.0360392	0.0447735	0.0404064	0.0440151	0.0415672	0.0427911	0.0350209	0.0369835	0.0360022	0.0221063	0.020639	0.0213726	0.0395457	0.0378927	0.0387192	0.0231171	0.0269549	0.025036
684.497	183.65-184.57	PC(O-)30:4	DLPC	0.0040732	0.00521671	0.00464495	0.00480932	0.00553535	0.00517234	0.0105396	0.0184726	0.0145061	0.00991036	0.00771419	0.00881227	0.070061	0.00785505	0.038958	0.0167782	0.00814021	0.0124592	0.00201013	0.017882	0.00994607	0.00478339	0.00409751	0.00444045	0.0027013	0.00322018	0.00296074
680.465	183.65-184.57	PC(O-)30:6	DLPC	0.0255739	0.027699	0.0266364	0.0114647	0.0136683	0.0125665	0.0111439	0.0114117	0.0112778	0.0306607	0.0261546	0.0284077	0.0265997	0.018607	0.0226034	0.019285	0.0182688	0.0187769	0.0121045	0.0103763	0.0112404	0.00874699	0.0115553	0.0101511	0.011051	0.0138181	0.0124345
720.591	183.65-184.57	PC(O-)32:0	DLPC	0.143021	0.188913	0.165967	0.113933	0.205668	0.1598	0.366031	0.390194	0.378112	0.223705	0.311384	0.267545	0.206881	0.23749	0.222186	0.27118	0.358243	0.314712	0.127741	0.131031	0.129386	0.239343	0.298659	0.269001	0.199968	0.203914	0.201941
718.575	183.65-184.57	PC(O-)32:1	DLPC	0.0993244	0.139173	0.119248	0.125023	0.175952	0.150488	0.639156	0.634114	0.636635	0.164027	0.262718	0.213372	0.125768	0.1343	0.130034	0.210746	0.275024	0.242885	0.0810704	0.0902585	0.0856645	0.185229	0.216875	0.201052	0.0764976	0.0888833	0.0826904
716.559	183.65-184.57	PC(O-)32:2	DLPC	0.0148957	0.0223168	0.0186062	0.0178347	0.0302182	0.0240264	0.0945878	0.100656	0.0976217	0.0319057	0.0468931	0.0393994	0.02599	0.023555	0.0247725	0.0409156	0.0559929	0.0484543	0.0182516	0.0186957	0.0184736	0.0310657	0.0257298	0.0283978	0.00790021	0.01052	0.00921012
714.544	183.65-184.57	PC(O-)32:3	DLPC	0.00538502	0.0080063	0.00669566	0.00265299	0.00572384	0.00418841	0.00848147	0.00951002	0.00899575	0.010757	0.0108322	0.0107946	0.0143208	0.00711231	0.0107166	0.00945424	0.0106224	0.0100383	0.00521639	0.00558607	0.00540123	0.00642674	0.0076467	0.00703672	0.00509959	0.00679189	0.00594574
712.528	183.65-184.57	PC(O-)32:4	DLPC	0.0156303	0.0173286	0.0164795	0.00455476	0.00981804	0.0071864	0.0079583	0.00974701	0.00885266	0.0344124	0.0241968	0.0293046	0.0452054	0.046646	0.0459257	0.0153138	0.0157764	0.0155451	0.00957517	0.0101857	0.00988042	0.0128347	0.0118331	0.0123339	0.0133152	0.0138495	0.0135824
710.512	183.65-184.57	PC(O-)32:5	DLPC	0.00575889	0.00551615	0.00563752	0.00183438	0.00470403	0.00326921	0.00550201	0.00557334	0.00553767	0.00521248	0.00763052	0.0064215	0.014656	0.00657664	0.0106163	0.00757873	0.00754889	0.00756381	0.00295847	0.00278207	0.00287027	0.00419299	0.00572762	0.0049603	0.00313521	0.00404517	0.00359019
708.497	183.65-184.57	PC(O-)32:6	DLPC	0.0939591	0.0919307	0.0929449	0.0176899	0.0375778	0.0276339	0.0497163	0.0589188	0.0543175	0.0460159	0.0613621	0.053689	0.0465431	0.0489094	0.0477262	0.0584223	0.0787119	0.0685671	0.0314636	0.0325911	0.0320273	0.0351647	0.0443724	0.0397685	0.0334134	0.0387535	0.0360835
748.622	183.65-184.57	PC(O-)34:0	DLPC	0.0754493	0.0980693	0.0867593	0.0700294	0.145893	0.107961	0.159606	0.167873	0.16374	0.111936	0.147356	0.129646	0.109292	0.121416	0.115354	0.159314	0.199738	0.179526	0.0732027	0.0803655	0.0767841	0.151354	0.18444	0.167897	0.119878	0.127472	0.123675
746.606	183.65-184.57	PC(O-)34:1	DLPC	0.331582	0.381308	0.356445	0.264809	0.496803	0.380806	0.599665	0.612283	0.605974	0.499369	0.626283	0.562826	0.409719	0.496729	0.453224	0.681127	0.88559	0.783359	0.326992	0.363932	0.345462	0.541204	0.658561	0.599883	0.428326	0.506651	0.467488
744.591	183.65-184.57	PC(O-)34:2	DLPC	0.074531	0.0986288	0.0865799	0.0955734	0.153829	0.124701	0.355385	0.330283	0.342834	0.111819	0.184828	0.148324	0.100715	0.104265	0.10249	0.186623	0.234107	0.210365	0.0759642	0.086751	0.0813576	0.134367	0.145413	0.13989	0.0552599	0.065325	0.0602925
742.575	183.65-184.57	PC(O-)34:3	DLPC	0.0159976	0.0225059	0.0192518	0.0320693	0.0479781	0.0400237	0.244477	0.207996	0.226236	0.0256972	0.040434	0.0330656	0.0240957	0.0157151	0.0199054	0.0363556	0.0389105	0.037633	0.0173428	0.0172567	0.0172998	0.0344126	0.0373296	0.0358711	0.00791236	0.00930957	0.00861096
740.559	183.65-184.57	PC(O-)34:4	DLPC	0.00602125	0.00754137	0.00678131	0.00384097	0.00860711	0.00622404	0.00961766	0.00981717	0.00971741	0.0120352	0.0111446	0.0115899	0.011963	0.00617601	0.00906952	0.00898132	0.00898035	0.00898083	0.00523147	0.00544529	0.00533838	0.00690433	0.00773932	0.00732183	0.00701744	0.00647775	0.00674759
738.544	183.65-184.57	PC(O-)34:5	DLPC	0.00810049	0.00910165	0.00860107	0.0042378	0.009793	0.0070154	0.0110307	0.012146	0.0115883	0.0157703	0.0131582	0.0144642	0.0142427	0.0115655	0.0129041	0.0114905	0.0121409	0.0118157	0.00526132	0.0059025	0.00558191	0.00781062	0.00860254	0.00820658	0.00842756	0.00705623	0.0077419
776.653	183.65-184.57	PC(O-)36:0	DLPC	0.0240653	0.0408195	0.0324424	0.015314	0.0550001	0.035157	0.0498049	0.0494476	0.0496262	0.0294821	0.0332943	0.0313882	0.0457561	0.0506521	0.0482041	0.0558703	0.0661725	0.0610214	0.0231193	0.0250305	0.0240749	0.0459424	0.0706098	0.0582761	0.048836	0.0578772	0.0533566
774.638	183.65-184.57	PC(O-)36:1	DLPC	0.183937	0.170883	0.17741	0.126914	0.294303	0.210608	0.267076	0.264586	0.265831	0.201311	0.229685	0.215498	0.209534	0.233044	0.221289	0.31617	0.385318	0.350744	0.166065	0.187636	0.176851	0.317919	0.347788	0.332853	0.20637	0.233915	0.220142
772.622	183.65-184.57	PC(O-)36:2	DLPC	0.152899	0.144949	0.148924	0.119495	0.2615	0.190498	0.305521	0.299519	0.30252	0.183466	0.222953	0.20321	0.160073	0.189148	0.17461	0.273276	0.348484	0.31088	0.131556	0.159126	0.145341	0.250282	0.256402	0.253342	0.145456	0.176549	0.161002
770.606	183.65-184.57	PC(O-)36:3	DLPC	0.0457235	0.0493853	0.0475544	0.0466759	0.104368	0.0755219	0.16982	0.163722	0.166771	0.060591	0.0934906	0.0770408	0.0581386	0.0577547	0.0579466	0.110364	0.130656	0.12051	0.0503348	0.0526017	0.0514683	0.0798436	0.0827096	0.0812766	0.0519356	0.0579096	0.0549226
768.591	183.65-184.57	PC(O-)36:4	DLPC	0.0933819	0.0991962	0.096289	0.1	0.189407	0.144704	0.374698	0.363499	0.369099	0.113496	0.164285	0.13889	0.13562	0.131834	0.133727	0.202006	0.230413	0.21621	0.102007	0.107488	0.104747	0.162932	0.157887	0.16041	0.100178	0.118524	0.109351
766.575	183.65-184.57	PC(O-)36:5	DLPC	0.129496	0.139401	0.134449	0.224262	0.361484	0.292873	1.42989	1.32515	1.37752	0.176926	0.283501	0.230213	0.243155	0.200619	0.221887	0.375201	0.375381	0.375291	0.126148	0.149775	0.137961	0.352433	0.269287	0.31086	0.0299799	0.0364904	0.0332351
764.559	183.65-184.57	PC(O-)36:6	DLPC	0.0406074	0.0472813	0.0439443	0.0412024	0.0773731	0.0592878	0.136562	0.139644	0.138103	0.04834	0.0611055	0.0547228	0.0535423	0.0513348	0.0524385	0.0886792	0.104398	0.0965387	0.035566	0.0402778	0.0379219	0.063301	0.0628927	0.0630968	0.0385646	0.0452533	0.041909
802.669	183.65-184.57	PC(O-)38:1	DLPC	0.0343106	0.0390386	0.0366746	0.0302542	0.0785321	0.0543931	0.0759577	0.0807307	0.0783442	0.0298639	0.0365406	0.0332022	0.0411745	0.0581805	0.0496775	0.0559356	0.0551224	0.055529	0.0282791	0.0274604	0.0278697	0.0500489	0.085729	0.067889	0.0516914	0.0537824	0.0527369
800.653	183.65-184.57	PC(O-)38:2	DLPC	0.0680178	0.0678172	0.0679175	0.0387439	0.0934893	0.0661166	0.0886373	0.0863581	0.0874977	0.0437251	0.0560018	0.0498634	0.0676342	0.085433	0.0765336	0.0913519	0.0982917	0.0948218	0.0543547	0.0609698	0.0576622	0.0828445	0.138852	0.110848	0.0749462	0.0875516	0.0812489
798.638	183.65-184.57	PC(O-)38:3	DLPC	0.0529057	0.0762963	0.064601	0.0320205	0.11169	0.0718554	0.135623	0.12259	0.129107	0.0478586	0.0619255	0.054892	0.0584278	0.075391	0.0669094	0.10477	0.115749	0.11026	0.0513275	0.0605051	0.0559163	0.077576	0.171973	0.124775	0.116573	0.135528	0.12605
796.622	183.65-184.57	PC(O-)38:4	DLPC	0.0910337	0.100575	0.0958045	0.0805055	0.177578	0.129042	0.208924	0.204721	0.206823	0.108234	0.148198	0.128216	0.129926	0.135152	0.132539	0.207541	0.227498	0.217519	0.100958	0.115943	0.10845	0.175154	0.201819	0.188487	0.155447	0.179538	0.167493
794.606	183.65-184.57	PC(O-)38:5	DLPC	0.130861	0.143184	0.137022	0.146018	0.283703	0.214861	0.496475	0.51341	0.504943	0.17007	0.278001	0.224035	0.201221	0.164515	0.182868	0.354725	0.373399	0.364062	0.125135	0.149355	0.137245	0.231912	0.23986	0.235886	0.166326	0.191865	0.179096
792.591	183.65-184.57	PC(O-)38:6	DLPC	0.0716057	0.0797163	0.075661	0.0835543	0.14973	0.116642	0.345592	0.327791	0.336691	0.0852756	0.138989	0.112132	0.107028	0.0864457	0.0967368	0.20352	0.206575	0.205048	0.0632588	0.079526	0.0713924	0.121796	0.109706	0.115751	0.028194	0.0352634	0.0317287
828.685	183.65-184.57	PC(O-)40:2	DLPC	0.0115768	0.0335619	0.0225693	0.00674603	0.0267295	0.0167378	0.0247979	0.0237692	0.0242836	0.015322	0.0143965	0.0148593	0.0174554	0.0201539	0.0188046	0.0320485	0.0380878	0.0350681	0.0128371	0.0195846	0.0162108	0.0267261	0.0665308	0.0466284	0.0473281	0.0550391	0.0511836
826.669	183.65-184.57	PC(O-)40:3	DLPC	0.0154139	0.0581481	0.036781	0.00745732	0.0453485	0.0264029	0.0413347	0.044901	0.0431178	0.0216301	0.0144634	0.0180468	0.0290511	0.0292965	0.0291738	0.0571512	0.0732169	0.0651841	0.017337	0.0379749	0.027656	0.0308514	0.147021	0.0889363	0.0972345	0.131103	0.114169
824.653	183.65-184.57	PC(O-)40:4	DLPC	0.026466	0.042892	0.034679	0.0128282	0.0502192	0.0315237	0.0591092	0.0631666	0.0611379	0.0265936	0.0319612	0.0292774	0.0377186	0.0419771	0.0398478	0.0557953	0.0626358	0.0592155	0.0285716	0.0298168	0.0291942	0.0492065	0.0881742	0.0686904	0.0661334	0.0717359	0.0689346
822.638	183.65-184.57	PC(O-)40:5	DLPC	0.0325725	0.042435	0.0375037	0.0231786	0.0555706	0.0393746	0.0552684	0.0612577	0.0582631	0.0387948	0.0532129	0.0460038	0.0459688	0.0499901	0.0479795	0.0758453	0.0911507	0.083498	0.0343134	0.0400537	0.0371835	0.0689455	0.0660936	0.0675196	0.0505647	0.0590744	0.0548196
820.622	183.65-184.57	PC(O-)40:6	DLPC	0.0216909	0.0260047	0.0238478	0.0253581	0.046762	0.03606	0.0579859	0.0635704	0.0607782	0.0363214	0.0467202	0.0415208	0.0324472	0.0327168	0.032582	0.0700503	0.08397	0.0770101	0.0246446	0.0271527	0.0258987	0.0441073	0.0427089	0.0434081	0.0278619	0.0305963	0.0292291
860.747	183.65-184.57	PC(O-)42:0	DLPC	0.0204906	0.0266194	0.023555	0.00769442	0.0228555	0.015275	0.0203103	0.019187	0.0197487	0.0170817	0.0204708	0.0187762	0.0279069	0.0338858	0.0308964	0.0306556	0.0348415	0.0327486	0.0202078	0.025598	0.0229029	0.030904	0.047088	0.038996	0.0681827	0.0621602	0.0651714
858.732	183.65-184.57	PC(O-)42:1	DLPC	0.0131051	0.0212608	0.017183	0.00615454	0.0186666	0.0124105	0.0143898	0.0143965	0.0143932	0.0133964	0.0171185	0.0152574	0.0203969	0.0228688	0.0216329	0.0252333	0.0277279	0.0264806	0.0179689	0.020269	0.0191189	0.0246089	0.0394228	0.0320158	0.0479361	0.0416941	0.0448151
856.716	183.65-184.57	PC(O-)42:2	DLPC	0.0139118	0.0215918	0.0177518	0.00840321	0.0226651	0.0155342	0.0144868	0.0147904	0.0146386	0.0159031	0.0166834	0.0162932	0.0195466	0.0243451	0.0219458	0.0285924	0.0324836	0.030538	0.0225454	0.0211409	0.0218432	0.0218562	0.0388115	0.0303338	0.041525	0.0373838	0.0394544
854.7	183.65-184.57	PC(O-)42:3	DLPC	0.01016	0.0211663	0.0156632	0.00624938	0.016345	0.0112972	0.0143483	0.0154318	0.0148901	0.0135624	0.0112506	0.0124065	0.017979	0.0137997	0.0158894	0.0247887	0.0294087	0.0270987	0.0143971	0.0159473	0.0151722	0.0149819	0.0420013	0.0284916	0.0360086	0.0360659	0.0360373
852.685	183.65-184.57	PC(O-)42:4	DLPC	0.00240719	0.0184791	0.0104432	0.00265049	0.0138764	0.00826346	0.0137909	0.0142808	0.0140358	0.00441567	0.00615797	0.00528682	0.00687103	0.0064551	0.00666306	0.0121126	0.016137	0.0141248	0.00559765	0.00721961	0.00640863	0.00917569	0.0368702	0.0230229	0.0232322	0.0269034	0.0250678
850.669	183.65-184.57	PC(O-)42:5	DLPC	0.00447986	0.0122931	0.0083865	0.00281521	0.0119108	0.007363	0.0138063	0.0136625	0.0137344	0	0.00722892	0.00361446	0.00538636	0.00627954	0.00583295	0.0123953	0.0144111	0.0134032	0.00543679	0.00633592	0.00588636	0.00921706	0.0237403	0.0164787	0.0193994	0.0215825	0.0204909
848.653	183.65-184.57	PC(O-)42:6	DLPC	0.00617211	0.0121119	0.009142	0.00334182	0.0109679	0.00715486	0.0143233	0.0137545	0.0140389	0.00408367	0.00785921	0.00597144	0.0126019	0.00761197	0.0101069	0.0141873	0.0161311	0.0151592	0.00607457	0.00761646	0.00684551	0.0113869	0.0233106	0.0173487	0.0224725	0.0256496	0.024061
678.507	183.65-184.57	PC28:0	DLPC	0.139617	0.142561	0.141089	0.0171089	0.0242403	0.0206746	0.0289361	0.028545	0.0287405	0.0313745	0.0338186	0.0325966	0.0330624	0.0277616	0.030412	0.0393138	0.0488536	0.0440837	0.0193439	0.0219209	0.0206324	0.020713	0.0261707	0.0234418	0.0228363	0.0245248	0.0236806
676.492	183.65-184.57	PC28:1	DLPC	0.0823036	0.0992593	0.0907814	0.0253944	0.0366699	0.0310322	0.0972482	0.0894331	0.0933406	0.0557769	0.0508088	0.0532928	0.0546226	0.0554672	0.0550449	0.0392839	0.0446475	0.0419657	0.0255412	0.0286023	0.0270718	0.0324383	0.0397821	0.0361102	0.0387803	0.0483794	0.0435799
666.413	183.65-184.57	PC28:6	DLPC	0.00185622	0.0051773	0.00351676	0.00287761	0.00419257	0.00353509	0.00375136	0.00363824	0.0036948	0.0190737	0.00576194	0.0124178	0.0747148	0.0185232	0.046619	0.0582113	0.0424534	0.0503323	0.0344092	0.0291682	0.0317887	0.00309868	0.00427534	0.00368701	0.00606296	0.00610728	0.00608512
706.539	183.65-184.57	PC30:0	DLPC	1.48255	1.5081	1.49532	0.304613	0.587104	0.445858	0.845116	0.896449	0.870782	0.532852	0.827304	0.680078	0.497376	0.561899	0.529637	0.795933	1.08357	0.93975	0.37828	0.41787	0.398075	0.578497	0.766326	0.672412	0.538426	0.545449	0.541938
704.523	183.65-184.57	PC30:1	DLPC	1.22997	1.47024	1.3501	0.486229	0.891801	0.689015	1.19036	1.16249	1.17643	1.06984	1.40122	1.23553	1.30365	1.4084	1.35603	0.917032	0.995527	0.956279	0.583482	0.618496	0.600989	0.971168	1.38934	1.18025	1.09288	1.16356	1.12822
702.507	183.65-184.57	PC30:2	DLPC	0.0366719	0.0448936	0.0407828	0.0240619	0.0398229	0.0319424	0.0606764	0.060018	0.0603472	0.0377988	0.0392012	0.0385	0.0608184	0.0613501	0.0610843	0.0506146	0.0585041	0.0545593	0.028482	0.0341743	0.0313282	0.035082	0.0442242	0.0396531	0.0450448	0.0629633	0.054004
694.445	183.65-184.57	PC30:6	DLPC	0.00937295	0.0122537	0.0108133	0.00319207	0.00602235	0.00460721	0.00679292	0.00705338	0.00692315	0.0174801	0.0096776	0.0135788	0.025106	0.00213819	0.0136221	0.0248391	0.0223799	0.0236095	0.0131722	0.0116519	0.0124121	0.00449007	0.00667975	0.00558491	0.00563582	0.00572353	0.00567967
734.57	183.65-184.57	PC32:0	DLPC	2.03623	2.79894	2.41758	1.34326	2.85828	2.10077	4.39679	4.5393	4.46805	2.65188	3.69548	3.17368	2.23566	2.34642	2.29104	3.1459	4.01027	3.57808	1.62525	1.76567	1.69546	3.1551	3.76556	3.46033	3.82908	3.5641	3.69659
732.554	183.65-184.57	PC32:1	DLPC	2.1778	2.51076	2.34428	1.067	2.34774	1.70737	3.08286	3.51	3.29643	2.37847	3.00491	2.69169	1.98621	2.18992	2.08806	3.59953	4.89879	4.24916	1.66176	1.96567	1.81372	2.24086	2.29833	2.2696	1.98935	2.25791	2.12363
730.539	183.65-184.57	PC32:2	DLPC	0.211747	0.280599	0.246173	0.121999	0.260091	0.191045	0.316728	0.35967	0.338199	0.242032	0.356403	0.299218	0.199032	0.236002	0.217517	0.395404	0.558393	0.476898	0.170962	0.223496	0.197229	0.22368	0.230924	0.227302	0.195292	0.242655	0.218973
728.523	183.65-184.57	PC32:3	DLPC	0.0193887	0.0277857	0.0235872	0.00979335	0.0248208	0.0173071	0.0231744	0.0304178	0.0267961	0.027988	0.044807	0.0363975	0.0217711	0.0247599	0.0232655	0.0354989	0.0520518	0.0437754	0.0166902	0.0204753	0.0185827	0.0221157	0.0229364	0.022526	0.0201713	0.0227128	0.021442
724.492	183.65-184.57	PC32:5	DLPC	0.00535222	0.0092829	0.00731756	0.00189678	0.00642164	0.00415921	0.0076413	0.00833181	0.00798655	0	0.00887439	0.00443719	0.00624058	0	0.00312029	0.00609558	0.0062352	0.00616539	0.00320031	0.00329916	0.00324973	0.00443742	0.00683906	0.00563824	0.00401851	0.00496096	0.00448973
722.476	183.65-184.57	PC32:6	DLPC	0.0163977	0.0247439	0.0205708	0.00906459	0.02339	0.0162273	0.0338782	0.0363696	0.0351239	0.0254814	0.0270415	0.0262615	0.0339774	0.0369742	0.0354758	0.0385308	0.0483895	0.0434602	0.0187757	0.0184129	0.0185943	0.0207581	0.0323874	0.0265727	0.0183408	0.0213369	0.0198388
762.601	183.65-184.57	PC34:0	DLPC	0.90692	0.990418	0.948669	0.529098	1.15357	0.841332	1.22046	1.23969	1.23007	0.90503	1.23561	1.07032	0.844442	1.01213	0.928286	1.38253	1.78853	1.58553	0.716705	0.774011	0.745358	1.25453	1.46943	1.36198	1.25966	1.33794	1.2988
760.586	183.65-184.57	PC34:1	DLPC	11.5695	10.9954	11.2825	5.03748	10.2524	7.64495	11.5375	11.8169	11.6772	10.0086	12.4873	11.248	9.08431	10.8729	9.97862	15.3655	19.0496	17.2075	9.25654	9.36877	9.31265	13.7378	13.7255	13.7316	13.4239	15.0783	14.2511
758.57	183.65-184.57	PC34:2	DLPC	2.15163	2.35166	2.25164	2.20847	4.45	3.32923	11.4102	10.5053	10.9577	2.43099	3.77103	3.10101	2.06736	2.1946	2.13098	4.85381	5.35445	5.10413	1.86053	2.22517	2.04285	2.90385	3.17871	3.04128	2.3634	2.55464	2.45902
756.554	183.65-184.57	PC34:3	DLPC	0.194215	0.240362	0.217289	0.157062	0.322942	0.240002	0.541648	0.541076	0.541362	0.239758	0.372674	0.306216	0.179368	0.198619	0.188994	0.377941	0.492642	0.435291	0.160519	0.197224	0.178871	0.235917	0.248262	0.24209	0.219896	0.251725	0.235811
754.539	183.65-184.57	PC34:4	DLPC	0.0836613	0.0781718	0.0809165	0.0196641	0.0506602	0.0351622	0.0456102	0.0610075	0.0533088	0.0423141	0.0625446	0.0524293	0.0411986	0.0457263	0.0434625	0.0596222	0.0796225	0.0696223	0.0287899	0.0390261	0.033908	0.0488305	0.0487848	0.0488076	0.0468338	0.0544212	0.0506275
752.523	183.65-184.57	PC34:5	DLPC	0.0136298	0.0144681	0.0140489	0.00583508	0.0148868	0.0103609	0.0173618	0.0184317	0.0178968	0.0124336	0.0128235	0.0126286	0.0130936	0.00577988	0.00943674	0.0135315	0.0167565	0.015144	0.00736478	0.00794011	0.00765244	0.00809642	0.0102438	0.00917009	0.00666148	0.00756425	0.00711286
750.507	183.65-184.57	PC34:6	DLPC	0.0102847	0.019212	0.0147483	0.00643406	0.0255949	0.0160145	0.0525875	0.0425381	0.0475628	0.0151726	0.0222111	0.0186919	0.0203274	0.0229928	0.0216601	0.0276707	0.0355594	0.031615	0.0111143	0.0118867	0.0115005	0.0163207	0.043109	0.0297149	0.0225386	0.0231779	0.0228583
790.633	183.65-184.57	PC36:0	DLPC	0.167952	0.140449	0.154201	0.124467	0.260456	0.192461	0.273826	0.292478	0.283152	0.129698	0.187271	0.158485	0.161197	0.16132	0.161258	0.271777	0.311995	0.291886	0.131232	0.13799	0.134611	0.224331	0.25898	0.241655	0.189133	0.198454	0.193793
788.617	183.65-184.57	PC36:1	DLPC	2.34233	1.92991	2.13612	1.35545	3.16283	2.25914	2.59041	2.67467	2.63254	1.62664	2.54292	2.08478	1.83763	1.9379	1.88777	3.34553	3.81968	3.58261	1.78302	1.9938	1.88841	3.15341	3.23737	3.19539	2.59371	2.92667	2.76019
786.601	183.65-184.57	PC36:2	DLPC	4.91299	4.14608	4.52953	2.84043	5.9456	4.39302	7.95349	7.96154	7.95752	3.49547	4.91767	4.20657	3.45069	3.85894	3.65481	6.03807	7.18162	6.60984	3.78571	4.25478	4.02024	5.11371	5.59356	5.35364	4.68127	5.2385	4.95988
784.586	183.65-184.57	PC36:3	DLPC	1.85649	1.75812	1.80731	1.2111	2.70288	1.95699	3.94337	4.14958	4.04647	1.48843	2.47155	1.97999	1.74449	1.75048	1.74749	3.00743	3.2641	3.13577	1.82424	1.8724	1.84832	2.05941	2.35202	2.20571	2.40898	2.60768	2.50833
782.57	183.65-184.57	PC36:4	DLPC	2.58841	2.51831	2.55336	1.30361	2.886	2.0948	4.5528	4.91954	4.73617	1.74882	2.41921	2.08402	2.83515	2.82313	2.82914	3.51833	3.67559	3.59696	2.20564	2.39134	2.29849	3.01382	3.26292	3.13837	4.21348	4.69142	4.45245
780.554	183.65-184.57	PC36:5	DLPC	0.34308	0.306848	0.324964	0.215618	0.510648	0.363133	0.502691	0.557326	0.530009	0.254001	0.35106	0.30253	0.321847	0.32073	0.321289	0.439668	0.550727	0.495197	0.275544	0.281761	0.278653	0.282593	0.269791	0.276192	0.280532	0.344664	0.312598
778.539	183.65-184.57	PC36:6	DLPC	0.0317526	0.0332861	0.0325193	0.0171883	0.0447372	0.0309628	0.0319206	0.0379642	0.0349424	0.0220784	0.0294679	0.0257731	0.022966	0.025648	0.024307	0.0396392	0.0505852	0.0451122	0.018221	0.0196229	0.0189219	0.0225669	0.0249815	0.0237742	0.0195398	0.0258318	0.0226858
818.664	183.65-184.57	PC38:0	DLPC	0.0178801	0.0233885	0.0206343	0.0265981	0.0466726	0.0366353	0.0701369	0.0718545	0.0709957	0.0287019	0.0342983	0.0315001	0.0391161	0.0319506	0.0355333	0.0527785	0.0592004	0.0559895	0.0182577	0.0191678	0.0187127	0.0380829	0.0415123	0.0397976	0.0226585	0.0232287	0.0229436
816.648	183.65-184.57	PC38:1	DLPC	0.125889	0.123593	0.124741	0.126012	0.233924	0.179968	0.283666	0.279916	0.281791	0.113114	0.168072	0.140593	0.190949	0.168495	0.179722	0.215008	0.210665	0.212837	0.110015	0.1079	0.108958	0.166637	0.214964	0.1908	0.161794	0.168649	0.165221
814.633	183.65-184.57	PC38:2	DLPC	0.657766	0.598503	0.628134	0.260611	0.551174	0.405892	0.601438	0.636719	0.619079	0.379067	0.55936	0.469213	0.659059	0.76007	0.709564	0.731396	0.795297	0.763346	0.4857	0.55226	0.51898	0.608247	0.824896	0.716571	0.783904	0.805487	0.794696
812.617	183.65-184.57	PC38:3	DLPC	0.9642	0.9955	0.97985	0.545692	1.11471	0.8302	1.17638	1.21571	1.19605	0.670452	1.011	0.840726	0.916339	1.00779	0.962066	1.76357	1.80168	1.78263	0.946703	1.03373	0.990218	1.32885	1.54573	1.43729	1.42291	1.61857	1.52074
810.601	183.65-184.57	PC38:4	DLPC	2.51959	2.45095	2.48527	1.4419	3.17695	2.30943	3.55182	3.8871	3.71946	1.94791	2.70526	2.32658	2.6003	2.6852	2.64275	3.90434	4.13326	4.0188	2.22725	2.57387	2.40056	3.7479	3.75827	3.75308	4.05181	4.5171	4.28446
808.586	183.65-184.57	PC38:5	DLPC	1.89768	1.84725	1.87246	0.923892	1.98884	1.45636	1.64147	1.86995	1.75571	1.56439	1.88703	1.72571	1.67099	1.85957	1.76528	2.40197	2.67129	2.53663	1.51113	1.74801	1.62957	2.12067	2.06836	2.09452	2.33007	2.74089	2.53548
806.57	183.65-184.57	PC38:6	DLPC	0.372426	0.357896	0.365161	0.272194	0.584326	0.42826	0.500601	0.585823	0.543212	0.343161	0.390919	0.36704	0.340198	0.364319	0.352259	0.626911	0.699902	0.663407	0.33075	0.353494	0.342122	0.382634	0.359443	0.371039	0.306159	0.385127	0.345643
846.695	183.65-184.57	PC40:0	DLPC	0.00535222	0.00747045	0.00641134	0.00310971	0.00884822	0.00597897	0.0103906	0.00986081	0.0101257	0	0.00727354	0.00363677	0.0120734	0.00309701	0.00758519	0.00915283	0.0102639	0.00970835	0.00473163	0.00494932	0.00484047	0.00794224	0.011722	0.00983211	0.0129049	0.0107326	0.0118187
844.679	183.65-184.57	PC40:1	DLPC	0.00990424	0.0144602	0.0121822	0.00397325	0.0110851	0.00752918	0.0129979	0.0124563	0.0127271	0.00429947	0.0117916	0.00804554	0.0115456	0.00716183	0.00935369	0.0161366	0.0171023	0.0166195	0.00794179	0.00775295	0.00784737	0.0153166	0.0200207	0.0176687	0.0242258	0.021843	0.0230344
842.664	183.65-184.57	PC40:2	DLPC	0.0322642	0.0367218	0.034493	0.00740491	0.0187278	0.0130663	0.0221703	0.0197588	0.0209646	0.0214475	0.0248884	0.023168	0.0319608	0.0330628	0.0325118	0.0363645	0.039517	0.0379407	0.020283	0.0232673	0.0217752	0.0447954	0.0579986	0.051397	0.0686499	0.0663166	0.0674832
840.648	183.65-184.57	PC40:3	DLPC	0.0350321	0.042892	0.0389621	0.0132724	0.0390663	0.0261694	0.0397764	0.0383672	0.0390718	0.0257968	0.0368251	0.0313109	0.0361701	0.0390444	0.0376072	0.0720607	0.0853053	0.078683	0.0336676	0.0366284	0.035148	0.0548699	0.0722288	0.0635493	0.0828623	0.0813611	0.0821117
838.633	183.65-184.57	PC40:4	DLPC	0.14169	0.139086	0.140388	0.0716401	0.156195	0.113918	0.135871	0.151389	0.14363	0.110442	0.180316	0.145379	0.161263	0.17591	0.168586	0.311292	0.346608	0.32895	0.146095	0.170334	0.158215	0.218491	0.246265	0.232378	0.255288	0.26216	0.258724
836.617	183.65-184.57	PC40:5	DLPC	0.322596	0.329377	0.325987	0.168883	0.357632	0.263258	0.300547	0.365753	0.33315	0.273539	0.356197	0.314868	0.3307	0.357417	0.344059	0.571538	0.638433	0.604986	0.302559	0.35861	0.330585	0.463113	0.468079	0.465596	0.511229	0.56414	0.537685
834.601	183.65-184.57	PC40:6	DLPC	0.26933	0.284665	0.276997	0.167598	0.371666	0.269632	0.297621	0.32348	0.310551	0.253884	0.316181	0.285033	0.233433	0.273281	0.253357	0.449944	0.518486	0.484215	0.260523	0.281082	0.270802	0.386003	0.385366	0.385685	0.412444	0.469174	0.440809
866.664	183.65-184.57	PC42:4	DLPC	0.00943854	0.0124271	0.0109328	0.00468454	0.0124229	0.00855373	0.0140368	0.015373	0.0147049	0.00931275	0.0112561	0.0102844	0.00904972	0.0108751	0.00996241	0.0206978	0.021249	0.0209734	0.0104737	0.0116898	0.0110818	0.0178588	0.0241812	0.02102	0.0204768	0.0209564	0.0207166
864.648	183.65-184.57	PC42:5	DLPC	0.018641	0.0201103	0.0193756	0.00924678	0.0255642	0.0174055	0.0217074	0.0255646	0.023636	0.0191567	0.0219991	0.0205779	0.0199097	0.0240675	0.0219886	0.0363501	0.0411011	0.0387256	0.0194636	0.0230739	0.0212687	0.0325323	0.0388189	0.0356756	0.0501926	0.0489627	0.0495776
862.633	183.65-184.57	PC42:6	DLPC	0.0214614	0.0293853	0.0254234	0.011201	0.0330631	0.022132	0.0264891	0.02682	0.0266546	0.0214143	0.0261714	0.0237928	0.0213667	0.0272707	0.0243187	0.0426794	0.0464329	0.0445561	0.024516	0.0284383	0.0264772	0.0354768	0.0486996	0.0420882	0.0816802	0.0783987	0.0800395
650.512	509.06-509.99	PE(O-)30:0	PE31:1	0.0137544	0.0191174	0.0164359	0.0255063	0.011619	0.0185627	0.00639553	0.00762959	0.00701256	0.0409363	0.0139837	0.02746	0.0390593	0.034539	0.0367991	0.0112148	0.0097295	0.0104721	0.0147141	0.0154359	0.015075	0.00961191	0.0104475	0.0100297	0.0230712	0.0346074	0.0288393
648.497	507.05-507.98	PE(O-)30:1	PE31:1	0.00550308	0.011647	0.00857502	0.0155915	0.00719737	0.0113945	0.00514162	0.0058409	0.00549126	0.0225266	0.0101573	0.0163419	0.0253822	0.025931	0.0256566	0.00759035	0.00764893	0.00761964	0.0092267	0.00991481	0.00957075	0.00418171	0.00563129	0.0049065	0.00994299	0.0138107	0.0118768
674.512	533.06-533.99	PE(O-)32:2	PE31:1	0.0122327	0.0251458	0.0186893	0.0222057	0.0113893	0.0167975	0.00858669	0.0101215	0.0093541	0.0302955	0.0140562	0.0221759	0.0317111	0.0393105	0.0355108	0.00973615	0.0104396	0.0100879	0.0141174	0.0127878	0.0134526	0.00779182	0.0118294	0.00981062	0.0221598	0.0275557	0.0248577
668.465	527.02-527.95	PE(O-)32:5	PE31:1	0	0.0020725	0.00103625	0.00140761	0.000582213	0.00099491	0	0.000784868	0.000392434	0	0.00331325	0.00165663	0.00949962	0.0102535	0.00987655	0.00212958	0.00256551	0.00234755	0.00135903	0.000989781	0.00117441	0	0	0	0.000683594	0.000611291	0.000647442
706.575	565.13-566.06	PE(O-)34:0	PE31:1	0.0167978	0.0205831	0.0186905	0.0100457	0.0137249	0.0118853	0.0118521	0.0134526	0.0126524	0.0227424	0.0176261	0.0201842	0.0273366	0.0324908	0.0299137	0.015708	0.0191619	0.0174349	0.0118587	0.0130261	0.0124424	0.0154934	0.018335	0.0169142	0.0190007	0.0194257	0.0192132
704.559	563.11-564.04	PE(O-)34:1	PE31:1	0.0985439	0.101978	0.100261	0.0425557	0.0531004	0.0478281	0.0405649	0.0484055	0.0444852	0.105644	0.0832385	0.0944413	0.101386	0.125042	0.113214	0.0719656	0.0865293	0.0792474	0.0639976	0.0720227	0.0680101	0.0744585	0.0737588	0.0741087	0.0848399	0.0894743	0.0871571
702.544	561.10-562.03	PE(O-)34:2	PE31:1	0.0341991	0.0358392	0.0350192	0.0198955	0.0299433	0.0249194	0.0424897	0.0465383	0.044514	0.0382968	0.0460676	0.0421822	0.0461519	0.0449267	0.0455393	0.0384716	0.0450441	0.0417579	0.0249312	0.0272565	0.0260939	0.0366802	0.0312611	0.0339706	0.0120546	0.0140996	0.0130771
700.528	559.08-560.01	PE(O-)34:3	PE31:1	0.0166273	0.0183452	0.0174862	0.0230599	0.0153806	0.0192203	0.023171	0.0233938	0.0232824	0.0385458	0.0228023	0.0306741	0.0321934	0.035929	0.0340612	0.0187267	0.0159105	0.0173186	0.0149106	0.0136972	0.0143039	0.0111575	0.0109847	0.0110711	0.0186818	0.0250548	0.0218683
698.512	557.06-557.99	PE(O-)34:4	PE31:1	0.119763	0.101805	0.110784	0.236578	0.102595	0.169587	0.0353549	0.0470707	0.0412128	0.288828	0.146458	0.217643	0.279023	0.304553	0.291788	0.134488	0.11433	0.124409	0.137032	0.099695	0.118364	0.0341606	0.0638893	0.049025	0.194408	0.263898	0.229153
696.497	555.05-555.98	PE(O-)34:5	PE31:1	0.00213827	0.00158392	0.0018611	0.000853549	0.00102382	0.000938682	0.00103582	0.00164296	0.00133939	0.00305445	0.00392682	0.00349063	0.00679263	0.0094438	0.00811821	0.00211352	0.00240094	0.00225723	0.00274605	0.00209507	0.00242056	0.000947653	0.000903971	0.000925812	0.00196694	0.00151709	0.00174202
728.559	587.11-588.04	PE(O-)36:3	PE31:1	0.0371966	0.0766194	0.056908	0.0313184	0.0498192	0.0405688	0.0425931	0.0475237	0.0450584	0.0734728	0.0535921	0.0635325	0.0775128	0.0635119	0.0705124	0.0526222	0.060541	0.0565816	0.0317597	0.047434	0.0395968	0.036056	0.0573836	0.0467198	0.190853	0.297085	0.243969
726.544	585.10-586.03	PE(O-)36:4	PE31:1	0.0692247	0.0730418	0.0711332	0.0373529	0.0564728	0.0469128	0.0705358	0.076998	0.0737669	0.0717961	0.0875335	0.0796648	0.0870097	0.0866936	0.0868516	0.0693468	0.0876009	0.0784739	0.0508431	0.0585976	0.0547203	0.0726008	0.0729734	0.0727871	0.0545791	0.064205	0.0593921
724.528	583.08-584.01	PE(O-)36:5	PE31:1	0.0981241	0.110489	0.104306	0.0897006	0.151486	0.120593	0.304461	0.323949	0.314205	0.115073	0.161267	0.13817	0.154891	0.142562	0.148727	0.139931	0.168702	0.154316	0.0728388	0.0827774	0.0778081	0.139478	0.104709	0.122093	0.0344348	0.0625722	0.0485035
722.512	581.06-581.99	PE(O-)36:6	PE31:1	0.0243277	0.0235146	0.0239211	0.0185174	0.0278381	0.0231778	0.0382093	0.0409072	0.0395583	0.0230412	0.027259	0.0251501	0.0285726	0.0359745	0.0322735	0.0258636	0.0369589	0.0314112	0.0169834	0.0175693	0.0172763	0.0171029	0.0187426	0.0179227	0.011907	0.0142582	0.0130826
754.575	613.13-614.06	PE(O-)38:4	PE31:1	0.15364	0.162593	0.158116	0.086063	0.160918	0.123491	0.131758	0.161155	0.146457	0.171481	0.207703	0.189592	0.21121	0.229618	0.220414	0.187289	0.227625	0.207457	0.121883	0.146795	0.134339	0.175162	0.177082	0.176122	0.138214	0.15728	0.147747
752.559	611.11-612.04	PE(O-)38:5	PE31:1	0.184973	0.196667	0.19082	0.141287	0.195708	0.168497	0.255862	0.289877	0.272869	0.255395	0.278073	0.266734	0.249481	0.236861	0.243171	0.240666	0.281882	0.261274	0.150316	0.173892	0.162104	0.240595	0.199637	0.220116	0.112249	0.129629	0.120939
750.544	609.10-610.03	PE(O-)38:6	PE31:1	0.162115	0.164153	0.163134	0.0804014	0.144708	0.112554	0.236197	0.269093	0.252645	0.181557	0.201238	0.191398	0.192979	0.194859	0.193919	0.177652	0.213526	0.195589	0.112614	0.135553	0.124084	0.171183	0.127575	0.149379	0.0427706	0.0505096	0.0466401
778.575	637.13-638.06	PE(O-)40:6	PE31:1	0.105739	0.10078	0.10326	0.0511261	0.0983071	0.0747166	0.107235	0.132175	0.119705	0.113347	0.138655	0.126001	0.12882	0.138651	0.133735	0.134133	0.171361	0.152747	0.0731233	0.0941861	0.0836547	0.126267	0.104564	0.115416	0.0506168	0.0659306	0.0582737
636.46	495.01-495.94	PE28:0	PE31:1	0.00953693	0.0103625	0.00994971	0.00933962	0.00435523	0.00684743	0.00422065	0.00517488	0.00469777	0.0127988	0.00533802	0.00906841	0.0134287	0.0113973	0.012413	0.00772526	0.00973695	0.00873111	0.00772588	0.00844296	0.00808442	0.00399744	0.00327504	0.00363624	0.00806649	0.0101808	0.00912366
634.445	493.00-493.93	PE28:1	PE31:1	0.00379116	0.00746257	0.00562686	0.0051588	0.00428949	0.00472415	0.00321186	0.00328457	0.00324821	0.00735392	0.00366466	0.00550929	0.00887436	0.00959883	0.00923659	0.00528802	0.00617235	0.00573018	0.00426683	0.00467846	0.00447265	0.000917569	0.00232291	0.00162024	0.0178458	0.0150977	0.0164717
632.429	490.98-491.91	PE28:2	PE31:1	0.00587695	0.00933806	0.00760751	0.00834859	0.00656876	0.00745868	0.0045165	0.00587362	0.00519506	0.0107072	0.00714525	0.00892621	0.0213198	0.0205311	0.0209254	0.00466863	0.00657522	0.00562192	0.00595392	0.00592535	0.00593963	0.00288057	0.00333061	0.00310559	0.00586061	0.00809754	0.00697907
628.398	486.95-487.88	PE28:4	PE31:1	0	0.00453901	0.0022695	0.000671359	0	0.000335679	0.000644149	0.00194804	0.0012961	0.00986056	0.00698907	0.00842481	0.00403957	0.00619891	0.00511924	0.00194365	0.0024389	0.00219128	0.000688015	0.00117422	0.000931117	0	0	0	0.0015208	0.00131763	0.00141921
626.382	484.93-485.86	PE28:5	PE31:1	0	0.00401891	0.00200946	0	0.00101503	0.000507514	0.0017347	0.00230649	0.00202059	0.00491368	0.00449576	0.00470472	0.00695774	0.00826627	0.007612	0.00203297	0.00230025	0.00216661	0.0022269	0.00053873	0.00138282	0	0	0	0.00249622	0.00264029	0.00256826
624.367	482.92-483.85	PE28:6	PE31:1	0.00100354	0.00465721	0.00283038	0.00136481	0.00150277	0.00143379	0.000392002	0.00270455	0.00154827	0.00265604	0	0.00132802	0.00736724	0.00655878	0.00696301	0.0031645	0.00292732	0.00304591	0.00298325	0.0028448	0.00291402	0	0.00111514	0.000557572	0.00278787	0.00352312	0.00315549
664.492	523.04-523.97	PE30:0	PE31:1	0.0300144	0.0358786	0.0329465	0.0123664	0.0109871	0.0116767	0.0104442	0.0130529	0.0117486	0.0209163	0.0164659	0.0186911	0.0296936	0.0291075	0.0294006	0.0163832	0.0197009	0.0180421	0.0174436	0.0148357	0.0161396	0.0122368	0.0125667	0.0124017	0.0159972	0.0175287	0.016763
662.476	521.03-521.96	PE30:1	PE31:1	0.0346976	0.0400236	0.0373606	0.0453417	0.0215423	0.033442	0.0154904	0.0209071	0.0181987	0.063828	0.0296966	0.0467623	0.0624151	0.0546299	0.0585225	0.0273531	0.0303694	0.0288613	0.0349629	0.0361865	0.0355747	0.0197766	0.0198948	0.0198357	0.0431837	0.0483613	0.0457725
660.46	519.01-519.94	PE30:2	PE31:1	0	0.00600473	0.00300236	0.00471063	0.00127867	0.00299465	0.00248142	0.00395001	0.00321572	0.00529548	0.0046631	0.00497929	0.00740408	0.00692881	0.00716644	0.00254451	0.00457045	0.00355748	0.00258089	0.00344054	0.00301071	0	0.00234884	0.00117442	0.00432617	0.00295358	0.00363988
658.445	517.00-517.93	PE30:3	PE31:1	0	0.00468085	0.00234043	0	0.0021925	0.00109625	0.000580743	0.00280232	0.00169153	0.00854914	0.00329094	0.00592004	0.00593333	0.00598548	0.00595941	0.00175286	0.00285777	0.00230531	0.000653307	0.00207492	0.00136411	0	0	0	0.00381115	0.00308488	0.00344801
656.429	514.98-515.91	PE30:4	PE31:1	0.00354847	0.00610717	0.00482782	0.00548612	0.00324054	0.00436333	0.00252592	0.00387414	0.00320003	0.0101096	0.00452923	0.00731939	0.00747744	0.0074423	0.00745987	0.00245435	0.00332801	0.00289118	0.00288305	0.00252203	0.00270254	0	0.00305646	0.00152823	0.00378941	0.00446289	0.00412615
652.398	510.95-511.88	PE30:6	PE31:1	0	0.00558708	0.00279354	0.00319785	0.00193084	0.00256434	0.00137399	0.00212175	0.00174787	0	0.00171241	0.000856203	0.0102392	0.00930863	0.0097739	0.00308838	0.0040384	0.00356339	0.00427217	0.00294755	0.00360986	0	0.000992886	0.000496443	0.00674145	0.00914602	0.00794374
692.523	551.08-552.00	PE32:0	PE31:1	0.117933	0.1474	0.132666	0.0468148	0.0718477	0.0593313	0.0597993	0.0636046	0.0617019	0.118127	0.0950357	0.106582	0.125468	0.145975	0.135721	0.0676945	0.0748006	0.0712475	0.0605002	0.0600531	0.0602766	0.0711003	0.0770932	0.0740967	0.103413	0.113664	0.108539
690.507	549.06-549.99	PE32:1	PE31:1	0.227371	0.223136	0.225254	0.0911335	0.11959	0.105362	0.11041	0.124928	0.117669	0.179698	0.185503	0.1826	0.208834	0.233395	0.221114	0.169896	0.216699	0.193297	0.154347	0.167705	0.161026	0.105893	0.105353	0.105623	0.120891	0.143784	0.132338
688.492	547.04-547.97	PE32:2	PE31:1	0.0273908	0.0360993	0.031745	0.0168753	0.0239532	0.0204142	0.0199811	0.0245331	0.0222571	0.0358898	0.027365	0.0316274	0.0315784	0.0345151	0.0330467	0.038482	0.0462588	0.0423704	0.0406197	0.0411673	0.0408935	0.0143991	0.0154453	0.0149222	0.014537	0.015225	0.014881
686.476	545.03-545.96	PE32:3	PE31:1	0.00455201	0.00588652	0.00521927	0.00187931	0.00527552	0.00357741	0.00400044	0.00516172	0.00458108	0.00820053	0.00736836	0.00778445	0.0101935	0.0126067	0.0114001	0.00547648	0.00654547	0.00601098	0.00614479	0.00521096	0.00567787	0.00228264	0.00278971	0.00253618	0.00448779	0.00478421	0.004636
684.46	543.01-543.94	PE32:4	PE31:1	0	0.00510638	0.00255319	0.00130504	0.000500923	0.000902982	0.000585466	0.00256496	0.00157521	0	0.00444556	0.00222278	0.00458677	0.00709924	0.005843	0.0018557	0.00301018	0.00243294	0.00183001	0.00242713	0.00212857	0	0.00215249	0.00107624	0.00188283	0.0034197	0.00265126
682.445	541.00-541.93	PE32:5	PE31:1	0.0043946	0.00648542	0.00544001	0.00617389	0.00363054	0.00490221	0.00340492	0.00356549	0.00348521	0.015239	0.00442325	0.00983115	0.00866781	0.011846	0.0102569	0.0015254	0.0016438	0.0015846	0.000719372	0.000312916	0.000516144	0.00252332	0.00104846	0.00178589	0.00100815	0.00163876	0.00132345
680.429	538.98-539.91	PE32:6	PE31:1	0.0198282	0.0310717	0.0254499	0.0438902	0.0194859	0.0316881	0.0102874	0.0104098	0.0103486	0.0609396	0.0224398	0.0416897	0.0700572	0.0624309	0.066244	0.0158625	0.0158048	0.0158336	0.0259622	0.0246747	0.0253185	0.00906288	0.0100511	0.009557	0.0279768	0.0409105	0.0344437
720.554	579.11-580.03	PE34:0	PE31:1	0.194051	0.226186	0.210118	0.0655033	0.127513	0.0965084	0.119458	0.141701	0.130579	0.179133	0.199593	0.189363	0.208652	0.245105	0.226879	0.180541	0.224382	0.202461	0.127136	0.135814	0.131475	0.157547	0.175908	0.166727	0.166017	0.169097	0.167557
718.539	577.09-578.02	PE34:1	PE31:1	1.82197	2.0801	1.95103	0.536929	0.999762	0.768346	0.943008	1.10228	1.02264	1.60355	1.64422	1.62389	1.8252	2.13751	1.98136	1.54094	1.95011	1.74552	1.24674	1.36354	1.30514	1.2122	1.34061	1.2764	1.35883	1.40126	1.38004
716.523	575.08-576.00	PE34:2	PE31:1	0.435071	0.515303	0.475187	0.260315	0.495199	0.377757	0.671869	0.726861	0.699365	0.452324	0.523438	0.487881	0.464332	0.534951	0.499642	0.526549	0.635455	0.581002	0.325279	0.409639	0.367459	0.323319	0.338304	0.330811	0.263087	0.286544	0.274815
714.507	573.06-573.99	PE34:3	PE31:1	0.0429162	0.0539638	0.04844	0.0241252	0.0444317	0.0342784	0.0477876	0.0595659	0.0536767	0.0427789	0.0652387	0.0540088	0.050454	0.0604871	0.0554705	0.0516864	0.073628	0.0626572	0.0347585	0.0407246	0.0377416	0.0323518	0.0342509	0.0333013	0.0294777	0.0378898	0.0336837
712.492	571.04-571.97	PE34:4	PE31:1	0.0237308	0.0229236	0.0233272	0.00657755	0.0135127	0.0100451	0.00964942	0.0147512	0.0122003	0.0187417	0.0188755	0.0188086	0.0244313	0.0227137	0.0235725	0.0153208	0.0214473	0.0183841	0.0116585	0.011371	0.0115148	0.00938252	0.0108847	0.0101336	0.0145999	0.0167786	0.0156893
710.476	569.03-569.96	PE34:5	PE31:1	0.00438804	0.00988968	0.00713886	0.00597005	0.0066344	0.00630222	0.0037808	0.0064669	0.00512385	0.0106574	0.00591254	0.00828495	0.0167375	0.0125138	0.0146257	0.00731302	0.00712416	0.00721859	0.0092188	0.00508704	0.00715292	0.0026963	0.00637966	0.00453798	0.0107954	0.0127632	0.0117793
708.46	567.01-567.94	PE34:6	PE31:1	0.00386987	0.00527187	0.00457087	0.00247829	0.00386227	0.00317028	0.00296028	0.00384031	0.00340029	0.00459827	0.00451807	0.00455817	0.0090953	0.0101502	0.00962277	0.00456807	0.00459665	0.00458236	0.0035084	0.004351	0.0039297	0.00191411	0.00292309	0.0024186	0.00363712	0.00431101	0.00397407
748.586	607.14-608.07	PE36:0	PE31:1	0.228972	0.243696	0.236334	0.191096	0.333121	0.262109	0.286379	0.319195	0.302787	0.251046	0.289012	0.270029	0.290117	0.315745	0.302931	0.304212	0.375472	0.339842	0.179964	0.186072	0.183018	0.230968	0.260458	0.245713	0.178995	0.204826	0.19191
746.57	605.12-606.05	PE36:1	PE31:1	2.44952	2.51087	2.4802	1.678	3.2188	2.4484	2.21939	2.32938	2.27439	2.26859	2.91896	2.59378	2.70343	2.87253	2.78798	2.90217	3.61597	3.25907	1.88655	1.91546	1.90101	2.28052	2.52296	2.40174	1.79603	1.92189	1.85896
744.554	603.11-604.03	PE36:2	PE31:1	3.30437	3.30142	3.30289	1.70011	3.30522	2.50267	2.94359	3.22344	3.08352	2.70568	3.29611	3.00089	3.00243	3.37582	3.18913	3.06773	4.05488	3.5613	2.32065	2.79755	2.5591	2.48333	2.68692	2.58512	2.14934	2.33917	2.24426
742.539	601.09-602.02	PE36:3	PE31:1	0.757648	0.939007	0.848327	0.449558	0.894161	0.67186	0.904457	0.894161	0.899309	0.779316	1.01697	0.898142	0.852924	0.871596	0.86226	0.885604	1.0311	0.95835	0.676516	0.754357	0.715437	0.588	0.711766	0.649883	0.650263	0.938293	0.794278
740.523	599.08-600.00	PE36:4	PE31:1	0.580329	0.672955	0.626642	0.29277	0.68031	0.48654	0.579802	0.625269	0.602536	0.488894	0.692799	0.590847	0.715579	0.76644	0.74101	0.622376	0.736258	0.679317	0.479174	0.516726	0.49795	0.455028	0.469083	0.462055	0.506903	0.577272	0.542087
738.507	597.06-597.99	PE36:5	PE31:1	0.101069	0.112136	0.106602	0.0757535	0.150083	0.112918	0.116408	0.140079	0.128244	0.0946879	0.111066	0.102877	0.119595	0.123057	0.121326	0.118593	0.152377	0.135485	0.080624	0.0854737	0.0830489	0.0650872	0.0620998	0.0635935	0.0411141	0.0537745	0.0474443
736.492	595.04-595.97	PE36:6	PE31:1	0.0197691	0.0307092	0.0252392	0.0136815	0.0233985	0.01854	0.0204645	0.0244654	0.022465	0.024419	0.0228971	0.0236581	0.0197392	0.0199556	0.0198474	0.0208656	0.0314349	0.0261502	0.0108682	0.0152548	0.0130615	0.0115599	0.0120888	0.0118243	0.00726228	0.0100602	0.00866122
776.617	635.17-636.10	PE38:0	PE31:1	0.0649351	0.0547754	0.0598552	0.034841	0.0583893	0.0466151	0.0640928	0.0780528	0.0710728	0.0732902	0.0795125	0.0764013	0.0840738	0.088166	0.0861199	0.0618461	0.0813865	0.0716163	0.0360336	0.0449235	0.0404786	0.0615636	0.0485699	0.0550668	0.0218819	0.029841	0.0258614
774.601	633.15-634.08	PE38:1	PE31:1	0.154014	0.114492	0.134253	0.0771864	0.13268	0.104933	0.107131	0.135939	0.121535	0.114326	0.12944	0.121883	0.166887	0.177928	0.172407	0.153514	0.176151	0.164832	0.0997701	0.100939	0.100355	0.123383	0.11719	0.120287	0.0787391	0.0811238	0.0799314
772.586	631.14-632.07	PE38:2	PE31:1	0.734324	0.546612	0.640468	0.17237	0.363701	0.268035	0.270713	0.279566	0.27514	0.302424	0.437165	0.369794	0.613527	0.670632	0.642079	0.525367	0.652801	0.589084	0.483708	0.509364	0.496536	0.449891	0.462463	0.456177	0.374773	0.395332	0.385052
770.57	629.12-630.05	PE38:3	PE31:1	2.75115	2.17013	2.46064	0.740407	1.5705	1.15545	1.29816	1.4832	1.39068	1.70091	2.24003	1.97047	2.55871	2.66947	2.61409	2.50116	2.87908	2.69012	2.13595	2.15251	2.14423	1.96541	1.93505	1.95023	1.71216	1.90276	1.80746
768.554	627.11-628.03	PE38:4	PE31:1	4.83533	4.988	4.91167	2.54771	5.52092	4.03432	3.99254	4.58442	4.28848	4.84114	5.92068	5.38091	5.48228	5.8118	5.64704	5.34425	6.61874	5.98149	3.62991	3.93932	3.78461	4.57732	4.28164	4.42948	3.91531	4.29863	4.10697
766.539	625.09-626.02	PE38:5	PE31:1	1.61819	1.69329	1.65574	0.885752	1.88681	1.38628	1.27677	1.45871	1.36774	1.62366	1.88559	1.75462	1.76958	1.87697	1.82327	1.72271	2.26443	1.99357	1.21868	1.43709	1.32789	1.35134	1.22362	1.28748	1.08085	1.28913	1.18499
764.523	623.08-624.00	PE38:6	PE31:1	0.655975	0.624484	0.64023	0.353688	0.756791	0.555239	0.930109	1.18524	1.05767	0.728918	0.77553	0.752224	0.763519	0.785114	0.774316	0.899612	1.31406	1.10683	0.462361	0.5516	0.506981	0.522074	0.45393	0.488002	0.25249	0.322672	0.287581
804.648	663.20-664.13	PE40:0	PE31:1	0.0146727	0.0173838	0.0160282	0.012062	0.016247	0.0141545	0.0160064	0.0184354	0.0172209	0.0151228	0.017983	0.0165529	0.0232643	0.0300573	0.0266608	0.0160249	0.0234493	0.0197371	0.00985409	0.0121614	0.0110078	0.016599	0.0209432	0.0187711	0.0110113	0.0127158	0.0118635
802.633	661.18-662.11	PE40:1	PE31:1	0.0276269	0.02	0.0238135	0.0291815	0.0446642	0.0369228	0.0388581	0.0439034	0.0413808	0.0259296	0.0321731	0.0290514	0.0342444	0.0342828	0.0342636	0.0423385	0.0449959	0.0436672	0.0190382	0.0186432	0.0188407	0.0263087	0.0346621	0.0304854	0.0202753	0.0177747	0.019025
800.617	659.17-660.10	PE40:2	PE31:1	0.0782697	0.0557998	0.0670348	0.0331161	0.0623242	0.0477202	0.0491019	0.056203	0.0526524	0.0469456	0.0621765	0.054561	0.0691873	0.0816173	0.0754023	0.0740638	0.0890619	0.0815629	0.0484039	0.0524194	0.0504116	0.0510003	0.0607476	0.0558739	0.0466426	0.0459512	0.0462969
798.601	657.15-658.08	PE40:3	PE31:1	0.154139	0.136131	0.145135	0.0627303	0.122725	0.0927276	0.0979855	0.111176	0.104581	0.15679	0.185721	0.171255	0.215413	0.227314	0.221363	0.247159	0.313694	0.280427	0.131865	0.139702	0.135784	0.178749	0.194865	0.186807	0.144622	0.155955	0.150289
796.586	655.14-656.07	PE40:4	PE31:1	0.606133	0.566414	0.586274	0.296151	0.593181	0.444666	0.500132	0.553266	0.526699	0.815206	0.963353	0.88928	1.03011	1.04407	1.03709	0.996698	1.2838	1.14025	0.60158	0.639545	0.620562	0.851741	0.933802	0.892772	0.678704	0.740977	0.709841
794.57	653.12-654.05	PE40:5	PE31:1	0.983425	0.897636	0.940531	0.392901	0.777027	0.584964	0.831585	0.99335	0.912467	1.09475	1.2173	1.15603	1.36156	1.32004	1.3408	1.28853	1.71884	1.50369	0.872577	1.00872	0.940648	1.04846	1.15553	1.102	0.796682	0.902627	0.849655
792.554	651.11-652.03	PE40:6	PE31:1	1.14629	0.961608	1.05395	0.466722	0.9906	0.728661	1.13424	1.38315	1.25869	1.15697	1.12706	1.14202	1.3591	1.40748	1.38329	1.46733	1.96628	1.7168	0.820514	1.02125	0.920882	1.03913	1.08064	1.05988	0.577553	0.715686	0.646619
832.679	691.23-692.16	PE42:0	PE31:1	0.00548996	0.00751773	0.00650385	0.00428022	0.0107297	0.00750494	0.0097739	0.0105416	0.0101578	0.00894754	0.00616354	0.00755554	0.00919642	0.0059636	0.00758001	0.00797328	0.0116698	0.00982156	0.003084	0.0043038	0.0036939	0.00644179	0.0100067	0.00822422	0.00783212	0.00787229	0.00785221
830.664	689.22-690.15	PE42:1	PE31:1	0.0259675	0.0313081	0.0286378	0.0281157	0.0556004	0.0418581	0.0565455	0.0615878	0.0590666	0.0336819	0.0400993	0.0368906	0.0248366	0.0213451	0.0230909	0.0438499	0.0517238	0.0477869	0.0182224	0.0175893	0.0179058	0.0259702	0.0312981	0.0286342	0.01515	0.0146357	0.0148928
828.648	687.20-688.13	PE42:2	PE31:1	0.0370523	0.032238	0.0346452	0.0185582	0.0375624	0.0280603	0.0426017	0.0463205	0.0444611	0.0315571	0.0296798	0.0306185	0.0368316	0.0317132	0.0342724	0.0338077	0.0386127	0.0362102	0.0215137	0.0238032	0.0226585	0.0236838	0.0284788	0.0260813	0.0143561	0.0162215	0.0152888
826.633	685.18-686.11	PE42:3	PE31:1	0.0171586	0.0232388	0.0201987	0.0139514	0.0218337	0.0178926	0.024428	0.0271941	0.025811	0.0190405	0.0234047	0.0212226	0.025507	0.0245356	0.0250213	0.0216469	0.0290225	0.0253347	0.0158174	0.0155844	0.0157009	0.018043	0.0202949	0.019169	0.0134089	0.0132177	0.0133133
824.617	683.17-684.10	PE42:4	PE31:1	0.0458678	0.0379196	0.0418937	0.0238162	0.0476787	0.0357475	0.0373389	0.0446741	0.0410065	0.0390936	0.0469935	0.0430436	0.0618383	0.0593985	0.0606184	0.0504478	0.0645897	0.0575187	0.0335437	0.0424219	0.0379828	0.0468186	0.0491997	0.0480092	0.0379161	0.0387053	0.0383107
822.601	681.15-682.08	PE42:5	PE31:1	0.0571822	0.0757841	0.0664831	0.0294967	0.0585702	0.0440334	0.0452698	0.0545099	0.0498899	0.052988	0.0802822	0.0666351	0.095637	0.0882028	0.0919199	0.0813121	0.0998906	0.0906014	0.0555831	0.0619413	0.0587622	0.0720367	0.0757854	0.073911	0.092665	0.102255	0.0974602
820.586	679.14-680.07	PE42:6	PE31:1	0.0632691	0.0606856	0.0619773	0.0247886	0.0540659	0.0394272	0.0382628	0.0449969	0.0416298	0.0571381	0.066477	0.0618076	0.0778839	0.0816011	0.0797425	0.0679859	0.092823	0.0804044	0.0499849	0.0644658	0.0572254	0.0669826	0.0737218	0.0703522	0.098588	0.120063	0.109326
858.695	717.25-718.18	PE44:1	PE31:1	0.00307622	0.00235619	0.0027162	0.00343167	0.00861508	0.00602338	0.00513433	0.00671375	0.00592404	0.00839973	0.00372602	0.00606287	0.00725638	0.00596348	0.00660993	0.00724074	0.0105228	0.00888179	0.00264487	0.00413073	0.0033878	0.00354994	0.00846546	0.0060077	0.003073	0.00300282	0.00303791
856.679	715.23-716.16	PE44:2	PE31:1	0.00585071	0.0085658	0.00720826	0.00386842	0.0106292	0.0072488	0.00853421	0.00975527	0.00914474	0	0.0068552	0.0034276	0.0101293	0.0126097	0.0113695	0.00833146	0.0128392	0.0105854	0.00504747	0.00576118	0.00540433	0.00591531	0.0103771	0.00814623	0.00418849	0.00400072	0.0040946
854.664	713.22-714.15	PE44:3	PE31:1	0.00711006	0.00885737	0.00798371	0.00499651	0.00862476	0.00681063	0.0104318	0.0118758	0.0111538	0.0063247	0.00784248	0.00708359	0.0183415	0.0155444	0.016943	0.00999041	0.0151251	0.0125578	0.00687893	0.00808946	0.00748419	0.00564455	0.0086507	0.00714763	0.0052642	0.00386133	0.00456277
852.648	711.20-712.13	PE44:4	PE31:1	0.0106717	0.0114657	0.0110687	0.0109814	0.0202266	0.015604	0.0158671	0.0186075	0.0172373	0.0160691	0.0185576	0.0173133	0.0193029	0.0231379	0.0212204	0.0209924	0.0204573	0.0207249	0.0142453	0.0123542	0.0132998	0.00975105	0.0168605	0.0133058	0.0105011	0.0110131	0.0107571
850.633	709.18-710.11	PE44:5	PE31:1	0.0175981	0.0236879	0.020643	0.00843316	0.0170839	0.0127585	0.0137083	0.0171653	0.0154368	0.0193891	0.0229529	0.021171	0.0304846	0.0313601	0.0309223	0.0205521	0.0263767	0.0234644	0.0190033	0.0180326	0.0185179	0.0149932	0.020143	0.0175681	0.0180588	0.0216829	0.0198709
848.617	707.17-708.10	PE44:6	PE31:1	0.0107044	0.0121434	0.0114239	0.00331187	0.00890114	0.00610651	0.00870403	0.0105959	0.00964998	0.0103752	0.00810464	0.0092399	0.0150789	0.0180837	0.0165813	0.011326	0.0148962	0.0131111	0.00846362	0.0102413	0.00935244	0.0100707	0.0147229	0.0123968	0.0189507	0.0216548	0.0203027
492.48	263.84-264.77	Cer32:1(-H2O)	C17Cer	0.0982028	0.219086	0.158644	0.0429096	0.0673927	0.0551511	0.0432202	0.047121	0.0451706	0	0.157647	0.0788236	0.0236572	0	0.0118286	0.0224051	0.0316163	0.0270107	0.0333609	0	0.0166804	0.0663774	0.061311	0.0638442	0.0294372	0.0224328	0.025935
538.52	263.84-264.77	Cer34:1	C17Cer	0.424439	0.698834	0.561636	0.425122	0.467736	0.446429	0.511174	0.554817	0.532996	0.658483	0.728826	0.693655	0.785725	0.711419	0.748572	0.752945	0.697319	0.725132	0.405259	0.44834	0.426799	1.30089	1.20544	1.25316	0.474926	0.455018	0.464972
520.51	263.84-264.77	Cer34:1(-H2O)	C17Cer	0.752768	1.25092	1.00184	0.833233	1.01428	0.923758	0.968936	1.03307	1.001	1.33415	1.36814	1.35115	1.09444	0.78789	0.941165	0.709763	0.837228	0.773495	0.445909	0.483393	0.464651	2.25159	2.45928	2.35544	0.553792	0.546422	0.550107
518.49	263.84-264.77	Cer34:2(-H2O)	C17Cer	0.0622458	0.0561781	0.059212	0.111507	0.0562454	0.0838764	0.045168	0.0422775	0.0437228	0.192945	0.154797	0.173871	0.0454587	0	0.0227294	0.0180902	0.0459439	0.0320171	0	0.007551	0.0037755	0.0430454	0.0420287	0.042537	0.0469976	0.061215	0.0541063
566.55	263.84-264.77	Cer36:1	C17Cer	0.0480782	0	0.0240391	0.0435734	0.0309825	0.037278	0.0565873	0.0626429	0.0596151	0	0.162589	0.0812946	0.0470939	0.0791734	0.0631336	0.0673567	0.0681171	0.0677369	0.00698451	0.0523467	0.0296656	0.133767	0.131499	0.132633	0.0386867	0.0440429	0.0413648
548.54	263.84-264.77	Cer36:1(-H2O)	C17Cer	0.219264	0.528897	0.37408	0.491537	0.230979	0.361258	0.157031	0.170158	0.163594	0.596497	0.448355	0.522426	0.403723	0.135495	0.269609	0.076092	0.0883927	0.0822423	0.0752297	0.0545681	0.0648989	0.229637	0.252166	0.240901	0.0543595	0.060592	0.0574758
594.58	263.84-264.77	Cer38:1	C17Cer	0.037236	0.179779	0.108508	0.21729	0.125442	0.171366	0.124999	0.118874	0.121937	0.257852	0.16583	0.211841	0.025091	0	0.0125455	0.0500878	0.0700303	0.0600591	0.0220509	0.0639002	0.0429756	0.0740981	0.0855751	0.0798366	0.0163466	0.0205967	0.0184716
576.57	263.84-264.77	Cer38:1(-H2O)	C17Cer	0.0402335	0	0.0201168	0.0431991	0.0785826	0.0608908	0.141209	0.125191	0.1332	0	0.101618	0.0508088	0	0	0	0.0293007	0.0582023	0.0437515	0	0.0287741	0.014387	0.0964468	0.109287	0.102867	0.0269627	0.0183097	0.0226362
622.61	263.84-264.77	Cer40:1	C17Cer	0.0653745	0.428109	0.246742	0.484309	0.336084	0.410197	0.36495	0.342238	0.353594	0.631424	0.388822	0.510123	0.442707	0.222305	0.332506	0.247066	0.266843	0.256955	0.336537	0.256422	0.29648	0.247357	0.246709	0.247033	0.0644227	0.0549233	0.059673
604.6	263.84-264.77	Cer40:1(-H2O)	C17Cer	0.154782	0.441765	0.298273	0.395526	0.343458	0.369492	0.468047	0.417009	0.442528	0.488214	0.432162	0.460188	0.232179	0.147255	0.189717	0.136219	0.158339	0.147279	0.0818926	0.0758682	0.0788804	0.233351	0.249856	0.241603	0.0715326	0.0690116	0.0702721
650.65	263.84-264.77	Cer42:1	C17Cer	0.188502	0.252143	0.220323	0.305917	0.453382	0.37965	0.610423	0.582696	0.596559	0.397427	0.378191	0.387809	0.35077	0.297144	0.323957	0.362781	0.413631	0.388206	0.173409	0.172577	0.172993	0.287832	0.344278	0.316055	0.108242	0.126971	0.117607
632.63	263.84-264.77	Cer42:1(-H2O)	C17Cer	0.265434	0.35409	0.309762	0.422356	0.688152	0.555254	0.917174	0.832783	0.874979	0.616152	0.37075	0.493451	0.376821	0.34152	0.35917	0.482025	0.558597	0.520311	0.212716	0.18479	0.198753	0.420571	0.398732	0.409652	0.153487	0.168534	0.161011
630.62	263.84-264.77	Cer42:2(-H2O)	C17Cer	0.423652	0.751001	0.587326	0.534117	0.738639	0.636378	0.89823	0.801301	0.849765	0.993227	0.666722	0.829975	0.869712	0.810649	0.84018	0.822198	0.938619	0.880409	0.472896	0.454365	0.46363	0.963506	0.945214	0.95436	0.405278	0.423126	0.414202
678.68	263.84-264.77	Cer44:1	C17Cer	0.0569526	1.09113	0.57404	0.984226	0.403707	0.693967	0.277588	0.229231	0.253409	1.48705	0.816354	1.1517	2.03413	0.983186	1.50866	0.30015	0.406275	0.353212	0.791738	0.568597	0.680168	0.0234946	0.0337817	0.0286382	0.355735	0.321485	0.33861
590.45	263.84-264.77	CerP32:1	C17Cer	5.58465	22.7643	14.1745	17.1073	8.50827	12.8078	4.5544	4.4317	4.49305	22.6527	18.2197	20.4362	6.77567	2.30354	4.5396	0.0781347	0.0915592	0.0848469	0.15335	0.127926	0.140638	1.47579	2.26167	1.86873	0.122245	0.136558	0.129401
628.51	263.84-264.77	CerP36:1(-H2O)	C17Cer	0.054047	0	0.0270235	0.0218404	0.0973343	0.0595873	0.128832	0.116103	0.122468	0	0.149052	0.0745259	0.136398	0.122095	0.129247	0.0801368	0.116916	0.0985265	0	0.0425098	0.0212549	0.0955649	0.0852647	0.0904148	0.0406417	0.0371995	0.0389206
616.48	263.84-264.77	HexCer28:1	C8GC	0.0258625	0.00936958	0.0176161	0.0219359	0.0138565	0.0178962	0.0125879	0.0126871	0.0126375	0.025747	0.0124721	0.0191096	0.0136859	0.0174116	0.0155488	0.00813522	0.0107724	0.00945383	0.00939713	0.00944946	0.00942329	0.0142329	0.0130188	0.0136258	0.00601387	0.00763053	0.0068222
598.47	263.84-264.77	HexCer28:1(-H2O)	C8GC	0.0172439	0.0220804	0.0196621	0.0266655	0.00946358	0.0180646	0.00464454	0.00585906	0.0052518	0.0417829	0.0129685	0.0273757	0.0154504	0.014072	0.0147612	0.00260964	0.00287291	0.00274128	0.0043468	0.00537649	0.00486164	0.00548598	0.0046681	0.00507704	0.0106907	0.011004	0.0108474
596.45	263.84-264.77	HexCer28:2(-H2O)	C8GC	0.0076807	0.0125532	0.0101169	0.0219218	0.013435	0.0176784	0.00688138	0.00755645	0.00721892	0.0412351	0.0144132	0.0278241	0.017289	0.0144161	0.0158526	0.00370482	0.0052302	0.00446751	0.00522392	0.00441091	0.00481741	0.00656353	0.00681136	0.00668745	0.00454453	0.0041505	0.00434752
626.5	263.84-264.77	HexCer30:1(-H2O)	C8GC	0.0180638	0.0160126	0.0170382	0.0236798	0.0155023	0.0195911	0.0101362	0.0106282	0.0103822	0.0517762	0.0188086	0.0352924	0.021462	0.0168441	0.019153	0.0049383	0.00666682	0.00580256	0.0067041	0.00754455	0.00712433	0.0166632	0.0125239	0.0145936	0.00684632	0.00744699	0.00714665
624.48	263.84-264.77	HexCer30:2(-H2O)	C8GC	0.0081464	0.015989	0.0120677	0.0272259	0.0143605	0.0207932	0.0116595	0.0156192	0.0136394	0.0423141	0.0244701	0.0333921	0.0200833	0.010801	0.0154421	0.00642735	0.00768673	0.00705704	0.0100922	0.0110036	0.0105479	0.0110568	0.00929473	0.0101757	0.00514763	0.0044974	0.00482251
654.53	263.84-264.77	HexCer32:1(-H2O)	C8GC	0.0360488	0.0328369	0.0344428	0.0443403	0.0191532	0.0317468	0.0152259	0.0153957	0.0153108	0.0647908	0.0246821	0.0447364	0.0183461	0.0132097	0.0157779	0.00796248	0.0103211	0.00914178	0.0123672	0.0111775	0.0117723	0.0140272	0.0124374	0.0132323	0.00645077	0.00809544	0.0072731
652.52	263.84-264.77	HexCer32:2(-H2O)	C8GC	0.0325266	0.0300709	0.0312987	0.0295682	0.022152	0.0258601	0.017005	0.019406	0.0182055	0.0478918	0.0266008	0.0372463	0.0330432	0.0218116	0.0274274	0.0113553	0.0137046	0.0125299	0.010509	0.0130095	0.0117593	0.0145032	0.011687	0.0130951	0.00384335	0.00698982	0.00541658
522.52	265.85-266.78	DHCer34:0(-H2O)	C17Cer	0.0495409	0.158952	0.104246	0.145765	0.0916072	0.118686	0.0861319	0.0720309	0.0790814	0	0.150993	0.0754964	0.155321	0.0421751	0.098748	0.0144669	0.0449319	0.0296994	0.04025	0.0341111	0.0371806	0.0702548	0.0625017	0.0663782	0.0182406	0.012333	0.0152868
682.56	263.84-264.77	HexCer34:1(-H2O)	C8GC	0.168188	0.0972734	0.132731	0.132577	0.176204	0.154391	0.200028	0.251037	0.225532	0.285442	0.113906	0.199674	0.0574017	0.0737412	0.0655714	0.0994528	0.101804	0.100628	0.0454718	0.0478808	0.0466763	0.157971	0.155135	0.156553	0.120302	0.136718	0.12851
680.55	263.84-264.77	HexCer34:2(-H2O)	C8GC	0.0186344	0.034933	0.0267837	0.0467761	0.0204729	0.0336245	0.0160925	0.0143306	0.0152115	0.106159	0.0296017	0.0678802	0.0502682	0.0357352	0.0430017	0.0143692	0.0173389	0.0158541	0.0298025	0.026093	0.0279478	0.00694433	0.00650901	0.00672667	0.0224559	0.022467	0.0224615
677.56	183.64-184.57	SM32:0	C12SM	0.0290634	0.030331	0.0296972	0.0372145	0.0232136	0.0302141	0.0277472	0.0318023	0.0297748	0.0501162	0.0307898	0.040453	0.0543868	0.0330658	0.0437263	0.0219155	0.0273539	0.0246347	0.018282	0.0182176	0.0182498	0.0168978	0.0201595	0.0185287	0.0213814	0.0231991	0.0222902
606.62	265.85-266.78	DHCer40:0(-H2O)	C17Cer	0.200466	0.830142	0.515304	0.686121	0.453036	0.569579	0.435586	0.397067	0.416327	1.07515	0.679925	0.877537	0.312169	0.126874	0.219521	0.032125	0.0613104	0.0467177	0.0488562	0.0080897	0.0284729	0.14646	0.155416	0.150938	0.0239169	0.00639758	0.0151572
710.59	263.84-264.77	HexCer36:1(-H2O)	C8GC	0.0240194	0.0168006	0.02041	0.0352478	0.0219485	0.0285982	0.01431	0.0176373	0.0159736	0.0578851	0.0222613	0.0400732	0.0239626	0.0279633	0.025963	0.0116849	0.0112451	0.011465	0.0177759	0.015056	0.0164159	0.0139778	0.0172806	0.0156292	0.0206174	0.0265544	0.0235859
634.65	265.85-266.78	DHCer42:0(-H2O)	C17Cer	0.0535419	0.187289	0.120416	0.267753	0.344812	0.306282	0.578729	0.550926	0.564827	0.290206	0.235498	0.262852	0.0724674	0	0.0362337	0.0827388	0.11655	0.0996446	0.0375028	0.0305942	0.0340485	0.140805	0.151305	0.146055	0.0360607	0.0421033	0.039082
708.58	263.84-264.77	HexCer36:2(-H2O)	C8GC	0.0105077	0.00802994	0.00926881	0.0131832	0.00840711	0.0107952	0.00320346	0.00426974	0.0037366	0.0298805	0.0126171	0.0212488	0.0105242	0.00487701	0.00770061	0.00244293	0.00272932	0.00258612	0.0034131	0.00639593	0.00490452	0.00310243	0.00345807	0.00328025	0.00484393	0.00543157	0.00513775
738.62	263.84-264.77	HexCer38:1(-H2O)	C8GC	0.0191263	0.00969267	0.0144095	0.0112465	0.0204619	0.0158542	0.0234036	0.0303496	0.0268766	0.0356906	0.0123996	0.0240451	0.0180428	0.0176064	0.0178246	0.0109995	0.0119448	0.0114721	0.0100376	0.00958675	0.00981215	0.0101537	0.0123375	0.0112456	0.00802778	0.00994981	0.0089888
705.59	183.64-184.57	SM34:0	C12SM	0.237728	0.19673	0.217229	0.190387	0.312788	0.251588	0.427282	0.481396	0.454339	0.347991	0.310961	0.329476	0.233227	0.301242	0.267234	0.303528	0.364214	0.333871	0.156266	0.204641	0.180453	0.389534	0.435609	0.412572	0.221829	0.24839	0.23511
632.63	265.85-266.78	DHCer42:1(-H2O)	C17Cer	0.0118392	0	0.00591959	0.09267	0.231093	0.161882	0.321011	0.288672	0.304842	0.0915173	0.177884	0.134701	0.0578993	0.084424	0.0711617	0.0924818	0.12306	0.107771	0.042526	0.0310847	0.0368053	0.147766	0.148213	0.147989	0.0248733	0.0414584	0.0331659
736.61	263.84-264.77	HexCer38:2(-H2O)	C8GC	0.00711006	0.00642238	0.00676622	0.012238	0.00750665	0.00987234	0.0056829	0.0066869	0.0061849	0.0228586	0.00686078	0.0148597	0.0105239	0.0076936	0.00910877	0.00410413	0.00379384	0.00394899	0.00590723	0.00643278	0.00617001	0.00293798	0.00467141	0.00380469	0.00226184	0.00525997	0.00376091
766.66	263.84-264.77	HexCer40:1(-H2O)	C8GC	0.042116	0.02829	0.035203	0.0422039	0.0357719	0.0389879	0.0653371	0.0675411	0.0664391	0.0685259	0.0304552	0.0494905	0.0164989	0.0227555	0.0196272	0.0254815	0.0278149	0.0266482	0.0106511	0.0126799	0.0116655	0.0329477	0.0371278	0.0350377	0.0206898	0.0258299	0.0232598
764.64	263.84-264.77	HexCer40:2(-H2O)	C8GC	0.0154532	0.00582348	0.0106384	0.0202816	0.00602732	0.0131545	0.00613741	0.0068474	0.0064924	0.0315571	0.0105031	0.0210301	0.019458	0.0105009	0.0149795	0.00472579	0.00615255	0.00543917	0.00609831	0.00676445	0.00643138	0.00442099	0.00529897	0.00485998	0.00702993	0.0071017	0.00706581
733.62	183.64-184.57	SM36:0	C12SM	0.0120294	0.0123641	0.0121967	0.012451	0.0137663	0.0131087	0.0317135	0.0322228	0.0319682	0.0170817	0.016689	0.0168853	0.019137	0.0156167	0.0173768	0.0223007	0.0234492	0.022875	0.0150344	0.0144386	0.0147365	0.0280565	0.031214	0.0296353	0.0185746	0.0193577	0.0189661
794.69	263.84-264.77	HexCer42:1(-H2O)	C8GC	0.125521	0.0396769	0.0825992	0.065645	0.128911	0.0972779	0.13513	0.171993	0.153561	0.163546	0.0708891	0.117217	0.058036	0.0644383	0.0612371	0.0851345	0.0854141	0.0852743	0.0340456	0.0308684	0.032457	0.0608326	0.0613662	0.0610994	0.0494623	0.0588725	0.0541674
792.67	263.84-264.77	HexCer42:2(-H2O)	C8GC	0.147199	0.0660047	0.106602	0.0669303	0.100548	0.0837394	0.11162	0.134539	0.123079	0.131707	0.0740964	0.102901	0.0520251	0.0680971	0.0600611	0.0685601	0.0823737	0.0754669	0.0423989	0.0374713	0.0399351	0.086215	0.0817091	0.0839621	0.0913661	0.102954	0.0971599
820.7	263.84-264.77	HexCer44:2(-H2O)	C8GC	0.014535	0.00970055	0.0121178	0.0161683	0.00828164	0.012225	0.00939605	0.0103675	0.00988176	0.0208001	0.00995649	0.0153783	0.0102944	0.00890098	0.00959768	0.00390586	0.0061032	0.00500453	0.00378196	0.00443761	0.00410978	0.00495373	0.00583934	0.00539653	0.00428385	0.00589708	0.00509047
761.65	183.64-184.57	SM38:0	C12SM	0.0119376	0.00990544	0.0109215	0.0123685	0.012109	0.0122387	0.0383434	0.0383118	0.0383276	0.0131308	0.0108099	0.0119704	0.038144	0.0217809	0.0299625	0.0217431	0.0177031	0.0197231	0.0200435	0.0178196	0.0189315	0.0166331	0.0207704	0.0187018	0.0217834	0.0176977	0.0197406
600.48	265.85-266.78	HexDHCer28:0(-H2O)	C8GC	0.0222616	0.0143972	0.0183294	0.0230181	0.00712137	0.0150697	0.00529127	0.00634268	0.00581698	0.0328519	0.0137383	0.0232951	0.0111399	0.00749446	0.00931717	0.00313928	0.00278011	0.00295969	0.00576522	0.00474504	0.00525513	0.00464239	0.00416611	0.00440425	0.0375357	0.035434	0.0364849
789.68	183.64-184.57	SM40:0	C12SM	0.0185557	0.0106619	0.0146088	0.0185923	0.0319997	0.025296	0.0666881	0.0721638	0.069426	0.0161687	0.0151328	0.0156507	0.0246611	0.0293129	0.026987	0.0306257	0.0284172	0.0295214	0.021349	0.0173865	0.0193678	0.0278456	0.0292151	0.0285303	0.0167395	0.0174833	0.0171114
712.61	265.85-266.78	HexDHCer36:0(-H2O)	C8GC	0.0116686	0.0116548	0.0116617	0.0289158	0.00869883	0.0188073	0.00620005	0.00654846	0.00637426	0.059429	0.023388	0.0414085	0.0385859	0.0320295	0.0353077	0.0077359	0.00842775	0.00808182	0.0146568	0.0182657	0.0164612	0.00241581	0.00413917	0.00327749	0.00617223	0.0107366	0.00845444
817.72	183.64-184.57	SM42:0	C12SM	0.0256067	0.0149409	0.0202738	0.0259783	0.0634591	0.0447187	0.0892963	0.0960656	0.092681	0.025913	0.0247769	0.0253449	0.039764	0.0410635	0.0404137	0.0454826	0.0459428	0.0457127	0.0220776	0.0205958	0.0213367	0.0392479	0.0442294	0.0417387	0.0202153	0.0227813	0.0214983
740.64	265.85-266.78	HexDHCer38:0(-H2O)	C8GC	0.00419782	0.00722616	0.00571199	0.0147701	0.00647734	0.0106237	0.00358764	0.00467269	0.00413017	0.0261952	0.0102019	0.0181986	0.0104415	0.00717994	0.00881074	0.00208532	0.00281473	0.00245003	0.00690317	0.00587458	0.00638888	0.00323356	0.00150669	0.00237013	0.00205976	0.00214217	0.00210096
768.67	265.85-266.78	HexDHCer40:0(-H2O)	C8GC	0.00411255	0.00996848	0.00704052	0.0103241	0.00532012	0.00782209	0.00427835	0.00385303	0.00406569	0.0137118	0.00523762	0.00947472	0.00749092	0.0425392	0.025015	0.00159782	0.00229999	0.00194891	0.00273257	0.00236221	0.00254739	0.00177532	0.00235193	0.00206363	0.00186198	0.00181156	0.00183677
766.66	265.85-266.78	HexDHCer40:1(-H2O)	C8GC	0.00759543	0.00369582	0.00564563	0.0140438	0.00497882	0.00951133	0.00296077	0.00335202	0.0031564	0.0217961	0.00789826	0.0148472	0.0062502	0.00563978	0.00594499	0.0017328	0.00170004	0.00171642	0.00355513	0.00294067	0.0032479	0.00148834	0.00220719	0.00184777	0.00226826	0.0017316	0.00199993
796.7	265.85-266.78	HexDHCer42:0(-H2O)	C8GC	0.0064148	0.00851852	0.00746666	0.0102471	0.00928792	0.00976749	0.00697186	0.00770381	0.00733784	0.0216965	0.00817158	0.0149341	0.0118845	0.0102125	0.0110485	0.00306108	0.00491212	0.0039866	0.00328188	0.0032799	0.00328089	0.00313202	0.00342064	0.00327633	0.00172016	0.00140742	0.00156379
843.73	183.64-184.57	SM44:1	C12SM	0.0196904	0.012829	0.0162597	0.00256564	0.00781423	0.00518993	0.00783133	0.00989612	0.00886373	0.0168991	0.00970549	0.0133023	0.0179792	0.0170116	0.0174954	0.0178303	0.0166566	0.0172435	0.0096276	0.0107711	0.0101993	0.0278531	0.0287928	0.028323	0.0248485	0.0278434	0.026346
794.69	265.85-266.78	HexDHCer42:1(-H2O)	C8GC	0.0075364	0.00408195	0.00580918	0.0112463	0.00600459	0.00862544	0.00483047	0.00568519	0.00525783	0.0126826	0.00870705	0.0106948	0.0096876	0.00813416	0.00891088	0.00242597	0.00463021	0.00352809	0.00434593	0.00493296	0.00463945	0.00391987	0.00308734	0.0035036	0.00255939	0.00344232	0.00300085
841.72	183.64-184.57	SM44:2	C12SM	0.0747803	0.0401103	0.0574453	0.00481681	0.0139873	0.00940208	0.0148704	0.0189621	0.0169163	0.0445883	0.0255411	0.0350647	0.0497457	0.0509239	0.0503348	0.0481672	0.0420382	0.0451027	0.0283391	0.0291885	0.0287638	0.0860567	0.0892069	0.0876318	0.0662435	0.075768	0.0710057
839.7	183.64-184.57	SM44:3	C12SM	0.00989112	0	0.00494556	0.00193671	0.00646657	0.00420164	0.00895305	0.0100806	0.0095168	0.00531208	0.00734047	0.00632628	0.0136588	0.0141436	0.0139012	0.0109747	0.0118789	0.0114268	0.00924066	0.00959584	0.00941825	0.0175101	0.0164157	0.0169629	0.0108517	0.0104432	0.0106474
543.257	240.58-241.51	LysoPI14:0	PI31:1	0.0386987	0.11249	0.0755944	0.141886	0.0560097	0.0989478	0.0454008	0.0519738	0.0486873	0.290546	0.0974314	0.193989	0.966457	1.30362	1.13504	2.38836	1.588	1.98818	2.01607	1.22862	1.62235	0.0172184	0.03678	0.0269992	0.306266	0.493795	0.400031
541.241	240.58-241.51	LysoPI14:1	PI31:1	0.058376	0.220173	0.139275	0.136173	0.0823106	0.109242	0.0489987	0.0325118	0.0407553	0.234603	0.0710341	0.152819	0.211695	0.459796	0.335745	0.0802138	0.0617525	0.0709832	0.070864	0.0730879	0.0719759	0.0188162	0.0785944	0.0487053	0.180344	0.321304	0.250824
539.226	240.58-241.51	LysoPI14:2	PI31:1	0.0386331	0.099015	0.068824	0.0568024	0.0506677	0.0537351	0.0789303	0.0728026	0.0758664	0.0784778	0.0274431	0.0529604	0.376522	0.352811	0.364666	0.00572361	0.0153962	0.0105599	0.0081512	0.00659846	0.00737483	0.0255516	0.11766	0.0716056	0.640305	0.951734	0.796019
571.288	240.58-241.51	LysoPI16:0	PI31:1	0.00662469	0.087234	0.0469294	0.0703193	0.0494077	0.0598635	0.032554	0.0263095	0.0294318	0.123132	0.0531013	0.0881169	0.166341	0.167251	0.166796	0.0274402	0.084048	0.0557441	0.0291602	0.0283595	0.0287598	0.0151252	0.0163459	0.0157356	0.0163647	0.0286327	0.0224987
569.273	240.58-241.51	LysoPI16:1	PI31:1	0.0609012	0.0256895	0.0432954	0.740153	0.0378061	0.38898	0.0476524	0.0585929	0.0531227	1.09923	0.294497	0.696863	0.201173	0.175075	0.188124	0.0474742	0.0358226	0.0416484	0.034812	0.0240601	0.0294361	0.018614	0.0137591	0.0161866	0.0202632	0.0417952	0.0310292
567.257	240.58-241.51	LysoPI16:2	PI31:1	0.0106257	0.0217494	0.0161876	0.0424873	0.011929	0.0272082	0.00549034	0.00997615	0.00773325	0.0281375	0.0198154	0.0239764	0.157825	0.175667	0.166746	0.0176111	0.0310259	0.0243185	0.0434876	0.0347127	0.0391001	0.0082646	0.0135607	0.0109126	0.0403098	0.064606	0.0524579
599.32	240.58-241.51	LysoPI18:0	PI31:1	0.0675259	0.141036	0.104281	0.194967	0.348956	0.271962	0.309739	0.309933	0.309836	0.119646	0.132767	0.126207	1.56777	0.824197	1.19598	0.370858	0.608318	0.489588	0.304343	0.359763	0.332053	0.252003	0.29482	0.273411	0.149267	0.244904	0.197086
597.304	240.58-241.51	LysoPI18:1	PI31:1	0.0207267	0.0232467	0.0219867	0.0542687	0.0520948	0.0531817	0.0282921	0.0299667	0.0291294	0.0413762	0.0230784	0.0322273	0.491178	0.658968	0.575073	0.0568093	0.120673	0.0887414	0.0522385	0.0578561	0.0550473	0.0238127	0.03183	0.0278214	0.0246153	0.0397799	0.0321976
595.288	240.58-241.51	LysoPI18:2	PI31:1	0.0115768	0.0270095	0.0192931	0.0285849	0.0140485	0.0213167	0.0167173	0.0130465	0.0148819	0.0322875	0.00545237	0.0188699	0.700314	0.452759	0.576536	0.00635404	0.0136337	0.00999385	0.00291249	0.00595984	0.00443617	0.00496797	0.00547726	0.00522262	0.00589193	0.015207	0.0105495
627.351	240.58-241.51	LysoPI20:0	PI31:1	0.0209071	0.0276596	0.0242833	0.130026	0.0276424	0.0788343	0.0278685	0.0451318	0.0365001	0.216758	0.0474258	0.132092	0.375682	0.43168	0.403681	0.0510709	0.0212225	0.0361467	0.0979313	0.115424	0.106678	0.0134059	0.00840036	0.0109031	0.186885	0.152496	0.16969
625.335	240.58-241.51	LysoPI20:1	PI31:1	0.0142988	0.0413712	0.027835	0.0422286	0.0367566	0.0394926	0.0106447	0.0188329	0.0147388	0.150896	0.0436329	0.0972646	0.0439356	0.0417469	0.0428412	0.0218308	0.0113831	0.0166069	0.0122255	0.0129427	0.0125841	0.00981756	0.00934864	0.0095831	0.00365507	0.0156437	0.00964938
623.32	240.58-241.51	LysoPI20:2	PI31:1	0.00473895	0.00884555	0.00679225	0.0437975	0.0206826	0.0322401	0.00674107	0.00612349	0.00643228	0.0417497	0.0182815	0.0300156	0.0826523	0.0211942	0.0519232	0.00830675	0.018345	0.0133259	0.0104756	0.00985053	0.0101631	0.0117725	0.00856657	0.0101696	0.0119013	0.0143695	0.0131354
655.382	240.58-241.51	LysoPI22:0	PI31:1	0.340516	0.171237	0.255876	0.28219	0.0931571	0.187674	0.173755	0.20202	0.187887	0.473896	0.150658	0.312277	0.0772113	0.136911	0.107061	0.0835477	0.0980072	0.0907774	0.137683	0.133268	0.135475	0.0582117	0.0525396	0.0553756	1.7034	3.23354	2.46847
653.367	240.58-241.51	LysoPI22:1	PI31:1	0.0215302	0.0491135	0.0353219	0.241308	0.0672316	0.15427	0.0344954	0.0459565	0.040226	0.294862	0.130132	0.212497	0.0953246	0.157151	0.126238	0.0495157	0.0269889	0.0382523	0.029435	0.0456004	0.0375177	0.0203415	0.0223973	0.0213694	0.0178363	0.0333629	0.0255996
651.351	240.58-241.51	LysoPI22:2	PI31:1	0.0357143	0.00600867	0.0208615	0.318479	0.0219884	0.170234	0.0145571	0.0369385	0.0257478	0.486844	0.208961	0.347903	0.117083	0.0733902	0.0952364	0.0277931	0.0221119	0.0249525	0.00687765	0.0268419	0.0168598	0.00628144	0.00700446	0.00664295	0.00690566	0.00697182	0.00693874
724.99	278.80-279.73	CL72:7_C18:2	CL56:0	0.640889	0.878822	0.759856	0.647811	1.84739	1.2476	2.14363	2.10343	2.12353	1.03876	1.12533	1.08205	0	0.0440243	0.0220122	1.15364	1.21103	1.18233	0.619755	0.712143	0.665949	0.977651	1.02178	0.999714	0.388294	0.0756547	0.231974
724.99	280.82-281.75	CL72:7_C18:1	CL56:0	0.276991	0.461032	0.369011	0.283855	0.698413	0.491134	0.742009	0.799083	0.770546	0.509047	0.519244	0.514145	0.209517	0.320498	0.265007	0.437448	0.538959	0.488203	0.224905	0.278017	0.251461	0.383932	0.370578	0.377255	0.103003	0.0319804	0.0674917
727.01	280.82-281.75	CL72:5_C18:1	CL56:0	0.209662	0.444799	0.32723	0.188866	0.406105	0.297486	0.243635	0.267297	0.255466	0.374253	0.315791	0.345022	0.145331	0.238672	0.192002	0.290707	0.407883	0.349295	0.184236	0.210452	0.197344	0.260161	0.245315	0.252738	0.0615723	0.0146155	0.0380939
728.02	280.82-281.75	CL72:4_C18:1	CL56:0	0.0646727	0.0860126	0.0753427	0.0366315	0.113107	0.0748693	0.0446805	0.059504	0.0520923	0	0.0831939	0.0415969	0.0407933	0	0.0203967	0.0734026	0.0950996	0.0842511	0.0352039	0.0427906	0.0389972	0.0304383	0	0.0152191	0.0159587	0	0.00797933
738	278.80-279.73	CL74:8_C18:2	CL56:0	0.224747	0.352817	0.288782	0.145446	0.327744	0.236595	0.29209	0.402127	0.347108	0.0852009	0.30444	0.19482	0.0443326	0	0.0221663	0.308284	0.325872	0.317078	0.231127	0.314223	0.272675	0.347876	0.31681	0.332343	0.126107	0.0108999	0.0685033
739.01	280.82-281.75	CL74:7_C18:1	CL56:0	0.0999278	0.187687	0.143808	0.0720588	0.0930803	0.0825695	0.0890077	0.131364	0.110186	0.0834578	0.123355	0.103406	0.162383	0.0910378	0.12671	0.136967	0.17413	0.155548	0.0963346	0.156209	0.126272	0.139737	0.133666	0.136702	0.0560547	0	0.0280273
767.507	240.58-241.51	PI(O-)30:0	PI31:1	0.0470287	0.074606	0.0608174	0.0722562	0.020456	0.0463561	0.0193313	0.0192165	0.0192739	0.101179	0.0364235	0.068801	0.231185	0.0884611	0.159823	0.0356658	0.0411251	0.0383955	0.0581562	0.0668869	0.0625215	0.0149612	0.0224372	0.0186992	0.0901827	0.0912699	0.0907263
765.492	240.58-241.51	PI(O-)30:1	PI31:1	0.0579988	0.0597518	0.0588753	0.10024	0.0259642	0.0631021	0.0462819	0.0478481	0.047065	0.175382	0.0702811	0.122831	0.115144	0.25695	0.186047	0.0478342	0.0869862	0.0674102	0.0551275	0.109149	0.0821384	0.0290916	0.0141012	0.0215964	0.0890605	0.150165	0.119613
763.476	240.58-241.51	PI(O-)30:2	PI31:1	0.00408304	0.00652088	0.00530196	0.0135616	0.00554032	0.00955097	0.0342859	0.0417669	0.0380264	0.0255644	0.0338855	0.029725	0.0494042	0.163861	0.106633	0.0135532	0.0280771	0.0208151	0.00933971	0.0171319	0.0132358	0.00427445	0.00758477	0.00592961	0.0081235	0.0238029	0.0159632
761.46	240.58-241.51	PI(O-)30:3	PI31:1	0.00893677	0.0219267	0.0154317	0.015316	0.00396015	0.00963807	0.00306146	0.00259778	0.00282962	0.0214558	0.0103191	0.0158874	0.0222232	0.0183649	0.0202941	0.0043042	0.00670902	0.00550661	0.00447194	0.00494273	0.00470733	0.00222439	0.00266705	0.00244572	0.00304164	0.0132521	0.00814688
757.429	240.58-241.51	PI(O-)30:5	PI31:1	0.0196117	0.0209614	0.0202865	0.0195133	0.0251636	0.0223384	0.0342838	0.0319887	0.0331363	0.0129897	0.0197317	0.0163607	0.0562957	0.0980229	0.0771593	0.0321417	0.0562106	0.0441762	0.0153085	0.0234144	0.0193615	0.0178064	0.0277287	0.0227675	0.0726294	0.0899628	0.0812961
755.414	240.58-241.51	PI(O-)30:6	PI31:1	0.0272203	0.0485028	0.0378615	0.0251942	0.0783508	0.0517725	0.146657	0.106522	0.12659	0.0385956	0.0525575	0.0455765	0.176411	0.168188	0.172299	0.0577339	0.174817	0.116275	0.0587678	0.0316643	0.0452161	0.0829249	0.131517	0.107221	0.0502916	0.0978508	0.0740712
791.507	240.58-241.51	PI(O-)32:2	PI31:1	0.0290076	0.0204098	0.0247087	0.0714268	0.0186457	0.0450362	0.0167753	0.0257017	0.0212385	0.0711736	0.038571	0.0548723	0.203016	0.135159	0.169088	0.0447028	0.0537403	0.0492215	0.0324651	0.0497099	0.0410875	0.0122173	0.0191238	0.0156705	0.0326733	0.0632889	0.0479811
789.492	240.58-241.51	PI(O-)32:3	PI31:1	0.00154139	0.0410165	0.021279	0.0075528	0.00450138	0.00602709	0.0054375	0.006465	0.00595125	0.0119937	0.00527108	0.00863239	0.018566	0.0485198	0.0335429	0.00466122	0.00568407	0.00517265	0.00144765	0.00546264	0.00345514	0.00162475	0.00248069	0.00205272	0.00439937	0.011049	0.00772418
787.476	240.58-241.51	PI(O-)32:4	PI31:1	0.00600157	0.486525	0.246263	0.063128	0.0273985	0.0452633	0.0176324	0.014708	0.0161702	0.0840803	0.0167197	0.0504	0.0529903	0.138341	0.0956658	0.00642996	0.00929395	0.00786195	0.0109945	0.00351822	0.00725638	0.00595893	0.0188996	0.0124292	0.0578303	0.112612	0.0852212
785.46	240.58-241.51	PI(O-)32:5	PI31:1	0.0126263	0.0533097	0.032968	0.0116765	0.02877	0.0202232	0.0130596	0.016431	0.0147453	0.0100432	0	0.00502158	0.0103401	0.00877785	0.00955898	0.0122632	0.0287178	0.0204905	0.00956244	0.00846989	0.00901617	0.0182378	0.0366541	0.0274459	0.0763738	0.103576	0.0899749
783.445	240.58-241.51	PI(O-)32:6	PI31:1	0.0128886	0.037234	0.0250613	0.0143695	0.018041	0.0162053	0.0292961	0.0209278	0.025112	0.0147742	0.0243195	0.0195469	0.151192	0.103973	0.127583	0.00912347	0.0339129	0.0215182	0.0166194	0.00990253	0.013261	0.0280226	0.0251383	0.0265804	0.0162815	0.0239511	0.0201163
819.539	240.58-241.51	PI(O-)34:2	PI31:1	0.0132166	0.0701734	0.041695	0.0243189	0.0123477	0.0183333	0.0211799	0.0375848	0.0293824	0.0282205	0.0193831	0.0238018	0.148005	0.146101	0.147053	0.0265389	0.0307966	0.0286678	0.00724518	0.0138941	0.0105697	0.00750989	0.00826146	0.00788568	0.00594537	0.0143584	0.0101519
813.492	240.58-241.51	PI(O-)34:5	PI31:1	0.00178735	0.0101852	0.00598627	0.00658705	0.00867785	0.00763245	0.00292983	0.0023806	0.00265521	0.0118692	0.00455991	0.00821455	0.0171217	0.0158645	0.0164931	0.00607445	0.00811661	0.00709553	0.00895225	0.00511924	0.00703574	0.00261571	0.00228011	0.00244791	0.0244396	0.0126355	0.0185375
811.476	240.58-241.51	PI(O-)34:6	PI31:1	0.0466188	0.0546099	0.0506144	0.0919131	0.0298601	0.0608866	0.0281348	0.0259264	0.0270306	0.0794323	0.0524459	0.0659391	0.174706	0.165314	0.17001	0.0615827	0.0945763	0.0780795	0.108766	0.076705	0.0927355	0.0223715	0.021911	0.0221412	0.166847	0.16623	0.166539
849.586	240.58-241.51	PI(O-)36:1	PI31:1	0.0627542	0.0739559	0.068355	0.0535508	0.12092	0.0872355	0.100559	0.106619	0.103589	0.0675631	0.094503	0.081033	0.736021	0.264041	0.500031	0.0623131	0.105283	0.0837981	0.0638897	0.0700198	0.0669548	0.0721938	0.0853774	0.0787856	0.0602079	0.0516183	0.0559131
847.57	240.58-241.51	PI(O-)36:2	PI31:1	0.08394	0.110343	0.0971414	0.0746094	0.104535	0.089572	0.131705	0.150786	0.141245	0.166169	0.0883116	0.12724	0.432757	0.340496	0.386627	0.0820957	0.0973469	0.0897213	0.0540744	0.0950835	0.0745789	0.0664561	0.079107	0.0727816	0.322713	0.400487	0.3616
845.554	240.58-241.51	PI(O-)36:3	PI31:1	0.0196117	0.0863278	0.0529698	0.069732	0.0584877	0.0641099	0.0571309	0.0605622	0.0588465	0.108441	0.0522228	0.080332	0.144254	0.0579874	0.101121	0.0690154	0.0476209	0.0583182	0.0481472	0.113072	0.0806096	0.0288705	0.0459545	0.0374125	0.792689	1.23737	1.01503
788.544	701.08-702.01	PS36:1	PS31:1	4.44356	6.00957	5.22657	5.481	11.1283	8.30463	18.1855	20.3381	19.2618	5.95705	8.38801	7.17253	0.232866	0.324598	0.278732	8.1356	10.3848	9.26019	2.72917	2.78408	2.75663	8.08435	8.56674	8.32555	2.07678	1.7668	1.92179
843.539	240.58-241.51	PI(O-)36:4	PI31:1	0.0154795	0.0602246	0.037852	0.0157428	0.0311898	0.0234663	0.0599983	0.0630413	0.0615198	0.0447377	0.0303715	0.0375546	0.298502	0.232338	0.26542	0.0450848	0.0703492	0.057717	0.00887759	0.0263059	0.0175918	0.0115396	0.0237843	0.0176619	0.0473677	0.046892	0.0471299
841.523	240.58-241.51	PI(O-)36:5	PI31:1	0.00378788	0.110185	0.0569865	0.00325903	0.0341081	0.0186836	0.0265393	0.0182719	0.0224056	0.00319555	0.00747434	0.00533495	0.100668	0.095659	0.0981635	0.0114753	0.0101308	0.010803	0.0223369	0.0085193	0.0154281	0.0145012	0.0342052	0.0243532	0.199458	0.223641	0.211549
877.617	240.58-241.51	PI(O-)38:1	PI31:1	0.236931	0.366095	0.301513	0.553816	0.188847	0.371332	0.0743669	0.092082	0.0832244	0.690322	0.288167	0.489244	0.615352	0.704225	0.659788	0.334476	0.409129	0.371803	0.924438	0.971347	0.947893	0.0705122	0.0605651	0.0655387	1.0936	2.1533	1.62345
875.601	240.58-241.51	PI(O-)38:2	PI31:1	1.57433	0.735914	1.15512	3.4604	0.837527	2.14896	0.417328	0.531832	0.47458	5.09329	1.37688	3.23509	2.16522	1.64601	1.90562	1.29945	1.18811	1.24378	2.39416	2.50059	2.44737	0.53382	0.385864	0.459842	1.91136	2.44938	2.18037
873.586	240.58-241.51	PI(O-)38:3	PI31:1	0.138118	0.119937	0.129028	0.071302	0.165768	0.118535	0.161883	0.180496	0.171189	0.0743277	0.119422	0.0968749	0.3031	0.216426	0.259763	0.123305	0.215716	0.16951	0.0858846	0.112595	0.09924	0.092325	0.132098	0.112211	0.0508655	0.0666511	0.0587583
871.57	240.58-241.51	PI(O-)38:4	PI31:1	0.33171	0.428073	0.379892	0.300702	0.45747	0.379086	0.509005	0.551722	0.530364	0.517181	0.37942	0.448301	0.905699	0.877244	0.891471	0.357789	0.500541	0.429165	0.338524	0.292724	0.315624	0.415556	0.435193	0.425375	0.321493	0.444464	0.382978
869.554	240.58-241.51	PI(O-)38:5	PI31:1	0.0968451	0.15924	0.128042	0.167638	0.0942103	0.130924	0.114997	0.118542	0.116769	0.24585	0.147562	0.196706	0.487614	0.313195	0.400404	0.117108	0.175014	0.146061	0.132174	0.161374	0.146774	0.101355	0.101446	0.1014	0.128316	0.293606	0.210961
810.528	723.07-724.00	PS38:4	PS31:1	0.570018	0.538318	0.554168	0.240566	0.552325	0.396446	1.56746	1.61003	1.58874	0.754026	0.847794	0.80091	0.499147	0.288727	0.393937	0.539651	0.590905	0.565278	0.268169	0.286274	0.277222	0.823404	0.796461	0.809932	0.236539	0.161857	0.199198
903.633	240.58-241.51	PI(O-)40:2	PI31:1	0.0141513	0.0380024	0.0260768	0.0055923	0.0212862	0.0134392	0.0327973	0.0270118	0.0299046	0.0117862	0.00962182	0.010704	0.0934723	0.0401173	0.0667948	0.0154271	0.0265128	0.02097	0.0293537	0.00917223	0.019263	0.0156334	0.0244584	0.0200459	0.0776673	0.049258	0.0634627
901.617	240.58-241.51	PI(O-)40:3	PI31:1	0.0961564	0.237924	0.16704	0.0336505	0.166592	0.100121	0.156818	0.152509	0.154663	0.0185508	0.0593903	0.0389706	0.183481	0.230473	0.206977	0.0609806	0.0776269	0.0693037	0.0341559	0.0523078	0.0432318	0.105275	0.188389	0.146832	0.148074	0.192082	0.170078
899.601	240.58-241.51	PI(O-)40:4	PI31:1	0.135806	0.143972	0.139889	0.0724038	0.17288	0.122642	0.292204	0.247186	0.269695	0.09292	0.109703	0.101311	0.214179	0.141915	0.178047	0.0840839	0.162421	0.123253	0.0459463	0.0891559	0.0675511	0.197696	0.237904	0.2178	0.112983	0.1047	0.108842
897.586	240.58-241.51	PI(O-)40:5	PI31:1	0.07256	0.0985225	0.0855412	0.0700362	0.092688	0.0813621	0.108699	0.0880052	0.0983521	0.104997	0.0988259	0.101911	0.117053	0.125613	0.121333	0.0856786	0.105409	0.095544	0.0480587	0.0675006	0.0577796	0.112929	0.0958601	0.104395	0.0233759	0.0415106	0.0324432
933.68	240.58-241.51	PI(O-)42:1	PI31:1	0.139348	0.0705083	0.104928	0.147985	0.0831363	0.115561	0.0300927	0.0355196	0.0328062	0.158284	0.0995928	0.128938	0.190905	0.233151	0.212028	0.130516	0.190714	0.160615	0.173365	0.120825	0.147095	0.0340709	0.0521231	0.043097	0.198532	0.25308	0.225806
931.664	240.58-241.51	PI(O-)42:2	PI31:1	0.0491932	0.0523247	0.0507589	0.0456077	0.0385766	0.0420922	0.0194225	0.0243245	0.0218735	0.119314	0.0336066	0.0764605	0.0680885	0.094136	0.0811123	0.0636225	0.0549657	0.0592941	0.0924314	0.0670415	0.0797364	0.0361577	0.0276036	0.0318807	0.018104	0.0243099	0.021207
929.648	240.58-241.51	PI(O-)42:3	PI31:1	0.0164469	0.040327	0.028387	0.035383	0.0297428	0.0325629	0.0384363	0.0340008	0.0362186	0.0978586	0.0417643	0.0698114	0.144183	0.0999417	0.122062	0.0799938	0.0441081	0.0620509	0.033863	0.0320403	0.0329517	0.033953	0.0381571	0.036055	0.0214648	0.0571762	0.0393205
923.601	240.58-241.51	PI(O-)42:6	PI31:1	0.0120851	0.0229708	0.017528	0.00512254	0.0416814	0.023402	0.0333892	0.0266392	0.0300142	0.0202108	0.0179886	0.0190997	0.0654896	0.0129708	0.0392302	0.0158281	0.0344297	0.0251289	0.0100052	0.00637265	0.00818895	0.0147806	0.0238946	0.0193376	0.0110888	0.0285073	0.0197981
961.711	240.58-241.51	PI(O-)44:1	PI31:1	0.00124623	0.0034082	0.00232721	0.00706939	0.00469278	0.00588109	0.00446954	0.00402346	0.0042465	0.00892264	0.00520136	0.007062	0.0110068	0.0516859	0.0313464	0.00145249	0.0038483	0.0026504	0.00503863	0.00232307	0.00368085	0.00659427	0.0054161	0.00600518	0.0227253	0.0266949	0.0247101
955.664	240.58-241.51	PI(O-)44:4	PI31:1	0.00441099	0.00821513	0.00631306	0.00215259	0.00669707	0.00442483	0.00552845	0.0102547	0.00789157	0.0117862	0.00750223	0.00964421	0.014226	0.0250566	0.0196413	0.0053846	0.0123503	0.00886744	0.00754269	0.011398	0.00947034	0.00587447	0.00670511	0.00628979	0.00724856	0.0114772	0.00936288
753.455	240.58-241.51	PI28:0	PI31:1	0.00711662	0.0162136	0.0116651	0.0111653	0.017648	0.0144067	0.0196729	0.0202581	0.0199655	0.0375581	0.00988677	0.0237224	0.312012	0.230126	0.271069	0.0278771	0.0406544	0.0342657	0.0172714	0.0249798	0.0211256	0.0124705	0.0103846	0.0114276	0.0182965	0.0379699	0.0281332
751.44	240.58-241.51	PI28:1	PI31:1	0.0296143	0.0213554	0.0254849	0.0272886	0.0141375	0.0207131	0.0165151	0.022731	0.019623	0.0891019	0.033007	0.0610545	0.096716	0.0649016	0.0808088	0.0459049	0.0651517	0.0555283	0.0246475	0.0218198	0.0232337	0.0113952	0.00477281	0.00808402	0.0263956	0.0316633	0.0290294
749.424	240.58-241.51	PI28:2	PI31:1	0.0153483	0.0235225	0.0194354	0.0359336	0.0171146	0.0265241	0.0150443	0.0157467	0.0153955	0.0810093	0.0165384	0.0487738	0.0992201	0.0300623	0.0646412	0.0251742	0.0445598	0.034867	0.0337296	0.0351605	0.0344451	0.00559281	0.00675148	0.00617214	0.0451379	0.0349325	0.0400352
747.408	240.58-241.51	PI28:3	PI31:1	0.00532927	0.00685579	0.00609253	0.00832476	0.00725837	0.00779157	0.00700168	0.00560714	0.00630441	0.00913015	0.00556392	0.00734703	0.055844	0.0303314	0.0430877	0.00835715	0.0178742	0.0131157	0.00289909	0.0121553	0.0075272	0.00478905	0.00202306	0.00340605	0.00203648	0.0114659	0.00675118
745.393	240.58-241.51	PI28:4	PI31:1	0.0065099	0.00439322	0.00545156	0.0209075	0.00999854	0.015453	0.00433235	0.00647118	0.00540177	0.0276394	0.0162595	0.0219495	0.0533384	0.0386961	0.0460172	0.00642811	0.00695377	0.00669094	0.00587243	0.00698561	0.00642902	0.00318075	0.00292428	0.00305251	0.0116862	0.0065875	0.00913685
743.377	240.58-241.51	PI28:5	PI31:1	0.00554244	0.0161939	0.0108681	0.0378486	0.00857183	0.0232102	0.0155416	0.0118128	0.0136772	0.0587649	0.0117832	0.0352741	0.0356623	0.0179658	0.026814	0.00958802	0.0130576	0.0113228	0.00539856	0.0115822	0.0084904	0.00535125	0.0123784	0.00886482	0.0222296	0.0188502	0.0205399
741.361	240.58-241.51	PI28:6	PI31:1	0.0132658	0.0110323	0.012149	0.0311643	0.012184	0.0216741	0.00831264	0.00891099	0.00861182	0.0769007	0.0156599	0.0462803	0.0727721	0.0126468	0.0427095	0.0168385	0.0246809	0.0207597	0.0258261	0.0245157	0.0251709	0.0035651	0.00841891	0.005992	0.0224535	0.0230194	0.0227364
781.487	240.58-241.51	PI30:0	PI31:1	0.0580316	0.0606383	0.059335	0.036922	0.0728784	0.0549002	0.0833935	0.0623394	0.0728665	0.0625	0.0424755	0.0524877	0.385365	0.334451	0.359908	0.0504807	0.12101	0.0857452	0.0528091	0.0401096	0.0464593	0.0737324	0.0974416	0.085587	0.0399315	0.0662176	0.0530745
779.471	240.58-241.51	PI30:1	PI31:1	0.283222	0.271316	0.277269	0.281498	0.305029	0.293263	0.474478	0.538886	0.506682	0.609313	0.504922	0.557118	0.688453	0.653816	0.671134	0.379807	0.639072	0.509439	0.319454	0.394343	0.356899	0.290771	0.267402	0.279087	0.287663	0.271202	0.279432
777.455	240.58-241.51	PI30:2	PI31:1	0.0908763	0.29344	0.192158	0.421278	0.244056	0.332667	0.122631	0.153253	0.137942	0.761288	0.271433	0.516361	1.08147	0.567671	0.824573	0.0549165	0.125969	0.0904429	0.0523913	0.106131	0.0792611	0.0540306	0.074571	0.0643008	0.102163	0.0368532	0.069508
775.44	240.58-241.51	PI30:3	PI31:1	0.002886	0.00516154	0.00402377	0.016305	0.00316862	0.00973682	0.00479509	0.00368054	0.00423781	0.030586	0.00359772	0.0170919	0.0199462	0.0232215	0.0215838	0.002885	0.00632303	0.00460402	0.00221959	0.00669979	0.00445969	0.00253084	0.00219005	0.00236045	0.00976277	0.00945432	0.00960854
773.424	240.58-241.51	PI30:4	PI31:1	0.0115768	0.0144011	0.012989	0.00725955	0.00846484	0.00786219	0.00340149	0.0025207	0.00296109	0.0129067	0.0107513	0.011829	0.0135583	0.0267539	0.0201561	0.00427599	0.0114796	0.00787779	0.00809787	0.00574949	0.00692368	0.00242998	0.00725633	0.00484316	0.13321	0.140886	0.137048
771.408	240.58-241.51	PI30:5	PI31:1	0.0138233	0.0810875	0.0474554	0.0288369	0.0552985	0.0420677	0.017459	0.015028	0.0162435	0.0493028	0.0167754	0.0330391	0.034514	0.0577249	0.0461195	0.0295696	0.0219472	0.0257584	0.0196296	0.0713907	0.0455101	0.0128049	0.0396331	0.026219	0.431867	0.576867	0.504367
769.393	240.58-241.51	PI30:6	PI31:1	0.00501771	0.00657998	0.00579885	0.0168529	0.00495499	0.0109039	0.0078554	0.00541868	0.00663704	0.0289675	0.007056	0.0180117	0.0454978	0.079544	0.0625209	0.00840666	0.010723	0.00956483	0.016481	0.00981196	0.0131465	0.00495391	0.0045002	0.00472706	0.0362476	0.0301371	0.0331924
809.518	240.58-241.51	PI32:0	PI31:1	0.169077	0.300138	0.234608	0.15029	0.224634	0.187462	0.173278	0.181192	0.177235	0.194804	0.139656	0.16723	1.5217	0.871318	1.19651	0.118122	0.197112	0.157617	0.270938	0.201701	0.23632	0.0936702	0.131978	0.112824	0.661014	0.904766	0.78289
807.502	240.58-241.51	PI32:1	PI31:1	0.273662	0.284555	0.279108	0.19388	0.23418	0.21403	0.233472	0.25536	0.244416	0.435798	0.232806	0.334302	1.18	0.568035	0.874015	0.25383	0.251189	0.252509	0.173818	0.21255	0.193184	0.137215	0.10352	0.120368	0.263684	0.30933	0.286507
805.487	240.58-241.51	PI32:2	PI31:1	0.262692	0.496572	0.379632	0.524729	0.386535	0.455632	0.265715	0.309843	0.287779	1.12172	0.606788	0.864255	0.905774	1.16879	1.03728	0.221371	0.418518	0.319944	0.150259	0.228819	0.189539	0.248027	0.240318	0.244172	0.151841	0.172	0.161921
803.471	240.58-241.51	PI32:3	PI31:1	0.018677	0.379433	0.199055	0.0220896	0.0272486	0.0246691	0.110326	0.109987	0.110157	0.0559844	0.0428799	0.0494321	0.850528	0.610919	0.730724	0.0321678	0.0646717	0.0484198	0.0151263	0.0195528	0.0173396	0.0218115	0.0184354	0.0201234	0.0223538	0.0291729	0.0257634
801.455	240.58-241.51	PI32:4	PI31:1	0.00196773	0.0232467	0.0126072	0.015128	0.00331932	0.00922366	0.00360725	0.00455712	0.00408219	0.0212483	0.0204289	0.0208386	0.0186598	0.0775273	0.0480935	0.0059431	0.00625681	0.00609995	0.0018076	0.00372191	0.00276476	0.00203308	0.00246504	0.00224906	0.014999	0.0119274	0.0134632
799.44	240.58-241.51	PI32:5	PI31:1	0.00808409	0.0617218	0.034903	0.0101019	0.0135517	0.0118268	0.00510678	0.00407123	0.004589	0.0119522	0.00363956	0.00779587	0.0213715	0.0383689	0.0298702	0.00726388	0.00452802	0.00589595	0.0152221	0.00253392	0.00887802	0.00426798	0.00975245	0.00701022	0.0187311	0.0387186	0.0287249
797.424	240.58-241.51	PI32:6	PI31:1	0.0426669	0.060461	0.051564	0.0581886	0.0230531	0.0406208	0.0133069	0.0211913	0.0172491	0.0798058	0.0276523	0.053729	0.141665	0.111156	0.126411	0.0331544	0.0510041	0.0420793	0.0843316	0.107965	0.0961482	0.0193311	0.0179094	0.0186202	0.0942968	0.0947426	0.0945197
837.549	240.58-241.51	PI34:0	PI31:1	0.140545	0.207624	0.174085	0.0903296	0.178833	0.134581	0.223488	0.220156	0.221822	0.14326	0.144425	0.143843	1.79476	0.910138	1.35245	0.125725	0.179551	0.152638	0.118706	0.108366	0.113536	0.0987073	0.103542	0.101125	0.0825343	0.0572798	0.069907
835.534	240.58-241.51	PI34:1	PI31:1	0.875098	1.07528	0.975187	0.57021	1.25865	0.914429	1.43381	1.46761	1.45071	1.11487	1.03508	1.07498	7.97026	5.07901	6.52463	0.954338	1.25026	1.1023	0.859057	0.764105	0.811581	0.685164	0.785762	0.735463	0.477979	0.410324	0.444152
833.518	240.58-241.51	PI34:2	PI31:1	0.641955	0.837628	0.739792	0.406434	0.66035	0.533392	1.14311	1.18428	1.16369	0.559636	0.670571	0.615104	6.6823	4.1606	5.42145	0.456708	0.601073	0.528891	0.344514	0.387254	0.365884	0.353448	0.376554	0.365001	0.24449	0.210854	0.227672
831.502	240.58-241.51	PI34:3	PI31:1	0.0328939	0.062234	0.047564	0.0919291	0.032384	0.0621566	0.0468611	0.0638946	0.0553779	0.107279	0.0804886	0.0938839	0.145	0.0265521	0.0857762	0.0477388	0.0653532	0.056546	0.036747	0.0680908	0.0524189	0.0337007	0.0314756	0.0325881	0.0223019	0.0320482	0.0271751
829.487	240.58-241.51	PI34:4	PI31:1	0.0216942	0.022301	0.0219976	0.017618	0.0142868	0.0159524	0.0176386	0.0286466	0.0231426	0.0422062	0.0412902	0.0417482	0.14078	0.0872855	0.114033	0.0210634	0.0289626	0.025013	0.023244	0.0194934	0.0213687	0.0115866	0.00972913	0.0106579	0.0179182	0.0490775	0.0334979
827.471	240.58-241.51	PI34:5	PI31:1	0.0288272	0.0257289	0.0272781	0.0198355	0.0249179	0.0223767	0.0324344	0.0616826	0.0470585	0.0362716	0.0401746	0.0382231	0.438163	0.553935	0.496049	0.0238073	0.0289358	0.0263715	0.01841	0.0276957	0.0230528	0.0124484	0.0106784	0.0115634	0.0198324	0.0297183	0.0247753
825.455	240.58-241.51	PI34:6	PI31:1	0.0187754	0.0285658	0.0236706	0.027232	0.0121475	0.0196897	0.00761349	0.013079	0.0103463	0.0168493	0.0364235	0.0266364	0.228018	0.102348	0.165183	0.0206456	0.0204862	0.0205659	0.0142635	0.0150459	0.0146547	0.00422162	0.0104092	0.00731539	0.0672816	0.112404	0.089843
865.581	240.58-241.51	PI36:0	PI31:1	0.0997803	0.12565	0.112715	0.0632175	0.172103	0.11766	0.361957	0.322057	0.342007	0.117903	0.093499	0.105701	1.24233	0.658826	0.95058	0.193857	0.220765	0.207311	0.213337	0.2465	0.229918	0.139734	0.142617	0.141176	0.0700772	0.0916497	0.0808634
863.565	240.58-241.51	PI36:1	PI31:1	1.04373	1.24937	1.14655	0.812128	1.65902	1.23557	2.53242	2.33776	2.43509	0.935591	1.07791	1.00675	9.16843	5.21455	7.19149	1.19449	1.43048	1.31248	0.889205	1.03014	0.959674	1.05926	1.11617	1.08772	0.551337	0.432825	0.492081
861.549	240.58-241.51	PI36:2	PI31:1	1.93206	2.05794	1.995	1.33362	2.15332	1.74347	4.40281	4.10082	4.25182	1.98747	2.06285	2.02516	13.9391	11.4467	12.6929	1.67217	1.98625	1.82921	1.32208	1.45644	1.38926	1.6221	1.83519	1.72864	0.895212	0.927687	0.911449
859.534	240.58-241.51	PI36:3	PI31:1	0.781762	1.17683	0.979297	0.652573	1.24981	0.951191	1.64751	1.7006	1.67405	1.07993	1.22445	1.15219	2.30067	1.57244	1.93655	1.01117	1.31886	1.16501	0.592168	0.628353	0.610261	0.764476	0.830235	0.797355	0.432059	0.421169	0.426614
857.518	240.58-241.51	PI36:4	PI31:1	1.69992	2.28867	1.9943	0.882822	2.02182	1.45232	2.97701	3.21498	3.09599	1.93219	1.985	1.95859	8.11905	5.13746	6.62825	1.93781	2.46572	2.20176	1.13133	1.16858	1.14995	1.47262	1.43276	1.45269	1.03178	1.09946	1.06562
855.502	240.58-241.51	PI36:5	PI31:1	0.0968451	0.181422	0.139134	0.142065	0.127376	0.134721	0.0945671	0.13711	0.115838	0.274651	0.172398	0.223525	0.494696	0.361953	0.428324	0.166014	0.154219	0.160117	0.139078	0.169859	0.154469	0.0643797	0.0691001	0.0667399	0.149354	0.230109	0.189731
853.487	240.58-241.51	PI36:6	PI31:1	0.406664	0.702344	0.554504	0.700803	0.710065	0.705434	0.220981	0.20545	0.213215	0.773323	0.391552	0.582438	1.09155	0.941372	1.01646	0.466599	0.613723	0.540161	0.885726	0.641994	0.76386	0.307626	0.486564	0.397095	1.91254	2.61811	2.26533
893.612	240.58-241.51	PI38:0	PI31:1	0.0347632	0.0375493	0.0361562	0.0246421	0.0565753	0.0406087	0.0501733	0.0619177	0.0560455	0.0331175	0.0403419	0.0367297	0.232774	0.0664805	0.149627	0.0662029	0.107929	0.0870662	0.0582242	0.0605259	0.059375	0.0288002	0.0440999	0.0364501	0.0444343	0.0692996	0.0568669
891.596	240.58-241.51	PI38:1	PI31:1	0.0741014	0.0912136	0.0826575	0.0321932	0.0827009	0.057447	0.105386	0.0876565	0.0965213	0.0666916	0.0798611	0.0732763	0.416572	0.322664	0.369618	0.0803772	0.113397	0.0968872	0.073077	0.0629785	0.0680278	0.0472994	0.0407161	0.0440077	0.0606291	0.217419	0.139024
889.581	240.58-241.51	PI38:2	PI31:1	0.486997	0.568203	0.5276	0.230057	0.597265	0.413661	0.796717	0.707939	0.752328	0.342048	0.413947	0.377998	1.1065	0.922532	1.01452	0.448444	0.641821	0.545133	0.311008	0.310854	0.310931	0.497463	0.510676	0.50407	0.228798	0.222794	0.225796
887.565	240.58-241.51	PI38:3	PI31:1	3.71279	4.8052	4.259	2.48268	5.17348	3.82808	6.70473	6.50292	6.60382	4.39496	4.3978	4.39638	16.9635	12.7745	14.869	4.34211	5.55101	4.94656	2.50236	2.73021	2.61629	4.45353	4.56916	4.51134	2.22219	2.39327	2.30773
885.549	240.58-241.51	PI38:4	PI31:1	13.0054	19.1092	16.0573	7.60044	15.1505	11.3755	25.1342	26.1483	25.6412	18.5032	17.3352	17.9192	83.7738	64.7079	74.2408	14.8548	17.5039	16.1794	8.80631	9.4211	9.11371	17.2105	16.9442	17.0774	10.5053	9.16657	9.83592
883.534	240.58-241.51	PI38:5	PI31:1	3.27032	4.0895	3.67991	1.17335	2.41344	1.7934	2.44647	2.32224	2.38436	3.53324	3.50807	3.52066	3.60806	2.01369	2.81088	2.40415	3.11193	2.75804	1.83354	1.89547	1.8645	2.94835	3.00277	2.97556	1.74082	1.54879	1.6448
881.518	240.58-241.51	PI38:6	PI31:1	0.251459	0.314795	0.283127	0.193675	0.43793	0.315803	0.478917	0.552686	0.515802	0.279465	0.298765	0.289115	1.41407	0.814808	1.11444	0.344791	0.416236	0.380513	0.171543	0.190054	0.180799	0.186994	0.205065	0.196029	0.111998	0.126131	0.119064
921.643	240.58-241.51	PI40:0	PI31:1	0.0443887	0.056777	0.0505828	0.0193464	0.0984445	0.0588954	0.102866	0.0663153	0.0845906	0.0268509	0.023678	0.0252645	0.221435	0.142445	0.18194	0.0567028	0.0985056	0.0776042	0.04502	0.0609303	0.0529752	0.0606442	0.0848174	0.0727308	0.0704223	0.0607386	0.0655804
919.628	240.58-241.51	PI40:1	PI31:1	0.0527515	0.0499409	0.0513462	0.0473367	0.107565	0.0774509	0.119592	0.110356	0.114974	0.0422892	0.0465752	0.0444322	0.432906	0.259974	0.34644	0.067004	0.158717	0.112861	0.065086	0.0941494	0.0796177	0.0563617	0.0909454	0.0736536	0.0786727	0.0742364	0.0764545
917.612	240.58-241.51	PI40:2	PI31:1	0.104208	0.0858156	0.0950116	0.075195	0.104536	0.0898655	0.108458	0.129144	0.118801	0.150523	0.0968457	0.123684	0.159982	0.295721	0.227852	0.142044	0.219657	0.18085	0.0804144	0.132255	0.106335	0.0932443	0.0885555	0.0908999	0.0912617	0.104747	0.0980042
915.596	240.58-241.51	PI40:3	PI31:1	0.198347	0.249468	0.223908	0.227141	0.18736	0.20725	0.309498	0.335354	0.322426	0.405544	0.293968	0.349756	0.593906	0.452634	0.52327	0.344827	0.364388	0.354608	0.265246	0.268363	0.266804	0.217885	0.269475	0.24368	0.119743	0.174575	0.147159
913.581	240.58-241.51	PI40:4	PI31:1	0.462646	0.765012	0.613829	0.488309	0.792911	0.64061	0.908832	0.964996	0.936914	0.874834	0.883813	0.879324	1.13244	0.92876	1.0306	0.939407	0.835781	0.887594	0.499677	0.590693	0.545185	0.843012	0.977682	0.910347	0.486439	0.859498	0.672968
911.565	240.58-241.51	PI40:5	PI31:1	0.961187	1.34356	1.15237	0.566964	1.11975	0.843356	1.27558	1.36859	1.32209	1.18306	1.09364	1.13835	4.2294	2.90327	3.56633	0.947863	1.15345	1.05066	0.693726	0.664015	0.678871	1.03907	1.23984	1.13945	1.088	1.1414	1.1147
909.549	240.58-241.51	PI40:6	PI31:1	0.658369	0.805615	0.731992	0.5427	0.913928	0.728314	0.9707	1.09721	1.03396	0.865662	0.755243	0.810453	5.83892	4.28741	5.06316	0.73417	1.04294	0.888555	0.694758	0.488456	0.591607	0.592124	0.808171	0.700147	1.37797	1.5003	1.43913
949.674	240.58-241.51	PI42:0	PI31:1	0.0107405	0.0106777	0.0107091	0.0106984	0.0146698	0.0126841	0.0139531	0.0126559	0.0133045	0.0134047	0.00994255	0.0116736	0.0309735	0.00380374	0.0173886	0.00977083	0.0116524	0.0107116	0.00504077	0.0093531	0.00719694	0.00650939	0.00873378	0.00762158	0.0186224	0.0393166	0.0289695
947.659	240.58-241.51	PI42:1	PI31:1	0.0387643	0.10394	0.0713522	0.0339426	0.0849475	0.0594451	0.0755272	0.0698958	0.0727115	0.03125	0.0295488	0.0303994	0.0887651	0.0503258	0.0695455	0.0848806	0.132198	0.108539	0.0524855	0.0610572	0.0567713	0.036973	0.0619222	0.0494476	0.10008	0.116188	0.108134
945.643	240.58-241.51	PI42:2	PI31:1	0.222091	0.390347	0.306219	0.132873	0.456809	0.294841	0.347474	0.367601	0.357538	0.213853	0.246835	0.230344	0.970694	0.849549	0.910122	0.412748	0.667749	0.540249	0.329103	0.330602	0.329852	0.303567	0.455052	0.37931	0.363339	0.421845	0.392592
943.628	240.58-241.51	PI42:3	PI31:1	0.412551	0.738081	0.575316	0.233295	0.85752	0.545407	0.709389	0.667686	0.688538	0.633425	0.538348	0.585886	1.98337	1.62865	1.80601	0.678171	1.23808	0.958125	0.584565	0.512785	0.548675	0.650291	0.85946	0.754876	0.65305	0.826419	0.739734
941.612	240.58-241.51	PI42:4	PI31:1	0.102912	0.137786	0.120349	0.0541421	0.132914	0.093528	0.108338	0.13136	0.119849	0.0838728	0.13769	0.110781	0.100278	0.0905389	0.0954082	0.134552	0.256054	0.195303	0.138887	0.120871	0.129879	0.127721	0.161476	0.144599	0.1345	0.176053	0.155276
939.596	240.58-241.51	PI42:5	PI31:1	0.0701823	0.0559496	0.063066	0.0523181	0.0890853	0.0707017	0.103811	0.150196	0.127004	0.0849934	0.081911	0.0834522	0.164102	0.245444	0.204773	0.0862983	0.111625	0.0989617	0.0397518	0.0494867	0.0446192	0.0602637	0.0513953	0.0558295	0.091553	0.12058	0.106066
937.581	240.58-241.51	PI42:6	PI31:1	0.0151351	0.0424941	0.0288146	0.0165061	0.0274593	0.0219827	0.0279333	0.0323817	0.0301575	0.0412102	0.0291722	0.0351912	0.038538	0.0138649	0.0262014	0.0230271	0.0230676	0.0230473	0.0222858	0.0116955	0.0169906	0.025392	0.0475451	0.0364685	0.184418	0.0933849	0.138901
977.706	240.58-241.51	PI44:0	PI31:1	0.00175456	0.00445232	0.00310344	0.00576517	0.00367281	0.00471899	0.00655159	0.00386046	0.00520603	0.0150232	0.00317938	0.00910131	0.0194174	0.0209456	0.0201815	0.00449611	0.0230973	0.0137967	0.0103143	0.00416968	0.00724198	0.0040094	0.00381048	0.00390994	0.00966885	0.0169749	0.0133219
975.69	240.58-241.51	PI44:1	PI31:1	0.00680506	0.0205083	0.0136567	0.00822279	0.00988109	0.00905194	0.0135598	0.0185103	0.016035	0.0173473	0.00976127	0.0135543	0.0675073	0.0492608	0.0583841	0.0107062	0.0317702	0.0212382	0.0195575	0.0258863	0.0227219	0.00551574	0.00437339	0.00494457	0.0104989	0.00959864	0.0100488
973.674	240.58-241.51	PI44:2	PI31:1	0.01138	0.0139283	0.0126542	0.0322038	0.0161102	0.024157	0.0133822	0.0103953	0.0118888	0.0480578	0.00610776	0.0270828	0.0466234	0.0223156	0.0344695	0.0518651	0.055129	0.0534971	0.0169532	0.0206641	0.0188087	0.00565945	0.0140106	0.00983505	0.0164357	0.0480366	0.0322362
971.659	240.58-241.51	PI44:3	PI31:1	0.0242523	0.0215721	0.0229122	0.015751	0.0340648	0.0249079	0.0242361	0.0253698	0.024803	0.0168908	0.022939	0.0199149	0.119415	0.0351977	0.0773063	0.095487	0.0758395	0.0856633	0.0729908	0.0493454	0.0611681	0.0227604	0.0411242	0.0319423	0.0918143	0.212785	0.1523
969.643	240.58-241.51	PI44:4	PI31:1	0.204431	0.155536	0.179983	0.126667	0.217586	0.172126	0.146876	0.221325	0.184101	0.200739	0.227354	0.214046	0.609952	0.547355	0.578654	0.236898	0.314942	0.27592	0.217483	0.220631	0.219057	0.122026	0.101778	0.111902	0.331819	0.404895	0.368357
967.628	240.58-241.51	PI44:5	PI31:1	0.492851	0.262057	0.377454	0.303813	0.490167	0.39699	0.526004	0.684671	0.605337	0.805943	0.65579	0.730866	2.50062	2.20319	2.3519	0.618376	0.769131	0.693754	0.491605	0.4536	0.472603	0.489849	0.276786	0.383318	0.501865	0.509503	0.505684
965.612	240.58-241.51	PI44:6	PI31:1	0.111865	0.0849882	0.0984268	0.0277715	0.0449164	0.036344	0.0362478	0.0671717	0.0517097	0.0841218	0.15565	0.119886	0.0507799	0.0128444	0.0318122	0.0896931	0.107408	0.0985504	0.0340313	0.0610432	0.0475372	0.070394	0.0384105	0.0544022	0.0521757	0.0671719	0.0596738

## Sheet: average time points
Fig. 2B, E-F	Volcano plot
lipids	FC	log2(FC)	raw.pval	-Log10(p)
PE28:6	0.44764	-1.1596	0.018563	1.7313
LysoPE18:2	3.3103	1.727	0.023461	1.6297
PC30:6	0.50325	-0.99064	0.02449	1.611
PI44:1	0.41247	-1.2776	0.024879	1.6042
PE32:4	0.57622	-0.7953	0.029997	1.5229
PE38:2	0.63087	-0.6646	0.030089	1.5216
HexCer34:1(-H2O)	2.0901	1.0636	0.039292	1.4057
Fig. 2A	Top 30 features identified by fold change analysis
Lipids	ND_1	ND_2	ND_3	ND_4	T2D_1	T2D_2	T2D_3	T2D_4	T2D_5
LysoPE18:2	0.014066994	0.009511495	0.005333783	0.003738569	0.014863007	0.053572127	0.009810668	0.01579958	0.036292623
LysoPE16:1	0.008217172	0.00520326	0.003596429	0.00337002	0.006920205	0.009798808	0.006151087	0.005482174	0.013717934
SM34:0	0.217228819	0.267234014	0.333870953	0.180453434	0.251587719	0.454338923	0.329475938	0.412571548	0.235109626
Cer38:1(-H2O)	0.020116752	0	0.043751513	0.014387032	0.060890816	0.1331998	0.050808791	0.102866937	0.022636218
PC32:0	2.417584973	2.291035879	3.578082816	1.695456986	2.100767018	4.468045297	3.173678879	3.460326447	3.696594052
PE42:0	0.006503848	0.007580011	0.009821565	0.0036939	0.007504939	0.010157766	0.007555543	0.008224224	0.007852206
Cer34:2(-H2O)	0.059211964	0.022729362	0.032017051	0.003775498	0.083876382	0.043722761	0.173870926	0.042537018	0.054106303
DHCer42:0(-H2O)	0.120415558	0.036233686	0.099644594	0.034048462	0.306282479	0.564827424	0.262851695	0.146055018	0.039081997
HexCer34:1(-H2O)	0.13273091	0.065571424	0.100628181	0.046676269	0.154390802	0.225532085	0.199673595	0.156552546	0.128510171
HexCer40:1(-H2O)	0.035202978	0.019627195	0.026648214	0.011665484	0.03898789	0.066439113	0.049490525	0.035037708	0.023259803
PE32:1	0.225253721	0.221114489	0.19329728	0.161025866	0.105361543	0.117669278	0.182600499	0.105623055	0.13233792
PE30:0	0.032946537	0.029400593	0.018042061	0.016139649	0.011676732	0.011748556	0.018691099	0.01240172	0.016762979
PE38:2	0.640467631	0.642079294	0.58908421	0.496535737	0.268035354	0.275139889	0.369794483	0.456176777	0.385052207
PE38:3	2.460644182	2.614090437	2.690115672	2.144231304	1.155452281	1.390680017	1.970472683	1.950228291	1.807463998
PE44:5	0.020643001	0.030922316	0.023464361	0.018517931	0.01275854	0.015436789	0.021171017	0.017568111	0.019870855
PE34:1	1.95103443	1.981356979	1.745523085	1.305137973	0.768345606	1.022641767	1.623886893	1.276401366	1.380042608
PE28:6	0.002830376	0.006963008	0.003045912	0.002914025	0.001433791	0.001548274	0.001328021	0.000557572	0.003155495
PE32:4	0.002553191	0.005843005	0.002432941	0.002128571	0.000902982	0.001575211	0.00222278	0.001076244	0.002651263
PE34:6	0.004570868	0.009622768	0.004582363	0.003929698	0.003170281	0.003400294	0.004558173	0.002418598	0.003974069
PE32:3	0.005219269	0.011400084	0.006010978	0.005677875	0.003577413	0.004581078	0.007784447	0.002536177	0.004636001
PE(O-)34:5	0.001861095	0.008118215	0.002257228	0.00242056	0.000938682	0.001339392	0.003490634	0.000925812	0.001742016
PI44:1	0.002327212	0.031346375	0.002650396	0.00368085	0.005881086	0.004246501	0.007062002	0.006005184	0.024710102
PE(O-)32:5	0.001036249	0.009876549	0.002347545	0.001174407	0.00099491	0.000392434	0.001656627	0	0.000647442
LysoPI14:0	0.075594412	1.13504038	1.988180402	1.62234689	0.098947787	0.048687285	0.19398877	0.026999173	0.400030678
PI40:2	0.095011632	0.22785157	0.180850181	0.106334517	0.089865522	0.118800831	0.123684312	0.090899909	0.098004222
PC28:6	0.003516765	0.046619015	0.050332347	0.031788723	0.00353509	0.0036948	0.012417821	0.003687007	0.006085121
PE44:3	0.007983715	0.016942951	0.012557754	0.00748419	0.006810635	0.011153837	0.007083591	0.00714763	0.004562765
PE40:2	0.067034776	0.075402316	0.081562865	0.050411649	0.047720185	0.052652448	0.054561017	0.055873942	0.046296914
PC30:6	0.010813347	0.013622107	0.023609523	0.012412094	0.004607213	0.00692315	0.013578839	0.005584912	0.005679674
PE32:2	0.031745041	0.033046742	0.04237041	0.040893517	0.020414226	0.02225711	0.031627395	0.014922187	0.014880973

## Sheet: lipid classes aver_ time points
Fig. 2C	ND_1	ND_2	ND_3	ND_4		T2D_1	T2D_2	T2D_3	T2D_4	T2D_5
mol %
PC	31.0387	15.9529	41.2544	36.8632		30.061	36.6874	39.335	45.035	27.5047
PE	18.0733	11.4131	18.6178	20.6349		15.0648	11.8582	15.9158	16.2922	15.9749
PI	56.3063	92.8659	41.8811	71.3342		64.1653	39.1944	41.1367	80.2316	65.4902
PS	4.00707	0.257018	5.81607	3.02165		6.84891	10.6922	6.50263	1.70603	4.83036
CL	1.36142	0.247704	1.52525	1.54646		1.91294	1.87631	1.50472	0.355582	1.38187
SM	0.265887	0.193883	0.325632	0.320165		0.311672	0.385532	0.485891	0.356101	0.299555
HexCer	0.458493	0.215111	0.248409	0.307412		0.574904	0.395758	0.345098	0.387142	0.624967
Cer	13.5114	4.09531	2.85612	3.24006		15.1198	5.87296	6.36282	2.14559	17.4826
Fig. 2D
PC/PE	1.71738	1.39777	2.21586	1.78645		1.99545	3.09385	2.47145	2.76421	1.72174

## Sheet: Lipid classes 12h_24h
		ND_1 12h	ND_2 12h	ND_3 12h	ND_4 12h	T2D_1 12h	T2D_2 12h	T2D_3 12h	T2D_4 12h	T2D_5 12h		ND_1 24h	ND_2 24h	ND_3 24h	ND_4 24h	T2D_1 24h	T2D_2 24h	T2D_3 24h	T2D_4 24h	T2D_5 24h
Fig. 3G-I, Fig. 4B, E	mol%	12h										24h
	PC	35.5547	13.8627	41.8609	36.3649	24.5633	37.0587	23.57	38.9527	45.2662		27.5627	18.5129	40.7529	37.3312	33.6407	36.3309	31.3641	39.6952	44.8274
	PE	20.6997	10.0404	18.22	20.2396	12.952	11.3878	14.9014	16.1487	16.1722		16.0518	13.0944	18.9468	21.0061	16.4405	12.3099	17.0278	15.6962	16.3999
	PI	30.5472	70.3264	29.1607	34.7805	30.7194	32.4958	35.4941	29.7629	32.9491		31.8507	64.3164	29.518	33.3953	29.7065	31.9779	28.3767	29.3457	34.4166
	CL	1.20877	0.209035	1.56966	1.43077	1.37191	1.86064	1.27892	1.56965	0.63842		1.47892	0.295065	1.48854	1.65511	2.26522	1.89135	1.48285	1.44354	0.101631
	PS	3.99518	0.254029	5.67277	3.0818	5.71007	10.3383	4.10524	6.53429	1.96656		4.01622	0.260678	5.93457	2.96515	7.59046	11.0321	5.54161	6.4728	1.47211
	Cer	7.00551	4.94217	2.91416	3.47573	23.6087	6.11801	19.4298	6.19748	2.26654		18.519	3.05811	2.80813	3.01871	9.59236	5.63761	15.5727	6.51865	2.03699
	HexCer	0.63891	0.194987	0.260104	0.31798	0.768853	0.367727	0.891846	0.357677	0.381745		0.319624	0.239758	0.238738	0.297485	0.448616	0.422678	0.363191	0.333244	0.391988
	SM	0.350052	0.170288	0.341708	0.308721	0.305696	0.373026	0.328612	0.47654	0.359142		0.201104	0.222781	0.312339	0.330914	0.315563	0.397542	0.271054	0.494704	0.353372
Fig. 3K-L
	PC/PE	1.71765	1.38069	2.29753	1.79672	1.89649	3.25423	1.58173	2.41212	2.79901		1.71711	1.41381	2.15091	1.77716	2.04621	2.95135	1.84193	2.52896	2.7334
Fig. 3J	mol%
	HexCer
	C10	0.0404709	0.0161109	0.00944868	0.0195023	0.0703815	0.0126207	0.0665328	0.0192795	0.018064		0.0269898	0.0195085	0.0102061	0.0185777	0.0238848	0.0131204	0.0239129	0.0169357	0.0173914
	C12	0.0208862	0.0144174	0.00743203	0.0172696	0.0508035	0.0114074	0.0575562	0.020334	0.0101961		0.0196285	0.0117498	0.00776099	0.0179126	0.0194059	0.0131931	0.0259678	0.0150832	0.00911693
	C14	0.0546458	0.0178335	0.0126319	0.0235209	0.07376	0.016869	0.0689293	0.0209285	0.00875108		0.0385852	0.0148849	0.0129907	0.0233582	0.0268416	0.0174929	0.0307705	0.0166773	0.0115143
	C16	0.148874	0.0373644	0.0744285	0.0773955	0.178993	0.113113	0.239547	0.120973	0.121359		0.0810903	0.0465301	0.0644206	0.0714391	0.127808	0.133385	0.0861064	0.111744	0.121503
	C18	0.0275137	0.0119679	0.00923822	0.0217861	0.0483338	0.00916619	0.0536873	0.0125292	0.0216448		0.0152301	0.0139579	0.00755601	0.0207169	0.0197261	0.0110114	0.0209275	0.0143367	0.0244143
	C20	0.0209071	0.00991344	0.00987628	0.0163941	0.0234373	0.0152233	0.0358152	0.0096034	0.00874727		0.00988434	0.0107531	0.00850991	0.0154706	0.0181749	0.0186162	0.0115565	0.0117583	0.0116093
	C22	0.0458753	0.0124781	0.0197526	0.0172214	0.0623599	0.0374083	0.061222	0.0274118	0.0235647		0.0209239	0.0141348	0.0183663	0.0187781	0.0271626	0.037391	0.0245755	0.0293297	0.025136
	C24	0.217324	0.0381943	0.100501	0.0785986	0.132309	0.129144	0.180609	0.107867	0.119719		0.064821	0.0563307	0.0907232	0.0659981	0.149111	0.154076	0.0869933	0.0989082	0.123519
	C26	0.0115825	0.00357244	0.00255405	0.00388853	0.0161358	0.0049177	0.0127237	0.00363381	0.00364173		0.00594994	0.00378313	0.00330001	0.00428556	0.0053817	0.00521115	0.00597404	0.00403674	0.00450113
Fig. 3M-N
	PE
	SFA	0.541674	0.581251	0.811572	0.673902	0.518485	0.57863	0.420168	0.706709	0.512039		0.575161	0.546686	0.84703	0.698668	0.520535	0.560987	0.434436	0.603385	0.505781
	MUFA	3.98398	4.51442	5.11971	4.78051	3.48949	4.02062	2.57837	4.47012	3.3507		4.30387	4.244	5.37807	4.73436	3.34589	4.08039	2.55582	4.24401	3.61959
	PUFA 2	3.51709	4.30907	4.39108	4.65772	2.9023	3.65772	2.95516	3.73585	3.01483		3.86415	4.49729	4.61576	4.24087	2.9106	3.81424	2.92427	3.73588	2.77732
	PUFA 3	3.04286	3.85939	3.93573	3.7585	2.58598	2.23084	1.75892	2.82115	2.58656		3.03504	3.64423	3.76129	3.14275	2.87479	2.36408	1.75832	3.01841	2.38415
	PUFA 4	5.78851	6.13536	7.77818	6.15619	5.22461	5.53764	3.79036	6.49574	5.19083		5.98781	6.04416	7.52152	5.98589	5.13259	6.1031	3.94484	6.53366	6.03963
	PUFA 5-6	5.16865	5.23463	6.78642	5.2978	3.33072	4.46135	3.5528	5.67987	3.98324		6.09507	5.64682	6.52985	4.81941	3.5029	4.66656	3.86631	5.05213	4.61521
Fig. 2P-Q
	PE after deisotoping
	SFA	0.207277	0.260917	0.157995	0.10449	0.102958	0.153439	0.226093	0.176663	0.169933		0.249179	0.28954	0.195781	0.110351	0.159059	0.177926	0.212873	0.181677	0.190242
	MUFA	4.24139	4.57786	4.42672	3.11162	2.25431	3.0661	3.917	3.43219	3.14023		4.5393	5.02746	5.49983	3.20987	4.13806	3.3568	4.51058	3.78851	3.30758
	PUFA 2	4.19352	3.82202	3.84843	2.90418	2.06892	3.73959	3.27724	3.02905	2.57976		4.12528	4.31731	5.03489	3.48733	3.99913	4.07822	3.98444	3.27016	2.76046
	PUFA 3	3.01345	2.86631	2.88683	2.44305	0.921732	1.78121	1.98286	2.08315	1.95098		2.60634	2.97636	3.31609	2.51038	1.86295	1.92358	2.64961	2.22622	2.38592
	PUFA 4	5.76687	6.93195	6.65964	4.49923	3.01575	4.86015	5.88547	5.63679	4.91968		5.97226	7.32392	8.23116	4.8478	6.52951	5.52351	7.27087	5.45325	5.39929
	PUFA 5-6	4.42768	5.3924	5.37645	3.44541	2.17939	4.13527	4.65961	3.96527	2.87924		4.29621	5.51175	7.23019	4.06634	4.48851	4.9678	5.05551	3.94052	3.43508
Fig. 2J-K, 4D
	DHCer	0.251324	0.207473	0.145044	0.173901	1.18991	0.743962	0.891186	0.370652	0.0876387		0.0365213	0.0481253	0.0149044	0.0409482	0.03112	0.0191799	0.0464067	0.0144337	0.0432824
	Cer	6.75419	4.7347	2.76911	3.30183	22.4188	5.37404	18.5386	5.82682	2.1789		17.7974	2.95038	2.62112	2.91839	8.86419	4.97981	14.8261	6.16095	1.95891
	HexDHCer	0.0508303	0.0331344	0.0142408	0.0424029	0.112339	0.0178579	0.115224	0.0151165	0.0460566		0.029413	0.0379371	0.0134657	0.0306726	0.0268834	0.0179414	0.0397542	0.0128801	0.0290517
	HexCer	0.588079	0.161852	0.245864	0.275577	0.656514	0.349869	0.776622	0.34256	0.335688		0.283103	0.191633	0.223834	0.256537	0.417496	0.403498	0.316785	0.31881	0.348705
Fig. 2N-O
	PC	0.176863	0.113032	0.107691	0.120351	0.0672453	0.111835	0.13534	0.149049	0.195246		0.264504	0.155081	0.0931599	0.191291	0.103286	0.107894	0.132674	0.197307	0.286712
	Lyso	1.44968	0.868828	2.66614	1.52708	1.22913	3.47347	1.17742	2.52181	1.64569		1.67749	1.34447	2.98512	2.30691	2.58926	3.50804	2.34821	3.17412	2.41186
	Ether	26.5615	10.2047	33.706	24.0924	13.8508	31.0408	14.32	32.3947	29.648		25.6207	17.0133	37.6746	34.833	30.9482	32.715	28.8832	36.3238	42.1289
	Diacyl
	PE
	Lyso	0.146662	0.0818965	0.0969041	0.12076	0.0952694	0.170043	0.107639	0.112067	0.226339		0.259714	0.136253	0.102635	0.175986	0.202601	0.15098	0.109855	0.23952	0.33687
	Ether	0.729628	0.484185	0.763393	0.67337	0.574473	0.665779	0.647538	0.774539	0.604633		0.764231	0.761282	0.844553	0.988649	0.735492	0.77737	0.910192	0.753317	1.01633
	Diacyl	15.5346	7.53605	15.0176	13.5319	7.3172	9.8045	9.12819	13.6506	10.4191		15.0278	12.1968	17.9996	19.8415	15.5024	11.3816	16.0078	14.7034	15.0467

## Sheet: 12h
Fig. 2G, Fig. 3C	Volcano plot
lipids	FC	log2(FC)	raw.pval	-LOG10(p)
PC30:6	0.4072	-1.2962	0.013	1.8861
PI38:0	0.47088	-1.0866	0.040326	1.3944
PE(O-)34:5	0.50314	-0.99097	0.016614	1.7795
PE34:6	0.65065	-0.62004	0.0085036	2.0704
DHCer42:0(-H2O)	4.2306	2.0809	0.048167	1.3173
Fig. 3A	Top 50 features identified by fold change analysis
Lipids	ND_1 12h	ND_2 12h	ND_3 12h	ND_4 12h	T2D_1 12h	T2D_2 12h	T2D_3 12h	T2D_4 12h	T2D_5 12h
LysoPI14:0	0.038698675	0.966457064	2.388362186	2.016071238	0.14188586	0.04540077	0.290546149	0.01721837	0.306266496
LysoPE14:2	0	0	0.000500055	0.000253248	0.002839211	0.002087901	0.004631474	0	0.001239179
PC28:6	0.001856225	0.074714847	0.058211306	0.034409221	0.002877608	0.003751356	0.019073705	0.003098676	0.006062957
LysoPI18:2	0.011576807	0.700313663	0.006354042	0.00291249	0.028584879	0.016717259	0.032287517	0.004967971	0.005891927
LysoPI16:1	0.06090122	0.201172758	0.047474182	0.034812029	0.740153402	0.047652416	1.099228088	0.018614033	0.020263232
PI30:5	0.013823298	0.034514022	0.029569621	0.019629555	0.028836882	0.017458959	0.049302789	0.01280485	0.43186651
LysoPE18:2	0.005312869	0.007463555	0.00444769	0.003489356	0.004142111	0.059743427	0.012699203	0.002312726	0.034921963
LysoPI22:2	0.035714286	0.117082567	0.027793063	0.006877653	0.318479114	0.014557097	0.48684429	0.006281445	0.006905661
DHCer42:0(-H2O)	0.053541913	0.072467372	0.082738833	0.037502753	0.267753428	0.578728931	0.290205843	0.14080492	0.03606067
PE(O-)32:5	0	0.009499617	0.002129582	0.001359032	0.001407607	0	0	0	0.000683594
Cer38:1	0.037235996	0.025090989	0.050087779	0.022050943	0.217289969	0.124999186	0.257851926	0.074098079	0.016346601
PI(O-)36:3	0.019611701	0.144254044	0.069015391	0.048147187	0.069732031	0.05713085	0.108441235	0.028870517	0.792689418
PI30:4	0.011576807	0.013558322	0.004275988	0.008097873	0.007259547	0.003401487	0.012906707	0.002429984	0.133210383
DHCer40:0(-H2O)	0.200465696	0.312169176	0.032124965	0.048856188	0.686120875	0.43558574	1.075149402	0.146459577	0.023916895
PI34:5	0.028827233	0.438162761	0.02380732	0.018410005	0.019835526	0.03243443	0.03627158	0.012448445	0.019832357
CerP32:1	5.584651712	6.775666134	0.078134695	0.153350149	17.10727072	4.554398293	22.65265604	1.475789241	0.12224495
PI(O-)32:4	0.006001574	0.052990345	0.006429956	0.010994538	0.063128038	0.017632393	0.084080345	0.005958934	0.057830316
LysoPI22:0	0.340515545	0.077211338	0.083547665	0.137682504	0.282189942	0.173754682	0.473896082	0.058211708	1.703404552
Cer38:1(-H2O)	0.040233504	0	0.029300734	0	0.043199062	0.141208612	0	0.09644677	0.026962715
PI28:0	0.007116621	0.312012083	0.027877131	0.017271373	0.011165302	0.019672871	0.037558101	0.012470547	0.01829647
PI32:3	0.01867703	0.850528389	0.032167802	0.015126307	0.022089566	0.110326494	0.055984396	0.021811473	0.022353824
LysoPI18:1	0.020726748	0.491177538	0.05680928	0.052238487	0.054268726	0.02829213	0.041376162	0.023812749	0.024615314
LysoPI14:2	0.038633084	0.376521543	0.005723607	0.008151204	0.056802442	0.078930325	0.078477756	0.025551602	0.640304538
PC(O-)34:3	0.015997639	0.024095668	0.036355551	0.017342823	0.032069342	0.244477277	0.025697211	0.034412605	0.007912356
PI34:0	0.140545061	1.794763835	0.125725123	0.118705946	0.090329573	0.223487968	0.143260292	0.098707291	0.082534268
Cer34:2(-H2O)	0.062245835	0.045458724	0.018090248	0	0.111507331	0.04516804	0.192944887	0.043045363	0.046997642
LysoPI22:1	0.021530237	0.09532462	0.049515722	0.02943501	0.241307873	0.034495433	0.294862218	0.020341506	0.017836342
DHCer42:1(-H2O)	0.011839171	0.057899348	0.092481782	0.042525967	0.092669961	0.321010654	0.091517264	0.147765788	0.024873311
PI42:6	0.015135117	0.03853802	0.02302706	0.022285758	0.016506145	0.027933257	0.041210159	0.025391986	0.18441767
PI(O-)44:1	0.001246229	0.011006835	0.001452489	0.005038625	0.007069389	0.004469541	0.008922643	0.006594266	0.022725313
PC28:0	0.139616949	0.033062417	0.03931376	0.019343914	0.017108906	0.028936055	0.031374502	0.020712996	0.022836342
PI28:5	0.005542437	0.035662289	0.009588018	0.005398559	0.037848576	0.015541559	0.05876494	0.00535125	0.022229554
PI34:2	0.641955267	6.682297797	0.456708099	0.344513756	0.406433723	1.143107295	0.559636454	0.353447723	0.24448968
PC(O-)30:4	0.0040732	0.070061033	0.01677816	0.002010131	0.004809324	0.010539578	0.009910359	0.004783394	0.002701295
PC30:6	0.00937295	0.02510602	0.024839109	0.013172248	0.003192073	0.006792922	0.01748008	0.004490072	0.005635821
PI30:3	0.002886003	0.019946158	0.002884999	0.002219592	0.016305022	0.00479509	0.030585989	0.002530843	0.009762766
PI(O-)32:5	0.012626263	0.010340109	0.012263237	0.009562443	0.011676489	0.013059576	0.010043161	0.018237785	0.076373786
Cer40:1(-H2O)	0.154781582	0.232179157	0.136218622	0.081892637	0.395525797	0.468047445	0.488213811	0.233350891	0.071532587
PI34:1	0.875098386	7.970259192	0.954337895	0.859056796	0.570210402	1.433814387	1.114873838	0.685164204	0.477979395
PE28:6	0.001003542	0.007367239	0.0031645	0.00298325	0.001364814	0.000392002	0.002656042	0	0.002787866
PI(O-)36:5	0.003787879	0.100668038	0.011475278	0.022336864	0.003259026	0.026539255	0.003195551	0.014501222	0.199458272
PI32:4	0.001967729	0.018659755	0.005943098	0.001807605	0.015127996	0.003607253	0.02124834	0.002033077	0.014999032
PI36:0	0.09978027	1.242334521	0.193856537	0.213337046	0.063217504	0.361956612	0.117903386	0.139733864	0.070077157
PI(O-)36:1	0.062754165	0.736020811	0.062313064	0.063889731	0.053550805	0.100558646	0.067563081	0.072193827	0.060207937
PI38:0	0.034763217	0.232774402	0.066202926	0.058224175	0.024642104	0.050173279	0.03311753	0.028800234	0.044434254
HexCer28:2(-H2O)	0.007680703	0.017289028	0.003704818	0.005223919	0.021921771	0.006881379	0.04123506	0.006563534	0.004544535
LysoPE16:1	0.004322445	0.003943178	0.002849186	0.003450111	0.00640002	0.01117873	0.006573705	0.002124699	0.012163306
PC(O-)36:5	0.129496261	0.243154831	0.375201158	0.126147566	0.224262081	1.429887515	0.176925631	0.352433063	0.029979853
PE32:4	0	0.004586772	0.001855702	0.001830015	0.001305041	0.000585466	0	0	0.00188283
PI44:3	0.024252263	0.119414926	0.095486989	0.072990803	0.015750969	0.024236119	0.01689077	0.022760357	0.091814251
Fig. 2H	Abundance of the significantly differentially regulated individual lipids as percentage of the total lipids detected from the same class
Cer	0.609036	0.508849	1.85656	1.1094	1.13185	4.95088	0.913662	1.66661	1.35252
PI	0.0909509	0.114892	0.148753	0.172295	0.0801278	0.0808566	0.0571582	0.0711057	0.114797
PC	0.0210072	0.0628484	0.0388008	0.0372432	0.0129692	0.00959365	0.045366	0.00845561	0.0105842
PE	0.0231294	0.0549138	0.0239798	0.0317728	0.0256728	0.0183659	0.0314148	0.0129995	0.0294582

## Sheet: 24h
Fig. 2L-M, Fig. 3D	Volcano plot
lipids	FC	log2(FC)	raw.pval	-LOG10(p)
LysoPI14:0	0.14154	-2.8207	0.04234	1.3732
PI44:1	0.35326	-1.5012	0.0023722	2.6249
PI28:3	0.42977	-1.2184	0.044273	1.3539
LysoPI16:0	0.45877	-1.1241	0.031943	1.4956
PI(O-)42:2	0.48127	-1.0551	0.0073656	2.1328
PE28:0	0.60028	-0.7363	0.02495	1.6029
PE30:0	0.62724	-0.67292	0.045099	1.3458
PC38:1	1.5233	0.60723	0.045802	1.3391
HexCer42:2(-H2O)	1.7004	0.76589	0.012253	1.9118
HexCer40:1(-H2O)	1.869	0.90224	0.024426	1.6121
HexCer42:1(-H2O)	1.9588	0.97	0.044866	1.3481
HexCer34:1(-H2O)	2.2466	1.1678	0.0074699	2.1267
Fig. 3B	Top 50 features identified by fold change analysis
Lipids	ND_1 24h	ND_2 24h	ND_3 24h	ND_4 24h	T2D_1 24h	T2D_2 24h	T2D_3 24h	T2D_4 24h	T2D_5 24h
LysoPI18:2	0.027009456	0.452759109	0.01363366	0.005959843	0.014048523	0.013046496	0.005452365	0.005477263	0.015207041
LysoPI14:0	0.11249015	1.303623696	1.587998618	1.228622542	0.056009713	0.0519738	0.097431392	0.036779976	0.49379486
LysoPI22:0	0.171237195	0.136910859	0.098007167	0.133268132	0.093157088	0.202019976	0.150658188	0.052539584	3.233535825
PC28:6	0.005177305	0.018523184	0.042453387	0.029168226	0.004192571	0.003638245	0.005761937	0.004275338	0.006107284
PI32:3	0.379432624	0.610919218	0.064671739	0.019552817	0.027248637	0.109987419	0.042879853	0.018435357	0.029172886
LysoPI18:1	0.023246651	0.658968079	0.12067347	0.057856091	0.052094757	0.029966684	0.023078425	0.031830045	0.039779936
PI(O-)32:4	0.486524823	0.138341197	0.009293954	0.003518223	0.027398467	0.014708042	0.016719656	0.018899551	0.112612115
PI(O-)36:3	0.086327817	0.057987423	0.04762094	0.113071917	0.058487725	0.06056219	0.05222278	0.045954543	1.237368033
Cer38:1(-H2O)	0	0	0.058202293	0.028774063	0.07858257	0.125190989	0.101617581	0.109287105	0.018309721
PI(O-)32:3	0.041016548	0.048519766	0.005684075	0.005462636	0.004501384	0.006465004	0.005271084	0.002480695	0.011048984
PI34:5	0.02572892	0.553935351	0.028935756	0.027695668	0.024917925	0.061682558	0.040174587	0.010678416	0.029718257
DHCer42:1(-H2O)	0	0.084424004	0.123060008	0.03108468	0.231093129	0.28867247	0.177883757	0.148212583	0.041458392
DHCer42:0(-H2O)	0.187289204	0	0.116550354	0.030594172	0.344811531	0.550925917	0.235497546	0.151305115	0.042103324
PI28:0	0.016213554	0.230125567	0.040654357	0.024979753	0.017648011	0.020258108	0.009886769	0.010384573	0.037969869
LysoPE18:2	0.022821119	0.011559435	0.006219876	0.003987782	0.025583902	0.047400827	0.006922133	0.029286434	0.037663282
PC(O-)34:3	0.02250591	0.015715111	0.038910493	0.01725671	0.047978146	0.207995654	0.040433958	0.037329551	0.00930957
PI(O-)34:2	0.070173365	0.146100898	0.030796644	0.013894145	0.012347672	0.037584811	0.019383088	0.008261464	0.014358383
PE(O-)32:5	0.002072498	0.010253481	0.002565508	0.000989781	0.000582213	0.000784868	0.003313253	0	0.000611291
LysoPI14:2	0.099014972	0.3528108	0.015396171	0.006598457	0.050667714	0.072802568	0.027443106	0.117659629	0.95173356
PI44:1	0.020508274	0.049260763	0.031770249	0.0258863	0.00988109	0.018510265	0.009761267	0.004373395	0.009598641
HexDHCer40:0(-H2O)	0.009968479	0.042539167	0.002299992	0.002362206	0.005320124	0.00385303	0.005237617	0.002351932	0.001811556
PI30:4	0.014401103	0.026753908	0.011479599	0.005749494	0.008464838	0.002520701	0.010751339	0.007256331	0.140885708
Cer34:2(-H2O)	0.056178093	0	0.045943854	0.007550996	0.056245433	0.042277482	0.154796966	0.042028674	0.061214963
PI32:4	0.023246651	0.077527307	0.006256808	0.003721908	0.003319323	0.004557123	0.020428938	0.002465036	0.011927439
PI30:5	0.08108747	0.057724897	0.021947179	0.07139073	0.055298464	0.015028039	0.016775435	0.039633055	0.57686713
PI28:3	0.006855792	0.030331361	0.017874154	0.012155303	0.007258375	0.005607143	0.005563922	0.002023057	0.01146587
HexCer34:1(-H2O)	0.097273444	0.073741152	0.101803532	0.047880755	0.176204235	0.25103659	0.113905622	0.155134501	0.136718224
PI32:6	0.060460993	0.111156226	0.051004143	0.107964827	0.023053082	0.02119128	0.027652276	0.017909371	0.094742643
LysoPI20:0	0.027659574	0.431679985	0.021222499	0.115424017	0.027642417	0.045131835	0.047425814	0.008400358	0.152495531
LysoPI16:0	0.087234043	0.167250578	0.084047954	0.028359517	0.049407683	0.026309538	0.053101294	0.016345946	0.028632725
LysoPI16:2	0.021749409	0.175666936	0.031025883	0.034712727	0.011929017	0.00997615	0.019815373	0.013560684	0.06460604
PI42:6	0.04249409	0.013864872	0.023067592	0.011695517	0.027459306	0.032381686	0.029172245	0.047545056	0.093384938
PC(O-)36:5	0.139401103	0.200618716	0.375380693	0.149774886	0.3614836	1.32515236	0.283500669	0.269286997	0.036490378
PE28:6	0.00465721	0.006558778	0.002927325	0.002844799	0.001502768	0.002704547	0	0.001115144	0.003523123
PI(O-)42:2	0.052324665	0.094136	0.054965726	0.06704146	0.038576619	0.024324472	0.033606649	0.027603635	0.024309903
PS36:1	6.009574468	0.32459785	10.38477849	2.784080534	11.12826518	20.33807659	8.388010375	8.56674494	1.766803123
PC28:0	0.142561072	0.027761579	0.048853645	0.021920888	0.02424028	0.028545026	0.033818608	0.026170698	0.02452478
LysoPI22:2	0.006008668	0.073390218	0.022111867	0.026841868	0.021988432	0.036938532	0.208960843	0.007004465	0.006971818
PI(O-)36:4	0.060224586	0.232337941	0.070349167	0.02630593	0.031189799	0.063041282	0.030371486	0.023784266	0.046892037
PI30:3	0.005161545	0.023221506	0.006323032	0.006699793	0.003168617	0.003680535	0.003597724	0.002190052	0.009454316
Cer44:1	1.091126872	0.983185859	0.406275067	0.568597082	0.403706741	0.229230744	0.816354306	0.03378166	0.321485477
HexCer42:1(-H2O)	0.039676911	0.064438258	0.085414112	0.030868423	0.128910851	0.171992562	0.070889112	0.061366217	0.058872467
PI30:6	0.006579984	0.079544045	0.010723	0.009811959	0.004954987	0.005418678	0.007056002	0.004500203	0.030137125
PS38:4	0.538317573	0.288727449	0.590904556	0.286274225	0.55232548	1.61002978	0.847793954	0.796460606	0.161857246
PI34:0	0.207624113	0.910137923	0.179551053	0.108365808	0.178832598	0.220156174	0.144424922	0.103542117	0.057279822
HexDHCer28:0(-H2O)	0.014397163	0.007494464	0.002780111	0.00474504	0.00712137	0.006342683	0.013738286	0.004166105	0.035434028
PI42:0	0.010677699	0.003803736	0.011652429	0.009353103	0.0146698	0.012655916	0.009942548	0.008733781	0.039316642
HexCer40:1(-H2O)	0.028289992	0.022755453	0.027814895	0.012679895	0.035771909	0.06754115	0.030455154	0.037127759	0.025829853
PI(O-)30:1	0.059751773	0.256950434	0.086986229	0.109149413	0.025964155	0.047848073	0.070281124	0.014101183	0.150164602
Cer36:1	0	0.079173403	0.068117063	0.05234673	0.030982512	0.062642944	0.162589246	0.131499331	0.044042946
Fig. 2I	Abundance of the significantly differentially regulated individual lipids as percentage of the total lipids detected from the same class
HexCer	28.9333	32.4858	46.8476	31.1893	41.5989	46.5818	32.6616	40.9672	41.7112
PC	0.275036	0.386837	0.279507	0.279132	0.511977	0.451869	0.374365	0.321533	0.28716
PI	5.07776	14.3888	7.30979	4.08012	5.32735	6.62403	4.5917	4.65426	2.94961
PE	0.176694	0.131473	0.0840096	0.107021	0.060643	0.0744286	0.0768308	0.069771	0.128966
