# Supplementary material for: Type 2 diabetes disrupts circadian orchestration of lipid metabolism and membrane fluidity in human pancreatic islets
Source: PLoS Biol. 2022 Aug 3;20(8):e3001725. doi: 10.1371/journal.pbio.3001725 (PMC9348689; doi:10.1371/journal.pbio.3001725)
Supplement: S4 Data — Naming of sheets corresponds to the relevant figures. Data for assigned figure panels on sheet is introduced with corresponding legend. (XLSX) [file pbio.3001725.s010.xlsx]

## Sheet: Figure 4A, B, C, D, E 
(4A) RT-qPCR temporal profile of UGCG gene expression (relative units, normalized to average expression levels of HPRT+9S)
Time point	Donor 1	Donor 2	Donor 3
CT12	0.41	0.5932	0.3857
CT16	0.5068	0.4777	0.4055
CT20	0.372	0.3812	0.4764
CT24	0.3698	0.3815	0.4213
CT28	0.3164	0.4611	0.4276
CT32	0.3644	0.4767	0.3689
CT36	0.4482	0.3974	0.4596
(B) RT-qPCR analysis of UGCG gene expression measured in ND and T2D human pancreatic islets (relative units, normalized to average expression levels of HPRT+9S)
Donor ND1	0.1827	Donor T2D1	0.2943
Donor ND2	0.2164	Donor T2D2	1.093
Donor ND3	0.1047	Donor T2D3	1.14
Donor ND4	0.3775	Donor T2D4	0.1444
Donor ND5	0.2729	Donor T2D5	0.1703
Donor ND6	0.6694	Donor T2D6	1.25
Donor ND7	0.1167	Donor T2D7	0.458
Donor ND8	0.3698	Donor T2D8	0.2399
Donor ND9	0.0871	Donor T2D9	0.1398
Donor ND10	0.2269
(C) RT-qPCR temporal profile CERS2 gene expression (relative units, normalized to average expression levels of HPRT+9S)
Time point	Donor 1	Donor 2	Donor 3
CT12	1.419	1.76	1.342
CT16	1.402	1.428	1.535
CT20	1.196	1.182	1.518
CT24	1.204	1.323	1.393
CT28	1.205	1.311	1.474
CT32	1.195	1.433	1.404
CT36	1.183	1.38	1.445
(D) RT-qPCR analysis of CERS2 gene expression measured in ND and T2D human pancreatic islets (relative units, normalized to average expression of HPRT+9S)
Donor	ND	Donor	T2D
Donor ND1	0.7505	Donor T2D1	1.019
Donor ND2	1.012	Donor T2D2	1.889
Donor ND3	0.9699	Donor T2D3	1.36
Donor ND4	0.9237	Donor T2D4	1.4735
Donor ND5	1.5175	Donor T2D5	0.6899
Donor ND6	1.466	Donor T2D6	0.8949
Donor ND7	0.8576	Donor T2D7	1.512
Donor ND8	0.9667	Donor T2D8	1.1
Donor ND9	0.5837	Donor T2D9	1.421
Donor ND10	1.085	Donor T2D10	1.005
(E, middle panel) RT-qPCR analysis of CEPT1 gene expression measured in ND and T2D human pancreatic islets (relative units, normalized to average expression of HPRT+9S)
Donor	ND	Donor	T2D
Donor ND1	0.1238	Donor T2D1	0.19
Donor ND2	0.1441	Donor T2D2	0.2765
Donor ND3	0.158	Donor T2D3	0.1994
Donor ND4	0.1938	Donor T2D4	0.3289
Donor ND5	0.25075	Donor T2D5	0.2477
Donor ND6	0.292	Donor T2D6	0.3054
Donor ND7	0.1705	Donor T2D7	0.346
Donor ND8	0.2001	Donor T2D8	0.254
Donor ND9	0.165	Donor T2D9	0.2535
Donor ND10	0.1817	Donor T2D10	0.2308
(E, right panel) RT-qPCR analysis of CHKA gene expression measured in ND and T2D human pancreatic islets (relative units, normalized to average expression of HPRT+9S)
Donor ND1	0.0432	Donor T2D1	0.0484
Donor ND2	0.065	Donor T2D2	0.0798
Donor ND3	0.089	Donor T2D3	0.0962
Donor ND4	0.0444	Donor T2D4	0.06855
Donor ND5	0.0593	Donor T2D5	0.0555
Donor ND6	0.0565	Donor T2D6	0.0679
Donor ND7	0.0418	Donor T2D7	0.0874
Donor ND8	0.0399	Donor T2D8	0.0405
Donor ND9	0.0528	Donor T2D9	0.0906
Donor ND10	0.0434	Donor T2D10	0.0663

## Sheet: Figure 5A, B, C
(A) Quantification of NS12R dye fluorescence GP ratio (530/590nm) in cultured ND and T2D human pancreatic islet cells
Donor ND1	0.529724	Donor ND1	0.564161
Donor ND2	0.377064	Donor ND2	0.563004
Donor ND3	0.447989	Donor ND3	0.561249
Donor ND4	0.485286
(B) Quantification of NS12R dye fluorescence GP ratio (530/590nm) in cultured ND pancreatic islet cells transfected with siClock or siControl
Donor	siControl	Donor	siClock
Donor ND1	0.485286	Donor ND1	0.545094
Donor ND2	0.469768	Donor ND2	0.520743
Donor ND3	0.457871	Donor ND3	0.591885
(C) Quantification of NS12R dye fluorescence GP ratio (530/590nm) in control ND pancreatic islet cells compared to those treated with PDMP or myriocin
Donor	CTR	PDMP	Myriocin
Donor ND1	0.508121	0.551845	0.600296
Donor ND2	0.502816	0.540471	0.545474
Donor ND3	0.499005	0.534981	0.582169

## Sheet: Figure 6A, B, C, D, E
(A) GSIS on control ND human pancreatic islets (glucose) and those treated with myriocin (Glucose+Myriocin). Data represent normalized values (Ins/residual Ins) to the total residual insulin content.
Condition :	Glucose				Glucose+Myriocin			Condition :	Tota Glucose	Total Glucose+Myriocin
Glucose concentration	2.8 mM	16.7 mM	re-2.8 mM	2.8 mM	16.7 mM	re-2.8 mM
Donor ND1	0.0134143	0.0611151	0.0200377	0.00721804	0.0368126	0.017917		Donor ND1	45537.2	70833.7
Donor ND2	0.0144717	0.0322885	0.0194523	0.0154104	0.0280261	0.0189354		Donor ND2	9221.32	8897.22
Donor ND3	0.0171566	0.0571997	0.0119891	0.00578907	0.0592888	0.00997403		Donor ND3	11269.7	11800.3
Donor ND4	0.0132974	0.0445394	0.0124751	0.0092099	0.0143534	0.00571394		Donor ND4	47116.9	65537.7
Donor ND5	0.0075206	0.0412608	0.00949871	0.00754591	0.0440081	0.00724331		Donor ND5	11226.9	12887.7
Donor ND6	0.00893506	0.026984	0.00961427	0.00416281	0.0197145	0.00503513		Donor ND6	30748	40645.6
Donor ND7	0.0132488	0.0633991	0.00424845	0.00893305	0.0179368	0.00260136		Donor ND7	28004.3	36759.6
(B) GSIS on control T2D human pancreatic islets (glucose) and those treated with Myriocin (Glucose+Myriocin). Data represent normalized values (Ins/residual Ins) to the total residual insulin content.
Condition :	Glucose				Glucose+Myriocin			Condition :	Tota Glucose	Total Glucose+Myriocin
Glucose concentration	2.8 mM	16.7 mM	re-2.8 mM	2.8 mM	16.7 mM	re-2.8 mM
Donor T2D1	0.0192911	0.0316755	0.0139697	0.0104994	0.0228657	0.0109442		Donor ND1	4046.8	3192.55
Donor T2D2	0.0292887	0.0451781	0.0156846	0.0242284	0.0306667	0.00748754		Donor ND2	14181.4	15935.1
Donor T2D3	0.018594	0.0629754	0.0159682	0.0101493	0.0378966	0.00546704		Donor ND3	11269.7	11800.4
(C) KCL-stumulated insulin secretion in control ND human pancreatic islets (CTR) and those treated with Myriocin (Myriocin). Data represent normalized values (Ins/residual Ins) to the total residual insulin content.
Condition	CTR			Myriocin
Treatment	2.8 mM	KCL	2.8 mM	KCL
Donor ND1	0.0101733	0.0333185	0.00778028	0.0341039
Donor ND2	0.00710911	0.0457691	0.00204175	0.0348975
Donor ND3	0.00772141	0.0337947	0.00249836	0.0239405
(D) GSIS on control ND human pancreatic islets (Glucose) and those treated with PDMP (Glucose+PDMP). Data represent normalized values (Ins/residual Ins) to the total residual insulin content.
Condition	Glucose				Glucose+PDMP			Condition	Total Glucose	Total Glucose+PDMP
Glucose concentration	2.8 mM	16.7 mM	re-2.8 mM	2.8 mM	16.7 mM	re-2.8 mM
Donor 1	0.0162158	0.0324315	0.0289592	0.0126472	0.0200715	0.0195256		Donor 1	9107.44	8227.6
Donor 2	0.0132974	0.0445394	0.0124751	0.00688293	0.016946	0.00544253		Donor 2	47116.9	63140
Donor 3	0.0075206	0.0412608	0.00949871	0.00587545	0.0236664	0.00455765		Donor 3	11226.9	12257
Donor 4	0.00839873	0.0348918	0.00925674	0.00588124	0.00752991	0.00648851		Donor 4	90515.3	94362.8
Donor 5	0.0132488	0.0633991	0.00424845	0.00686171	0.00807413	0.00377823		Donor 5	28004.3	48995.4
(E) KCL-stumulated insulin secretion in control ND human pancreatic islets (CTR) and those treated with PDMP (PDMP). Data represent normalized values (Ins/residual Ins) to the total residual insulin content.
Condition	CTR		PDMP
Treatment	2.8 mM	KCL	2.8 mM	KCL
Donor 1	0.0101733	0.0333185	0.00567663	0.0154533
Donor 2	0.00710911	0.0457691	0.00599776	0.0259502
Donor 3	0.00772141	0.0337947	0.00549526	0.00988978

## Sheet: Figure 6F, G
(F) Raw and detrended Per2-luc bioluminescence signal of human islets in the presence of myriocin or PDMP during the entire bioluminescence recording. The representative bioluminescence profiles shown on graphs are marked in bold.																													(G) Principal circadian parameters (phase, period length, and amplitude) of Per2-luc oscillations of in-vitro synchronized control ND human pancreatic islets (Forskolin) and those treated with PDMP (Forskolin+PDMP) or Myriocin (Forskolin+Myriocin).
Raw values		Forskolin				Forskolin+Myriocin				Forskolin+PDMP				Detrended values		Forskolin				Forskolin+Myriocin				Forskolin+PDMP
Time, h	Donor1	Donor2	Donor3	Donor4	Donor1	Donor2	Donor3	Donor4	Donor1	Donor2	Donor3	Donor4		Time, h	Donor1	Donor2	Donor3	Donor4	Donor1	Donor2	Donor3	Donor4	Donor1	Donor2	Donor3	Donor4			Phase, h	Forskolin	Forskolin+Myriocin	Forskolin+PDMP
0	9273	3592	3991	11467	5491	2655	3473	10901	4231	3225	3129	10775		0	0.924581	0.773697	0.866051	0.899076	0.723339	0.908999	0.813188	0.774269	0.851488	0.778871	1.01074	1.15243			Donor ND1	22.51	22.47	25.38
0.416667	7752	3824	4390	11218	6863	2884	3972	12026	4333	3659	3522	10032		0.416667	0.772927	0.823669	0.952635	0.879553	0.904075	0.987402	0.930026	0.854175	0.872015	0.883686	1.13769	1.07296			Donor ND2	22.47	20.84	24.17
0.833333	8889	4630	4765	12817	7872	3181	4364	13852	4901	4019	4039	11135		0.833333	0.886294	0.997277	1.03401	1.00492	1.03699	1.08909	1.02181	0.983871	0.986325	0.97063	1.30469	1.19093			Donor ND3	25.83	24.59	25
1.25	9923	5197	5116	13954	8827	3528	4790	14242	5578	4492	4288	11647		1.25	0.989391	1.11941	1.11018	1.09407	1.1628	1.20789	1.12156	1.01157	1.12257	1.08486	1.38513	1.24569			Donor ND4	18.33	16.83	19
1.66667	10379	5288	5133	14418	9584	3568	4881	14504	5759	4784	4192	11477		1.66667	1.03486	1.13901	1.11387	1.13045	1.26252	1.22158	1.14286	1.03018	1.159	1.15539	1.35412	1.22751
2.08333	10952	5538	5259	14152	10164	3704	4869	14582	5993	4846	4276	11197		2.08333	1.09199	1.19285	1.14121	1.10959	1.33892	1.26815	1.14005	1.03572	1.20609	1.17036	1.38125	1.19756			Period, h	Forskolin	Forskolin+Myriocin	Forskolin+PDMP
2.5	11468	5698	5238	13809	10573	3778	4883	14494	6260	4919	4114	10737		2.5	1.14344	1.22732	1.13665	1.0827	1.3928	1.29348	1.14333	1.02947	1.25982	1.18799	1.32892	1.14836			Donor ND1	24.2075	23.7375	24.3325
2.91667	11404	5585	5101	13770	10845	3800	4854	14015	6386	4995	4177	10538		2.91667	1.13706	1.20298	1.10692	1.07964	1.42863	1.30101	1.13654	0.995448	1.28518	1.20634	1.34927	1.12708			Donor ND2	24.165	23.54	23.75
3.33333	11587	5696	4980	13423	10854	3684	4927	13981	6329	4962	3899	10204		3.33333	1.1553	1.22689	1.08067	1.05244	1.42982	1.2613	1.15364	0.993033	1.27371	1.19837	1.25947	1.09136			Donor ND3	24.58	23.965	24.6
3.75	11578	5613	4861	13242	10781	3640	4642	13719	6230	4812	3740	10052		3.75	1.15441	1.20901	1.05484	1.03825	1.4202	1.24624	1.0869	0.974424	1.25379	1.16215	1.20811	1.0751			Donor ND4	24.332	23.732	27.066
4.16667	11586	5501	4841	12942	10871	3609	4554	13546	6167	4830	3672	9665		4.16667	1.1552	1.18489	1.0505	1.01472	1.43206	1.23562	1.0663	0.962136	1.24111	1.16649	1.18614	1.03371
4.58333	11219	5497	4602	12423	10771	3489	4224	12999	6124	4813	3353	9310		4.58333	1.11861	1.18402	0.998639	0.974032	1.41888	1.19454	0.989031	0.923284	1.23245	1.16239	1.0831	0.99574			Amplitude, detrended counts/min	Forskolin	Forskolin+Myriocin	Forskolin+PDMP
5	10925	5419	4517	12077	10323	3297	4189	12688	5926	4665	3317	8822		5	1.0893	1.16722	0.980194	0.946904	1.35987	1.1288	0.980836	0.901195	1.19261	1.12665	1.07147	0.943547			Donor ND1	0.15848	0.28645	0.150092
5.41667	10736	5224	4373	11920	10264	3225	4069	12504	5727	4518	3080	8726		5.41667	1.07045	1.12522	0.948946	0.934594	1.35209	1.10415	0.952738	0.888126	1.15256	1.09114	0.994914	0.933279			Donor ND2	0.160113	0.1635	0.1389
5.83333	10373	5035	4302	11461	9959	3133	4174	12162	5277	4390	3233	8504		5.83333	1.03426	1.08451	0.933539	0.898606	1.31192	1.07265	0.977324	0.863835	1.062	1.06023	1.04434	0.909535			Donor ND3	0.15456	0.16258	0.24806
6.25	10141	4929	4257	11388	9705	3193	3896	12060	5185	4310	2971	8015		6.25	1.01113	1.06168	0.923774	0.892882	1.27846	1.09319	0.912231	0.85659	1.04348	1.04091	0.959704	0.857235			Donor ND4	0.13322	0.17564	0.1039
6.66667	9651	4812	4162	11184	9683	2966	3899	11736	5135	4170	2973	8041		6.66667	0.96227	1.03648	0.903159	0.876887	1.27556	1.01548	0.912934	0.833577	1.03342	1.0071	0.96035	0.860016
7.08333	9832	4628	4130	10777	9178	2936	3798	11933	5009	4077	2833	7726		7.08333	0.980317	0.996846	0.896215	0.844976	1.20903	1.00521	0.889285	0.847569	1.00806	0.984637	0.915127	0.826325
7.5	9331	4730	4040	10850	8979	2924	3773	11433	4919	3988	2775	7599		7.5	0.930364	1.01882	0.876685	0.8507	1.18282	1.0011	0.883431	0.812056	0.989948	0.963143	0.896391	0.812742
7.91667	9270	4600	4005	10783	8919	2742	3726	11420	4869	3967	2765	7571		7.91667	0.924282	0.990815	0.869089	0.845447	1.17492	0.938785	0.872426	0.811132	0.979885	0.958071	0.893161	0.809747
8.33333	9122	4418	3954	10564	8699	2709	3699	11155	4838	3861	2681	7382		8.33333	0.909525	0.951613	0.858022	0.828276	1.14593	0.927487	0.866104	0.79231	0.973647	0.932471	0.866027	0.789533
8.75	8911	4230	3790	10364	8628	2706	3689	11155	4812	3771	2628	7060		8.75	0.888487	0.911119	0.822434	0.812595	1.13658	0.92646	0.863763	0.79231	0.968414	0.910735	0.848907	0.755094
9.16667	8698	4302	3916	10225	8355	2702	3753	11101	4639	3737	2612	7281		9.16667	0.86725	0.926627	0.849776	0.801696	1.10062	0.92509	0.878748	0.788475	0.933598	0.902524	0.843739	0.778731
9.58333	8734	4209	3941	10287	8198	2555	3800	11251	4435	3607	2653	7438		9.58333	0.870839	0.906595	0.855201	0.806558	1.07994	0.874761	0.889753	0.799129	0.892543	0.871128	0.856983	0.795522
10	8489	4326	3820	10016	7897	2578	3821	11003	4436	3572	2591	7217		10	0.846411	0.931797	0.828944	0.78531	1.04029	0.882636	0.89467	0.781514	0.892744	0.862675	0.836955	0.771886
10.4167	8619	4220	3862	9888	7797	2568	3855	11044	4535	3599	2557	7096		10.4167	0.859373	0.908965	0.838058	0.775274	1.02711	0.879212	0.902631	0.784426	0.912668	0.869196	0.825972	0.758944
10.8333	8546	3982	3878	10131	7684	2495	3883	11316	4251	3522	2455	7259		10.8333	0.852094	0.857701	0.84153	0.794326	1.01223	0.854219	0.909187	0.803745	0.855513	0.850599	0.793024	0.776378
11.25	8535	4021	3971	10106	7405	2577	3803	11319	4341	3519	2704	7200		11.25	0.850997	0.866101	0.861711	0.792366	0.975473	0.882294	0.890456	0.803959	0.873625	0.849875	0.873457	0.770067
11.6667	8454	4074	4065	10157	7113	2444	3925	11542	4250	3595	2646	7200		11.6667	0.842921	0.877517	0.88211	0.796365	0.937008	0.836758	0.919021	0.819798	0.855312	0.86823	0.854721	0.770067
12.0833	8551	3992	3948	10380	6963	2511	3930	11651	4342	3551	2564	7409		12.0833	0.852593	0.859855	0.85672	0.813849	0.917248	0.859697	0.920192	0.82754	0.873827	0.857603	0.828233	0.792421
12.5	8560	3945	4056	10586	6892	2519	4001	11761	4164	3530	2662	7396		12.5	0.849011	0.845837	0.876427	0.823491	0.904132	0.861127	0.93346	0.826574	0.834441	0.848637	0.8598	0.789285
12.9167	8715	4102	4206	10778	6888	2438	4069	12027	4194	3475	2722	7518		12.9167	0.857451	0.876762	0.906144	0.83169	0.902506	0.832882	0.947912	0.837511	0.837182	0.83357	0.880853	0.799365
13.3333	8689	4106	4220	10769	6329	2413	4200	12353	4370	3575	2638	7818		13.3333	0.849742	0.877338	0.907848	0.825972	0.829612	0.824742	0.978739	0.854004	0.870559	0.856677	0.857404	0.829968
13.75	8886	4121	4257	10997	6360	2475	4178	12374	4236	3749	2658	7672		13.75	0.865436	0.882236	0.916506	0.839415	0.835601	0.848879	0.974867	0.84988	0.844158	0.898928	0.869523	0.814493
14.1667	8922	4152	4417	11046	6314	2583	4252	12408	4273	3624	2707	8033		14.1667	0.865913	0.891062	0.951207	0.839722	0.832414	0.889535	0.994687	0.846767	0.852643	0.871125	0.890853	0.852479
14.5833	8950	4179	4375	10953	6299	2585	4335	12946	4429	3656	2759	8295		14.5833	0.866367	0.900032	0.943495	0.828708	0.833983	0.893939	1.0159	0.877679	0.885539	0.881122	0.914649	0.879459
15	9034	4224	4316	11407	6017	2496	4358	13234	4331	3854	2755	8394		15	0.872817	0.913287	0.932021	0.859047	0.800942	0.867116	1.02347	0.891743	0.867662	0.931547	0.917986	0.888197
15.4167	9280	4272	4559	11883	5854	2542	4285	13371	4438	3898	2837	8488		15.4167	0.895352	0.927472	0.985654	0.890357	0.783629	0.887806	1.00763	0.894686	0.892115	0.945374	0.951224	0.896522
15.8333	9302	4212	4650	12067	5861	2722	4438	13909	4403	3949	2813	8730		15.8333	0.896094	0.918315	1.00557	0.899358	0.788714	0.955292	1.04574	0.924077	0.887935	0.961085	0.947511	0.920174
16.25	9506	4354	4608	12289	5717	2640	4369	14026	4560	3902	2820	8810		16.25	0.914377	0.953832	0.99624	0.910867	0.773237	0.930544	1.03075	0.925263	0.922776	0.952467	0.954725	0.926261
16.6667	9574	4298	4785	12880	5650	2624	4410	14653	4486	3985	2913	8994		16.6667	0.919877	0.944855	1.0344	0.948824	0.76819	0.929642	1.04121	0.959377	0.910487	0.976099	0.989772	0.942381
17.0833	9727	4392	4827	12824	5724	2774	4510	15107	4535	3986	2920	9324		17.0833	0.933046	0.96904	1.04308	0.938298	0.782027	0.986814	1.06427	0.981485	0.923182	0.980026	0.994728	0.973831
17.5	9863	4568	4888	13137	5771	2759	4507	15216	4744	4116	3020	9481		17.5	0.944243	1.01137	1.05543	0.954298	0.791347	0.984594	1.06227	0.980696	0.967909	1.01461	1.03138	0.986443
17.9167	10075	4617	4943	13589	5630	2766	4505	15681	4670	4242	3006	9788		17.9167	0.962451	1.02525	1.06573	0.980401	0.77465	0.989648	1.06078	1.00242	0.955017	1.04833	1.02688	1.01436
18.3333	10296	4551	4991	14007	5581	2833	4353	15958	4784	4302	2899	9877		18.3333	0.981384	1.01286	1.07448	1.00292	0.770227	1.01665	1.024	1.01131	0.979423	1.06506	0.992048	1.0191
18.75	10497	4624	5064	14174	5640	2804	4524	16195	4820	4358	2941	10224		18.75	0.997589	1.03122	1.08834	1.00719	0.780273	1.00905	1.06182	1.01759	0.987482	1.08081	1.00734	1.04982
19.1667	10499	4594	5105	14655	5723	2900	4584	16532	4765	4312	3079	10310		19.1667	0.995014	1.02678	1.09529	1.0334	0.793695	1.0454	1.07355	1.02962	0.976937	1.07069	1.05439	1.05383
19.5833	10779	4820	5069	14837	5712	2900	4525	17022	4880	4443	3158	10904		19.5833	1.019	1.07859	1.08563	1.03773	0.793412	1.04748	1.05732	1.05115	1.00135	1.10371	1.08139	1.10933
20	10896	4825	5227	15229	5894	2917	4522	17340	4969	4352	3083	10938		20	1.02672	1.08202	1.11743	1.05669	0.819537	1.05462	1.05371	1.06158	1.02035	1.0821	1.05555	1.10698
20.4167	11068	4710	5267	15374	5835	2936	4509	17650	5089	4434	3147	10982		20.4167	1.03951	1.05739	1.12328	1.05826	0.812266	1.06255	1.04763	1.07099	1.04543	1.1034	1.07698	1.10598
20.8333	11323	4814	5266	15653	6091	3052	4557	17862	4937	4357	3164	11193		20.8333	1.06026	1.08142	1.12013	1.06881	0.848912	1.10537	1.05537	1.07399	1.01498	1.08432	1.08209	1.12179
21.25	11426	4860	5228	15895	6133	2963	4475	17911	4923	4464	3272	11430		21.25	1.06627	1.09162	1.10906	1.07671	0.855444	1.07384	1.03276	1.06718	1.01265	1.11065	1.11745	1.13938
21.6667	11399	4852	5270	15761	6203	2981	4428	18470	5060	4425	3136	11495		21.6667	1.05972	1.08982	1.11516	1.05893	0.866041	1.08132	1.01829	1.09068	1.041	1.10071	1.06913	1.14019
22.0833	11702	4920	5248	16339	6386	3031	4558	18589	5241	4487	3143	11678		22.0833	1.08451	1.10519	1.10814	1.08871	0.891633	1.09897	1.04444	1.08827	1.07792	1.11489	1.07018	1.15342
22.5	11785	4790	5190	16555	6511	2950	4583	19000	5228	4530	3237	11691		22.5	1.08805	1.07628	1.09261	1.09383	0.909405	1.06885	1.04657	1.10256	1.07531	1.12378	1.10054	1.14922
22.9167	11849	4780	5135	16952	6745	2974	4457	19280	5209	4330	3142	11903		22.9167	1.09053	1.07415	1.07823	1.11073	0.942521	1.07743	1.01461	1.10906	1.07177	1.07302	1.06669	1.16411
23.3333	11882	4889	5162	17054	6758	3045	4528	19324	5431	4390	3133	11977		23.3333	1.08983	1.09741	1.08078	1.10835	0.944843	1.10241	1.0274	1.10215	1.11675	1.08642	1.06204	1.16611
23.75	12080	4732	5170	17334	6892	2947	4474	19324	5470	4399	3256	11992		23.75	1.10468	1.06149	1.07943	1.1172	0.963669	1.0672	1.01211	1.09307	1.12493	1.08742	1.10241	1.16227
24.1667	12243	4803	5181	17281	7225	2977	4371	19809	5312	4397	3190	11990		24.1667	1.11619	1.07618	1.07907	1.10491	1.01019	1.07685	0.985268	1.11155	1.09249	1.08614	1.0779	1.15637
24.5833	12395	4853	5148	17416	7355	2917	4379	19723	5483	4346	3148	11995		24.5833	1.12673	1.08648	1.06867	1.10505	1.02816	1.05482	0.983483	1.09815	1.12791	1.07198	1.06139	1.15183
25	12562	4683	5202	17361	7412	2999	4349	19802	5483	4202	3175	12065		25	1.13871	1.04696	1.07687	1.09343	1.03614	1.0841	0.973665	1.09415	1.1273	1.03495	1.06931	1.15323
25.4167	12524	4718	5161	17467	7682	3097	4284	20011	5497	4272	3245	12001		25.4167	1.13252	1.05423	1.06603	1.09182	1.07426	1.11902	0.956185	1.09758	1.13049	1.04986	1.09217	1.14216
25.8333	12413	4667	4907	17661	7790	2929	4464	19841	5475	4340	3115	11630		25.8333	1.12026	1.04205	1.01115	1.09579	1.08802	1.05808	0.993549	1.08075	1.12698	1.06504	1.04679	1.10284
26.25	12498	4611	5060	17578	8043	2869	4232	20032	5373	4171	3119	11698		26.25	1.12555	1.02883	1.04019	1.08273	1.12259	1.03611	0.939369	1.08376	1.10649	1.02273	1.04661	1.10495
26.6667	12540	4568	4872	17846	8261	2992	4423	20298	5403	4204	2966	11718		26.6667	1.12717	1.01831	1.00006	1.0915	1.15228	1.08124	0.979627	1.09045	1.11339	1.02931	0.99416	1.10294
27.0833	12642	4629	4871	17449	8183	3000	4347	19823	5676	4208	3210	11839		27.0833	1.13467	1.03095	0.997757	1.05957	1.14116	1.08399	0.960124	1.05776	1.17098	1.02851	1.0751	1.11068
27.5	12245	4465	4780	17763	8365	2899	4529	20170	5390	4171	3076	11546		27.5	1.09747	0.993686	0.976882	1.07106	1.16574	1.0467	0.9983	1.06966	1.11317	1.01859	1.02963	1.07938
27.9167	12529	4551	4914	17613	8536	2867	4416	20286	5385	4116	3094	11363		27.9167	1.12201	1.01278	1.00272	1.05488	1.188	1.03533	0.970803	1.06877	1.11355	1.00416	1.03464	1.05843
28.3333	12495	4320	4929	17619	8569	2912	4333	20041	5222	4094	2849	11469		28.3333	1.11764	0.959982	1.00383	1.04858	1.19089	1.05258	0.950523	1.04935	1.08096	0.998764	0.951936	1.06482
28.75	12280	4563	4870	17848	8591	2756	4364	20303	5307	3995	3045	11586		28.75	1.09742	1.0138	0.989991	1.05546	1.19244	0.996678	0.955703	1.0569	1.1001	0.973537	1.0163	1.07184
29.1667	12227	4522	4705	17887	8676	2809	4354	19992	5258	3908	2903	11118		29.1667	1.09192	1.00349	0.955603	1.05199	1.20295	1.01619	0.951507	1.03514	1.09075	0.951546	0.968657	1.02527
29.5833	12129	4495	4732	17908	8741	2772	4493	19976	5273	4044	2883	10990		29.5833	1.08267	0.997184	0.95993	1.04694	1.21098	1.00413	0.98017	1.02899	1.09514	0.983759	0.961234	1.01051
30	12073	4434	4777	17497	8799	2798	4310	20032	5059	3911	3032	10977		30	1.07715	0.98323	0.967964	1.01688	1.21789	1.01444	0.93863	1.02641	1.0528	0.951025	1.01091	1.0068
30.4167	11744	4443	4711	17692	8668	2641	4415	20208	4955	3964	2934	11009		30.4167	1.04773	0.985726	0.953938	1.0222	1.19836	0.958969	0.960087	1.03011	1.03356	0.963432	0.977553	1.00725
30.8333	11974	4385	4723	17676	8662	2737	4465	20057	4984	3894	2814	10784		30.8333	1.0685	0.972397	0.955879	1.01601	1.196	0.994856	0.96871	1.0175	1.04156	0.946524	0.93682	0.984155
31.25	11376	4231	4628	17582	8641	2683	4450	20074	4922	3884	3008	10668		31.25	1.01574	0.938511	0.935706	1.00536	1.19163	0.975997	0.964566	1.01347	1.0305	0.944393	1.00108	0.971354
31.6667	11390	4312	4621	17638	8512	2610	4373	20034	4769	3971	2842	10438		31.6667	1.01753	0.956507	0.933839	1.00363	1.1728	0.95119	0.946485	1.00694	0.999808	0.965619	0.945746	0.948237
32.0833	11362	4167	4543	17601	8541	2769	4469	19727	4711	3769	2801	10642		32.0833	1.01563	0.92515	0.917476	0.996549	1.17594	1.01157	0.966306	0.987389	0.989325	0.917103	0.933066	0.964834
32.5	11327	4310	4670	17607	8432	2579	4464	20022	4749	3772	2841	10446		32.5	1.01351	0.957796	0.943015	0.992301	1.15994	0.943763	0.963745	0.998021	0.998934	0.918011	0.946236	0.945474
32.9167	11021	4252	4677	17503	8195	2586	4519	20092	4618	3842	2795	10224		32.9167	0.987257	0.945216	0.944376	0.981883	1.12593	0.948318	0.974517	0.997523	0.973586	0.935368	0.93143	0.923979
33.3333	11057	4262	4538	17282	8292	2599	4582	20119	4657	3836	2870	10244		33.3333	0.992198	0.948007	0.916147	0.965351	1.13858	0.955973	0.987709	0.994948	0.98339	0.933996	0.95704	0.924491
33.75	11103	4303	4617	17387	7948	2558	4663	20004	4591	3787	2915	10226		33.75	0.997974	0.957304	0.932322	0.967117	1.09066	0.943121	1.00403	0.985147	0.971236	0.923117	0.973636	0.921568
34.1667	10709	4186	4536	17591	8178	2627	4720	19919	4520	3873	2869	9975		34.1667	0.96414	0.931826	0.916583	0.974305	1.12122	0.970672	1.01527	0.977449	0.957985	0.944435	0.959026	0.897866
34.5833	10918	4255	4659	17521	7749	2692	4708	19932	4420	3950	2851	10066		34.5833	0.985016	0.948109	0.941183	0.966365	1.06215	0.997475	1.01176	0.974655	0.939125	0.96418	0.953631	0.905016
35	10633	4191	4590	17388	7603	2586	4666	19983	4437	3854	2809	10162		35	0.961422	0.934123	0.926965	0.955376	1.04235	0.960014	1.00223	0.974458	0.945608	0.94174	0.941076	0.912362
35.4167	10744	4277	4690	17496	7458	2605	4734	20106	4429	3842	2716	9972		35.4167	0.973348	0.953605	0.947008	0.957899	1.02266	0.969134	1.01563	0.977629	0.946299	0.939177	0.910896	0.894426
35.8333	10461	4189	4760	17703	7365	2535	4582	19911	4301	3788	2913	9961		35.8333	0.949779	0.934963	0.960708	0.965823	1.01029	0.945423	0.982315	0.965172	0.92226	0.926561	0.977278	0.892548
36.25	10416	4378	4762	17504	7132	2628	4863	19942	4235	3769	2996	10207		36.25	0.947796	0.977473	0.9608	0.951904	0.978338	0.982492	1.04255	0.963887	0.910969	0.922552	1.00674	0.914014
36.6667	10454	4210	4881	17472	7047	2562	4885	19860	4278	3899	2946	10075		36.6667	0.953609	0.940422	0.984867	0.946938	0.967398	0.960197	1.04637	0.957636	0.922974	0.955427	0.991348	0.901416
37.0833	10389	4314	4851	17504	6885	2575	4832	19893	4319	3878	2855	10230		37.0833	0.950509	0.964845	0.978777	0.945435	0.946187	0.967546	1.03367	0.956723	0.935257	0.950526	0.962174	0.914786
37.5	10292	4239	4834	17881	6742	2511	4876	19926	4116	4008	2837	10197		37.5	0.94447	0.948171	0.97531	0.962724	0.927457	0.946524	1.04211	0.955789	0.894628	0.981933	0.957016	0.911337
37.9167	9981	4306	4903	17794	6848	2450	4948	19822	4110	3919	2910	10069		37.9167	0.91856	0.963512	0.988822	0.955192	0.943742	0.927286	1.05656	0.948438	0.896428	0.960308	0.983102	0.899346
38.3333	10270	4305	4941	17949	6651	2521	4896	19765	4105	3947	2913	10116		38.3333	0.947801	0.963851	0.995826	0.960824	0.91786	0.956041	1.04475	0.943302	0.898723	0.967623	0.985504	0.9026
38.75	10177	4393	4844	17835	6582	2476	4832	20112	4088	3976	2904	10243		38.75	0.942121	0.984289	0.976529	0.951748	0.910408	0.941093	1.02977	0.957919	0.897903	0.975053	0.984084	0.912932
39.1667	9915	4424	4979	17921	6388	2606	5076	20394	4103	4073	2898	10352		39.1667	0.920769	0.991348	1.00307	0.953688	0.885696	0.993917	1.08112	0.9694	0.904842	0.999883	0.982582	0.922173
39.5833	9976	4421	4975	18274	6309	2620	4899	20073	4024	4062	2855	10617		39.5833	0.929589	0.991203	1.00113	0.969516	0.876444	1.00296	1.04258	0.951737	0.891141	0.99754	0.97016	0.945595
40	9818	4285	5004	18503	6413	2513	4999	20696	4076	4140	3011	10780		40	0.917471	0.960124	1.00608	0.978833	0.893365	0.964997	1.06404	0.979314	0.90572	1.01708	1.02391	0.959431
40.4167	10082	4595	5212	18321	6467	2568	5012	20858	4109	3955	2956	10801		40.4167	0.944969	1.02974	1.0474	0.966498	0.903195	0.989434	1.06659	0.985179	0.916629	0.971999	1.00666	0.960552
40.8333	10097	4401	5142	18629	6252	2560	4825	20607	4160	4169	3016	11085		40.8333	0.949255	0.985636	1.03323	0.980205	0.876052	0.989472	1.02601	0.971094	0.931094	1.02506	1.0267	0.985317
41.25	10037	4616	5042	18361	6106	2568	4978	20750	4275	4186	2958	11031		41.25	0.946633	1.03415	1.01256	0.963915	0.858303	0.994904	1.05807	0.976152	0.959768	1.02938	1.00799	0.980684
41.6667	10032	4476	5177	18849	6071	2559	4982	20996	4203	4208	3058	11195		41.6667	0.948721	1.00313	1.03834	0.987328	0.855974	0.994009	1.05789	0.985738	0.946871	1.03481	1.04259	0.994759
42.0833	10181	4682	5217	19122	6165	2616	4973	21323	4176	4213	3021	11085		42.0833	0.96539	1.04953	1.04477	0.999628	0.872013	1.01828	1.05551	0.999218	0.944514	1.03555	1.02998	0.984235
42.5	10120	4482	5142	19559	6127	2520	4903	21617	4010	4363	3129	11378		42.5	0.962276	1.0046	1.02819	1.02005	0.869504	0.983463	1.03979	1.01135	0.909573	1.07178	1.06808	1.00982
42.9167	10140	4677	5140	19295	6125	2665	4983	21554	4254	4275	3041	11520		42.9167	0.966597	1.04848	1.02665	1.00376	0.872054	1.04168	1.05647	1.00702	0.967127	1.04987	1.0387	1.02202
43.3333	10106	4549	5359	19538	6168	2676	4775	21802	4301	4281	2998	11698		43.3333	0.965869	1.01989	1.06919	1.01406	0.881207	1.04911	1.01238	1.01672	0.980855	1.05092	1.02386	1.03744
43.75	10144	4586	5246	19721	6103	2602	4984	21774	4387	4294	3096	11796		43.75	0.971483	1.02696	1.04545	1.0211	0.874744	1.02208	1.05636	1.01409	1.00369	1.05442	1.05852	1.04593
44.1667	10393	4588	5260	20016	6023	2510	4795	21917	4403	4283	2975	12207		44.1667	0.99711	1.02681	1.04749	1.034	0.86626	0.987866	1.01578	1.01921	1.00927	1.05148	1.01752	1.08156
44.5833	10236	4576	5261	20047	6262	2643	4941	22223	4511	4305	3112	12032		44.5833	0.984165	1.02333	1.04616	1.03354	0.903986	1.04387	1.04652	1.03176	1.03601	1.05596	1.06538	1.06587
45	10316	4623	5283	20232	6371	2597	4818	22381	4453	4351	3049	11971		45	0.993664	1.03308	1.04945	1.04083	0.923258	1.02809	1.02009	1.0378	1.02598	1.06648	1.04468	1.06001
45.4167	10184	4655	5318	20158	6346	2566	4666	22538	4487	4334	3050	12108		45.4167	0.982785	1.04012	1.05524	1.0351	0.922979	1.01836	0.987779	1.04391	1.03653	1.0614	1.04476	1.07149
45.8333	10340	4811	5157	20371	6404	2584	4785	22893	4410	4188	2983	12351		45.8333	0.999576	1.07387	1.02167	1.04366	0.934601	1.02786	1.01295	1.05923	1.02171	1.02511	1.02227	1.09245
46.25	10323	4695	5073	20289	6586	2633	4707	22775	4545	4334	2997	12284		46.25	1.00028	1.04765	1.00331	1.03713	0.964268	1.04966	0.996276	1.05258	1.05508	1.06015	1.02793	1.08632
46.6667	10332	4662	5327	20818	6490	2585	4811	22822	4549	4244	3028	12432		46.6667	1.0027	1.03885	1.05169	1.06208	0.953979	1.0334	1.0185	1.05384	1.05829	1.03801	1.0395	1.0988
47.0833	10344	4712	5278	20646	6421	2649	4721	22332	4385	4275	2957	12615		47.0833	1.00591	1.04944	1.04035	1.0511	0.946511	1.06229	0.999429	1.02999	1.02204	1.04585	1.01583	1.11402
47.5	10582	4693	5182	20775	6667	2635	4783	22779	4508	4235	2953	12548		47.5	1.03051	1.04418	1.02037	1.05534	0.985531	1.05903	1.01243	1.04941	1.05287	1.03567	1.01491	1.10794
47.9167	10463	4612	5294	20858	6595	2654	4725	23064	4440	4238	3077	12634		47.9167	1.02087	1.02572	1.04105	1.05735	0.977013	1.0692	0.999932	1.06159	1.03902	1.03632	1.0577	1.11497
48.3333	10639	4644	5265	20813	6887	2563	4476	22845	4606	4232	2974	12407		48.3333	1.03947	1.03172	1.03372	1.05332	1.02316	1.03537	0.94647	1.05026	1.07979	1.03424	1.02304	1.0942
48.75	10641	4674	5164	20977	6905	2586	4606	22724	4493	4131	2940	12559		48.75	1.04115	1.03822	1.01216	1.05948	1.02838	1.0472	0.97406	1.04383	1.05544	1.00879	1.01274	1.1069
49.1667	10470	4527	5159	21143	6888	2514	4738	22926	4478	4284	2884	12354		49.1667	1.02586	1.00438	1.00963	1.06554	1.02829	1.02021	1.00226	1.052	1.05376	1.04547	0.994297	1.08825
49.5833	10626	4655	5213	20849	6985	2497	4606	23038	4469	4314	3009	12425		49.5833	1.04258	1.03172	1.01869	1.04875	1.04469	1.01632	0.974343	1.0562	1.05346	1.05254	1.03777	1.09402
50	10683	4621	5282	20734	6908	2463	4530	23075	4557	4227	2985	12406		50	1.0497	1.02326	1.03116	1.0408	1.03484	1.00461	0.958221	1.05661	1.07506	1.03107	1.02972	1.09173
50.4167	10625	4513	5101	20737	7199	2622	4651	22990	4456	4227	2869	12321		50.4167	1.04535	0.999189	0.994807	1.03891	1.08081	1.07097	0.984332	1.05138	1.05229	1.03043	0.990607	1.08334
50.8333	10528	4414	4984	21021	7071	2519	4588	22540	4502	4092	2831	12422		50.8333	1.03737	0.976124	0.971309	1.05112	1.06295	1.0317	0.97095	1.02953	1.06438	0.997088	0.977195	1.09113
51.25	10531	4538	5069	20917	7239	2459	4590	22791	4321	3953	2872	12058		51.25	1.03909	1.00278	0.986184	1.04403	1.09027	1.00853	0.970537	1.04024	1.02282	0.963119	0.991771	1.05829
51.6667	10486	4489	5204	20831	7357	2429	4569	22959	4559	4122	2823	11968		51.6667	1.0355	0.99168	1.01148	1.03788	1.10953	0.99917	0.966485	1.04715	1.08103	1.00451	0.974759	1.04954
52.0833	10447	4626	5038	20981	7189	2420	4483	22663	4489	4080	2950	12017		52.0833	1.0327	1.02147	0.97786	1.0435	1.08534	0.998853	0.948099	1.03264	1.06566	0.994587	1.01861	1.05338
52.5	10640	4511	5053	20737	7454	2352	4471	22565	4349	4025	2844	11879		52.5	1.05256	0.994306	0.979637	1.02959	1.12724	0.972943	0.945521	1.02744	1.03351	0.981967	0.98297	1.04085
52.9167	10585	4488	4958	20518	7178	2429	4545	22908	4345	3984	2915	11800		52.9167	1.0482	0.989274	0.960373	1.01658	1.08753	1.00701	0.961739	1.04246	1.03411	0.971498	1.00859	1.03326
53.3333	10279	4470	5036	20394	7262	2397	4491	22459	4501	3963	2868	11473		53.3333	1.01897	0.984152	0.974692	1.00866	1.10168	0.995446	0.950238	1.02147	1.07317	0.966489	0.992818	1.00425
53.75	10539	4432	5082	20398	7406	2412	4622	22520	4351	3904	2816	11455		53.75	1.04571	0.975418	0.982158	1.0066	1.12429	1.00433	0.977977	1.02348	1.03913	0.952668	0.974932	1.00228
54.1667	10463	4436	5182	20162	7404	2454	4617	22330	4240	4156	2882	11496		54.1667	1.03948	0.975388	1.00066	0.993239	1.12439	1.02458	0.976856	1.01409	1.01404	1.01453	0.99886	1.00563
54.5833	10346	4461	5224	20179	7424	2405	4541	22084	4312	4054	2824	11261		54.5833	1.02911	0.980999	1.0081	0.992648	1.12853	1.00687	0.961148	1.00266	1.03256	0.989754	0.979253	0.984382
55	10191	4398	5039	20536	7317	2404	4491	21930	4361	4031	2826	11271		55	1.01515	0.966255	0.971045	1.0088	1.11376	1.00863	0.950735	0.995585	1.0448	0.984832	0.981285	0.984734
55.4167	10364	4359	5054	20293	7237	2287	4462	22407	4179	3992	2839	11020		55.4167	1.0336	0.957519	0.972383	0.995241	1.10235	0.962316	0.94481	1.01678	1.00275	0.976189	0.986466	0.962292
55.8333	10116	4546	4967	20313	7308	2391	4537	21726	4092	3813	2813	10800		55.8333	1.00992	0.998648	0.955526	0.994566	1.11451	1.00925	0.960429	0.985264	0.983321	0.932997	0.978464	0.942697
56.25	10290	4463	4831	20257	7095	2318	4517	21948	4278	4025	2779	10938		56.25	1.02822	0.979894	0.928842	0.990358	1.08272	0.981097	0.956113	0.994931	1.02973	0.985521	0.967344	0.95436
56.6667	10039	4374	4977	19875	7020	2244	4519	21789	4219	3980	2639	10755		56.6667	1.00436	0.960003	0.956308	0.970615	1.07169	0.951647	0.956581	0.987202	1.01747	0.9753	0.918406	0.938551
57.0833	10211	4503	4976	20082	6866	2231	4566	21606	3924	3944	2699	10730		57.0833	1.02288	0.988253	0.955475	0.979492	1.04934	0.948883	0.966734	0.978344	0.948401	0.967833	0.940579	0.936007
57.5	9877	4280	5005	19634	6720	2214	4556	21524	3946	4048	2837	10630		57.5	0.990404	0.939455	0.960209	0.956706	1.0283	0.94471	0.964108	0.974412	0.955283	0.994553	0.989846	0.926631
57.9167	9995	4534	5010	19896	6909	2258	4587	21474	3917	3963	2793	10579		57.9167	1.00321	0.994923	0.960828	0.969472	1.0582	0.966308	0.970192	0.972148	0.950314	0.974798	0.97514	0.922186
58.3333	9671	4387	5127	19976	6646	2232	4709	21443	4086	3946	2771	10352		58.3333	0.971874	0.9631	0.982091	0.97337	1.01882	0.957411	0.996217	0.970745	0.992879	0.970398	0.968107	0.902398
58.75	9768	4550	5063	19870	6587	2216	4663	21025	3971	3902	2714	10340		58.75	0.982304	0.998873	0.968694	0.968205	1.01147	0.953431	0.9865	0.951822	0.967045	0.960711	0.9489	0.901352
59.1667	9680	4395	5136	19948	6615	2232	4712	21442	3948	3890	2732	10642		59.1667	0.973986	0.964705	0.981969	0.972006	1.01693	0.962779	0.996737	0.9707	0.963245	0.959053	0.955579	0.927677
59.5833	9776	4451	4901	19939	6483	2259	4701	21443	3918	3945	2732	10257		59.5833	0.984438	0.977423	0.936593	0.971567	0.997496	0.977929	0.994118	0.970745	0.957458	0.973654	0.955766	0.894116
60	9591	4390	5087	19923	6590	2258	4795	21260	3933	3861	2687	10312		60	0.967076	0.963841	0.971009	0.970788	1.01519	0.980388	1.01454	0.96246	0.962978	0.95378	0.940263	0.898911
60.4167	9632	4477	5232	19626	6242	2134	4808	21429	3852	3932	2789	10410		60.4167	0.972139	0.983286	0.998328	0.956316	0.962398	0.929367	1.01742	0.970111	0.944832	0.972447	0.976715	0.907454
60.8333	9552	4419	5275	19869	6149	2274	4834	21009	3726	3952	2759	10631		60.8333	0.965262	0.970294	1.0061	0.968157	0.949466	0.992969	1.02241	0.951097	0.915944	0.978197	0.967173	0.926718
61.25	9607	4526	5342	20013	6106	2253	4805	21211	3838	4058	2800	10435		61.25	0.972162	0.993678	1.01763	0.975173	0.943988	0.987299	1.01573	0.960242	0.944563	1.00534	0.981452	0.909633
61.6667	9562	4585	5299	19714	6156	2145	4831	21042	3886	3934	2793	10527		61.6667	0.96851	1.00605	1.00803	0.960604	0.952914	0.942232	1.02133	0.952591	0.957819	0.975489	0.979068	0.917653
62.0833	9417	4481	5131	20312	6108	2203	4889	21498	3916	4067	2799	10575		62.0833	0.955301	0.983794	0.975007	0.989743	0.946934	0.970427	1.03322	0.973235	0.967128	1.01019	0.982351	0.921837
62.5	9203	4347	5211	20110	5981	2246	4802	21459	3859	4067	2754	10632		62.5	0.934928	0.954471	0.989763	0.9799	0.928184	0.9911	1.0144	0.971469	0.95505	1.01097	0.96749	0.926806
62.9167	9366	4618	5153	20211	6152	2130	4910	21348	3819	4053	2964	10785		62.9167	0.952756	1.01395	0.977453	0.984821	0.956241	0.942435	1.03737	0.966444	0.946914	1.00846	1.04172	0.940143
63.3333	9358	4596	5363	19965	5837	2275	5072	21060	3787	4001	2831	10798		63.3333	0.953019	1.00841	1.01624	0.972834	0.908633	1.00866	1.07201	0.953406	0.940992	0.996353	0.994617	0.941276
63.75	9426	4498	5269	20035	5864	2182	4964	21330	3670	4020	2914	10895		63.75	0.961162	0.986712	0.997286	0.976245	0.914187	0.969624	1.04906	0.965629	0.913139	1.00101	1.02445	0.949732
64.1667	9365	4545	5396	20376	5894	2134	4956	21337	3738	3987	2855	10907		64.1667	0.955842	0.996448	1.0206	0.992861	0.920703	0.949926	1.04731	0.965946	0.932753	0.994079	1.00298	0.950778
64.5833	9374	4761	5356	20552	5758	2196	5011	21615	3814	3946	2844	11062		64.5833	0.957765	1.04434	1.01202	1.00144	0.901038	0.979068	1.05863	0.978532	0.953609	0.984335	1.0003	0.964289
65	9467	4585	5480	20819	5740	2255	4847	21604	3736	4071	2774	11235		65	0.968716	1.00582	1.03474	1.01445	0.899993	1.00676	1.02378	0.978034	0.935542	1.01649	0.976458	0.97937
65.4167	9472	4715	5389	20727	5746	2316	4847	21317	3714	4141	2931	11335		65.4167	0.970526	1.03407	1.01593	1.00996	0.902199	1.03522	1.02394	0.965041	0.93146	1.03425	1.03252	0.988087
65.8333	9485	4717	5488	21037	5844	2192	4972	21715	3866	4042	2938	11302		65.8333	0.972842	1.03439	1.03315	1.02507	0.918985	0.980664	1.05021	0.983059	0.972264	1.01017	1.03493	0.98521
66.25	9285	4726	5428	20911	5932	2178	5000	21964	3856	4120	2874	11350		66.25	0.953611	1.03613	1.02079	1.01893	0.934887	0.975962	1.05634	0.994331	0.971156	1.02969	1.01261	0.989395
66.6667	9455	4651	5419	20846	5784	2230	4865	21660	3866	4183	2935	11560		66.6667	0.972511	1.01946	1.01849	1.01576	0.913646	1.00189	1.02814	0.980569	0.975599	1.0463	1.0345	1.0077
67.0833	9268	4729	5570	21232	5607	2216	4853	21722	3891	4193	2897	11736		67.0833	0.954388	1.03631	1.04623	1.03457	0.887712	0.997574	1.02521	0.983376	0.983729	1.04954	1.02132	1.02304
67.5	9443	4724	5629	21255	5855	2259	4920	22142	3871	4056	2926	11880		67.5	0.973151	1.03491	1.05622	1.03569	0.928753	1.01903	1.03887	1.00239	0.981259	1.01576	1.03164	1.0356
67.9167	9491	4535	5397	21541	5700	2235	4851	22612	3940	4131	2819	11973		67.9167	0.979325	0.992908	1.01171	1.04963	0.906186	1.00924	1.02368	1.02367	1.00062	1.03484	0.994505	1.0437
68.3333	9612	4729	5418	21505	5853	2223	5008	22297	3978	4135	2972	12067		68.3333	0.99245	1.03562	1.01422	1.04787	0.932301	1.00591	1.05664	1.00941	1.01189	1.03537	1.04845	1.0519
68.75	9671	4686	5454	21343	5876	2236	4782	22605	3936	4086	3013	12093		68.75	0.999602	1.02604	1.01898	1.03998	0.93783	1.01278	1.00826	1.02335	1.00357	1.02346	1.0624	1.05416
69.1667	9480	4593	5467	21566	5832	2240	4882	22977	3976	3968	2879	12294		69.1667	0.980897	1.00549	1.0203	1.05085	0.932066	1.01505	1.02871	1.04019	1.016	0.993845	1.01461	1.07168
69.5833	9733	4582	5550	21415	5896	2148	4965	22674	4053	4061	2848	12447		69.5833	1.00851	1.0033	1.03466	1.04349	0.943713	0.975072	1.04588	1.02647	1.03676	1.01629	1.00326	1.08502
70	9611	4732	5427		5987	2162	4803		3961	4056	2938			70	0.996661	1.03549	1.01055		0.959935	0.981857	1.01111		1.01417	1.01528	1.03509
70.4167	9626	4690	5525		6062	2263	4723		4027	4242	2870			70.4167	0.999328	1.02694	1.02686		0.97364	1.02906	0.993433		1.0318	1.06165	1.01129
70.8333	9915	4698	5435		5942	2217	4703		4015	4051	2871			70.8333	1.02978	1.02789	1.00934		0.955933	1.00826	0.988722		1.03037	1.01386	1.01125
71.25	10012	4701	5544		6053	2234	4847		4096	3920	2960			71.25	1.04053	1.02825	1.02791		0.975394	1.01679	1.01853		1.05252	0.980361	1.04245
71.6667	9872	4595	5425		6090	2159	4803		3998	4019	2924			71.6667	1.02654	1.00401	1.00457		0.9829	0.983235	1.00871		1.0292	1.0046	1.02954
72.0833	9814	4745	5541		6201	2233	4634		4043	4020	2910			72.0833	1.02134	1.03666	1.02438		1.00187	1.01816	0.972889		1.04221	1.0048	1.02426
72.5	9904	4518	5405		6271	2242	4690		4010	3961	2946			72.5	1.03114	0.986795	0.998241		1.01501	1.02332	0.984505		1.03512	0.98911	1.03614
72.9167	9914	4714	5399		6320	2204	4614		4076	4036	2806			72.9167	1.03278	1.029	0.996041		1.02354	1.00629	0.968166		1.0534	1.00724	0.986633
73.3333	9835	4704	5544		6435	2107	4756		4217	3917	2956			73.3333	1.02537	1.02668	1.02172		1.0424	0.96298	0.997746		1.09071	0.97699	1.03887
73.75	9927	4683	5589		6409	2191	4711		4117	4071	2872			73.75	1.03567	1.02217	1.02935		1.03894	1.0021	0.987399		1.06616	1.01518	1.01021
74.1667	9725	4500	5553		6401	2121	4705		3995	3908	2807			74.1667	1.01535	0.982111	1.02235		1.03881	0.969927	0.985872		1.03627	0.973358	0.987055
74.5833	9852	4594	5422		6523	2229	4651		4057	4044	2823			74.5833	1.0289	1.00204	0.996648		1.05997	1.01999	0.974187		1.05397	1.00659	0.99293
75	9851	4520	5512		6595	2264	4607		4012	4000	2795			75	1.02873	0.985302	1.01147		1.07242	1.03676	0.964721		1.04387	0.995356	0.983357
75.4167	9873	4603	5303		6505	2245	4481		3993	3893	2892			75.4167	1.03141	1.0035	0.971644		1.05912	1.02747	0.937943		1.03958	0.968498	1.01839
75.8333	9797	4591	5427		6679	2158	4623		4004	3970	2762			75.8333	1.02402	1.00101	0.993672		1.08806	0.988011	0.967652		1.04347	0.987292	0.972083
76.25	9941	4644	5424		6601	2201	4586		3874	3816	2944			76.25	1.03916	1.01233	0.991581		1.07603	1.00768	0.959316		1.01016	0.947963	1.03631
76.6667	9841	4489	5351		6527	2211	4561		4020	3965	2751			76.6667	1.02885	0.978075	0.977164		1.06435	1.01232	0.95342		1.04975	0.98395	0.968887
77.0833	9776	4487	5268		6712	2170	4528		3987	3798	2711			77.0833	1.022	0.978138	0.960657		1.0947	0.993459	0.945949		1.04204	0.941193	0.954994
77.5	9814	4557	5457		6650	2272	4502		3984	3920	2785			77.5	1.02662	0.993251	0.994198		1.0849	1.04058	0.939393		1.04226	0.970094	0.98088
77.9167	9696	4501	5474		6690	2280	4525		3852	3812	2878			77.9167	1.01479	0.981636	0.996049		1.09154	1.04522	0.943758		1.00805	0.943157	1.01437
78.3333	9766	4492	5411		6578	2201	4567		4011	3897	2779			78.3333	1.02255	0.980064	0.98353		1.0736	1.00893	0.951687		1.05128	0.962899	0.980024
78.75	9612	4496	5368		6550	2109	4530		3778	3961	2817			78.75	1.00648	0.980875	0.974534		1.06933	0.96659	0.943637		0.991341	0.978074	0.9932
79.1667	9678	4526	5415		6572	2145	4647		3879	3888	2789			79.1667	1.01337	0.987665	0.981593		1.07281	0.982898	0.967667		1.01879	0.959269	0.984327
79.5833	9754	4478	5366		6604	2134	4624		3746	3914	2811			79.5833	1.02098	0.977519	0.971681		1.07805	0.977888	0.962321		0.984915	0.96549	0.992995
80	9647	4520	5355		6408	2153	4630		3743	3924	2739			80	1.0099	0.986637	0.969082		1.04666	0.987676	0.962805		0.985088	0.967011	0.967816
80.4167	9747	4485	5410		6595	2119	4583		3721	3920	2818			80.4167	1.02041	0.97858	0.977234		1.07672	0.97285	0.952377		0.980882	0.965082	0.99536
80.8333	9684	4505	5444		6358	2191	4711		3731	3941	2860			80.8333	1.01375	0.982508	0.98195		1.03819	1.00612	0.978446		0.985208	0.969524	1.01095
81.25	9436	4424	5321		6521	2186	4690		3711	3995	2728			81.25	0.987951	0.964418	0.958783		1.06551	1.00399	0.973077		0.980612	0.981781	0.964981
81.6667	9400	4446	5321		6311	2002	4654		3684	4141	2770			81.6667	0.983897	0.968277	0.957362		1.03118	0.920374	0.965082		0.974704	1.0162	0.979761
82.0833	9424	4448	5374		6084	2157	4733		3730	3991	2816			82.0833	0.986596	0.96803	0.965658		0.994142	0.990759	0.981336		0.988142	0.978341	0.996073
82.5	9362	4367	5607		6274	2090	4823		3754	4006	2767			82.5	0.98002	0.950248	1.00605		1.02527	0.959641	0.99907		0.99581	0.981475	0.979792
82.9167	9421	4596	5379		6044	2216	4852		3718	3943	2837			82.9167	0.986305	1.00001	0.963777		0.987905	1.01706	1.00398		0.98749	0.966385	1.00495
83.3333	9403	4630	5579		5984	2115	4792		3675	4073	2737			83.3333	0.984688	1.00717	0.998023		0.977902	0.970131	0.990523		0.977821	0.996959	0.96981
83.75	9368	4676	5541		6040	2155	4870		3531	4012	2770			83.75	0.981767	1.01648	0.990388		0.986884	0.988509	1.00609		0.941132	0.980332	0.981744
84.1667	9312	4486	5420		6097	2103	4797		3606	3957	2789			84.1667	0.976323	0.974323	0.96738		0.99614	0.964551	0.990484		0.962683	0.96606	0.988995
84.5833	9358	4463	5405		5933	2125	4835		3619	4086	2815			84.5833	0.981798	0.969121	0.963412		0.969112	0.975081	0.997336		0.967165	0.996635	0.998665
85	9299	4636	5582		6027	2093	4920		3583	4073	2835			85	0.975903	1.00521	0.993439		0.984542	0.961145	1.01393		0.958599	0.992024	1.0064
85.4167	9100	4454	5610		6069	2143	4895		3543	4085	2841			85.4167	0.955535	0.965699	0.996676		0.991873	0.983739	1.00767		0.949146	0.993852	1.00852
85.8333	9223	4508	5549		5840	2159	5063		3556	4109	2657			85.8333	0.968602	0.976607	0.984401		0.954566	0.990429	1.04179		0.954766	0.998637	0.943776
86.25	9140	4616	5414		5750	2166	4908		3513	4220	2842			86.25	0.960638	0.999611	0.959548		0.940128	0.993308	1.00927		0.944794	1.02502	1.01008
86.6667	9259	4638	5641		5639	2117	4996		3567	4217	2757			86.6667	0.973461	1.00326	0.998203		0.92186	0.97046	1.02672		0.960556	1.02312	0.980246
87.0833	9236	4512	5758		5729	2153	4875		3511	4135	2707			87.0833	0.971588	0.974992	1.01718		0.937219	0.98783	1.00086		0.947062	1.00204	0.963159
87.5	9155	4591	5640		5693	2204	5028		3678	4110	2814			87.5	0.963593	0.991537	0.995122		0.931769	1.01139	1.03114		0.993567	0.994888	1.00176
87.9167	9057	4561	5587		5636	2228	5076		3564	4088	2923			87.9167	0.954123	0.983973	0.984097		0.922003	1.02218	1.03934		0.964542	0.988022	1.04189
88.3333	9379	4560	5770		5634	2184	5138		3542	4278	2886			88.3333	0.98833	0.982981	1.01459		0.922233	1.00111	1.05062		0.959949	1.03273	1.02923
88.75	9287	4675	5750		5765	2126	5153		3411	4235	2766			88.75	0.97948	1.00708	1.00971		0.943459	0.974305	1.05224		0.925168	1.02034	0.988426
89.1667	9404	4623	5810		5698	2208	5182		3616	4278	2810			89.1667	0.992791	0.994357	1.01837		0.933173	1.01208	1.0567		0.981953	1.02945	1.00415
89.5833	9109	4625	5781		5636	2202	5185		3520	4398	2805			89.5833	0.961959	0.993447	1.01127		0.923573	1.00942	1.0559		0.95758	1.05657	1.00211
90	9186	4552	5794		5706	2196	4977		3641	4194	2809			90	0.970558	0.976646	1.01236		0.935485	1.00724	1.0121		0.991544	1.00624	1.00402
90.4167	9249	4609	5836		5734	2201	5219		3518	4361	2845			90.4167	0.977426	0.98782	1.01874		0.940719	1.01089	1.05967		0.958973	1.04455	1.01823
90.8333	9251	4743	5821		5830	2201	5102		3600	4276	2912			90.8333	0.978247	1.01507	1.01479		0.956878	1.01113	1.03452		0.982719	1.02344	1.04253
91.25	9469	4584	5907		5822	2255	4965		3658	4377	2765			91.25	1.00163	0.979885	1.02812		0.955653	1.03463	1.00519		0.999486	1.04651	0.99057
91.6667	9458	4638	5915		5599	2212	5017		3649	4241	2745			91.6667	1.00141	0.990445	1.02764		0.919044	1.01425	1.01427		0.997812	1.01314	0.983375
92.0833	9378	4738	5833		5649	2118	5145		3652	4290	2882			92.0833	0.99373	1.01056	1.01165		0.927594	0.970285	1.03847		0.999161	1.02323	1.03262
92.5	9470	4650	5998		5861	2133	5046		3578	4365	2881			92.5	1.00396	0.990405	1.03801		0.962722	0.976906	1.0176		0.979833	1.03988	1.03229
92.9167	9646	4849	5892		5797	2196	5162		3594	4315	2847			92.9167	1.0234	1.03084	1.01833		0.952798	1.00526	1.03992		0.984772	1.02685	1.02053
93.3333	9578	4805	5789		5636	2215	5076		3780	4337	2894			93.3333	1.01709	1.01995	0.998994		0.926129	1.0135	1.0214		1.03623	1.03128	1.03828
93.75	9643	4855	5953		5838	2115	5037		3695	4312	2892			93.75	1.02443	1.02892	1.02537		0.959395	0.967378	1.01218		1.01334	1.02424	1.0377
94.1667	9626	4773	5971		5877	2261	5002		3767	4320	2841			94.1667	1.02299	1.01034	1.02689		0.965519	1.03227	1.00346		1.03327	1.02577	1.01987
94.5833	9660	4776	5907		5960	2208	5067		3668	4189	2759			94.5833	1.02717	1.00936	1.01469		0.978487	1.00771	1.01492		1.00746	0.993728	0.991147
95	9564	4708	5992		5980	2318	5033		3750	4156	2808			95	1.01736	0.993672	1.028		0.982096	1.05673	1.00747		1.03086	0.985	1.00888
95.4167	9762	4761	5959		6014	2293	5004		3617	4362	2823			95.4167	1.03902	1.00388	1.02048		0.987345	1.04581	1.00086		0.99503	1.0328	1.01536
95.8333	9585	4888	5823		6115	2230	5006		3713	4337	2919			95.8333	1.02076	1.02984	0.996002		1.00316	1.01619	1.00008		1.02184	1.02595	1.04926
96.25	9627	4833	5896		6111	2173	4953		3639	4227	2837			96.25	1.02572	1.0175	1.00724		1.00209	0.98984	0.988894		1.00127	0.998691	1.01961
96.6667	9440	4803	5984		6288	2175	4919		3812	4243	2835			96.6667	1.00636	1.00968	1.02012		1.03083	0.990307	0.980702		1.0493	1.0014	1.01914
97.0833	9734	4916	5912		6243	2142	4956		3767	4312	2841			97.0833	1.03813	1.03194	1.00572		1.02314	0.974522	0.986861		1.03739	1.01671	1.02235
97.5	9610	4729	5980		6149	2252	4929		3786	4303	2807			97.5	1.02543	0.99199	1.01576		1.00741	1.02334	0.980357		1.04297	1.0137	1.01074
97.9167	9747	4927	6029		6390	2192	4881		3724	4173	2855			97.9167	1.04032	1.03116	1.02287		1.04733	0.994961	0.96916		1.02595	0.982376	1.0284
98.3333	9487	4790	5902		6304	2234	4891		3751	4212	2774			98.3333	1.01297	1.00061	0.999681		1.03301	1.01301	0.970685		1.03354	0.99064	0.998792
98.75	9543	4804	6079		6448	2171	4886		3712	4185	2744			98.75	1.01943	1.00185	1.0278		1.05625	0.983371	0.968415		1.02238	0.983588	0.988261
99.1667	9537	4876	5988		6274	2116	4935		3690	4332	2704			99.1667	1.01947	1.01587	1.01121		1.02679	0.957319	0.97729		1.01673	1.01772	0.973523
99.5833	9545	4665	5919		6425	2244	4921		3691	4268	2707			99.5833	1.02089	0.970114	0.998696		1.05127	1.01375	0.972976		1.01736	1.00185	0.974472
100	9377	4904	5872		6676	2273	4938		3592	4273	2682			100	1.00334	1.01854	0.989337		1.09171	1.02589	0.975527		0.990744	1.00212	0.965743
100.417	9635	4807	6000		6461	2271	5011		3695	4257	2677			100.417	1.03141	0.997229	1.00907		1.0557	1.0252	0.988925		1.01958	0.997363	0.964891
100.833	9458	4832	5880		6684	2230	4983		3704	4298	2610			100.833	1.01351	1.00088	0.987518		1.09181	1.00613	0.982443		1.02224	1.00656	0.942233
101.25	9294	4908	5970		6265	2186	4959		3758	4262	2750			101.25	0.997005	1.0161	1.00143		1.02277	0.98546	0.977087		1.03643	0.997319	0.992458
101.667	9595	4857	5938		6496	2158	4915		3602	4206	2753			101.667	1.03029	1.00406	0.99514		1.05943	0.972622	0.967927		0.993874	0.983357	0.993103
102.083	9545	4872	5852		6480	2200	4914		3755	4242	2706			102.083	1.02528	1.00622	0.979506		1.05645	0.991286	0.967384		1.03634	0.991149	0.976125
102.5	9575	4795	5792		6444	2107	4977		3643	4225	2660			102.5	1.02934	0.988788	0.968296		1.05002	0.948708	0.97879		1.00564	0.985351	0.959608
102.917	9418	4891	5852		6424	2170	4957		3704	4078	2729			102.917	1.01334	1.00706	0.977089		1.04645	0.976926	0.973844		1.02267	0.951026	0.985024
103.333	9430	4821	5916		6517	2272	4980		3576	4220	2706			103.333	1.01558	0.991305	0.986477		1.06147	1.02238	0.977679		0.987744	0.982871	0.97723
103.75	9152	4800	6033		6574	2228	5063		3709	4096	2794			103.75	0.986773	0.985534	1.00481		1.07075	1.00246	0.992537		1.02529	0.952682	1.0091
104.167	9309	4818	5951		6471	2248	5094		3632	4305	2785			104.167	1.00496	0.987837	0.990217		1.05267	1.0113	0.997547		1.0049	1.00014	1.00586
104.583	9379	4906	6095		6290	2186	4885		3541	4218	2734			104.583	1.0141	1.0048	1.01267		1.0221	0.981799	0.956188		0.980546	0.979008	0.988092
105	9322	5008	5859		6373	2183	4885		3599	4191	2750			105	1.00958	1.02418	0.972197		1.03513	0.979169	0.955094		0.996855	0.971824	0.993917
105.417	9188	4925	5967		6438	2249	5053		3629	4134	2717			105.417	0.996601	1.00641	0.98848		1.04507	1.00791	0.986976		1.00532	0.958219	0.982321
105.833	9203	4867	5962		6494	2235	5089		3623	4260	2706			105.833	0.999963	0.993698	0.985814		1.05313	1.00099	0.993209		1.00559	0.986917	0.979166
106.25	9197	4777	5850		6417	2238	5147		3645	4230	2695			106.25	1.00124	0.974831	0.966038		1.04001	1.00031	1.00333		1.01249	0.979532	0.975431
106.667	9121	4893	5775		6329	2203	5192		3443	4226	2697			106.667	0.994647	0.997347	0.952318		1.02485	0.984697	1.01063		0.957335	0.978341	0.976185
107.083	9143	4738	6039		6155	2235	5010		3572	4233	2745			107.083	0.998588	0.964993	0.994066		0.996244	0.997738	0.974265		0.994066	0.978192	0.99337
107.5	9103	4868	6007		6166	2157	5088		3560	4189	2662			107.5	0.996004	0.989922	0.987391		0.997579	0.962604	0.988098		0.992721	0.966604	0.963203
107.917	9088	4853	5989		6258	2228	5140		3591	4300	2835			107.917	0.996175	0.985598	0.982912		1.01177	0.994237	0.997185		1.00233	0.991597	1.0258
108.333	9104	4884	5970		6190	2204	5049		3574	4321	2798			108.333	0.997928	0.991894	0.979794		1.00078	0.983527	0.979531		0.997583	0.996439	1.01241
108.75	9004	4903	6149		6196	2161	5220		3519	4223	2748			108.75	0.986967	0.995752	1.00917		1.00175	0.964338	1.01271		0.982231	0.97384	0.994321
109.167	9131	4869	6136		6044	2226	5200		3520	4327	2647			109.167	1.00089	0.988847	1.00704		0.977171	0.993344	1.00883		0.98251	0.997823	0.957776
109.583	9013	4833	6102		6141	2249	5261		3512	4292	2733			109.583	0.987954	0.981536	1.00146		0.992853	1.00361	1.02066		0.980277	0.989752	0.988894
110	8958	5099	6023		5918	2288	5400		3530	4263	2782			110	0.981925	1.03556	0.988492		0.9568	1.02101	1.04763		0.985301	0.983064	1.00662
110.417	9004	5038	6120		5918	2289	5204		3526	4341	2727			110.417	0.986967	1.02317	1.00441		0.9568	1.02146	1.0096		0.984185	1.00105	0.986723
110.833	8877	5091	6044		5875	2308	5300		3599	4399	2797			110.833	0.973046	1.03393	0.991939		0.949848	1.02994	1.02823		1.00456	1.01443	1.01205
111.25	8892	4914	6058		5972	2272	5251		3480	4320	2813			111.25	0.97469	0.997986	0.994236		0.96553	1.01387	1.01872		0.971345	0.996209	1.01784
111.667	8929	5036	6059		5809	2343	5347		3437	4344	2729			111.667	0.978746	1.02276	0.9944		0.939177	1.04555	1.03734		0.959343	1.00174	0.987446
112.083	8926	4945	6145		5902	2326	5276		3533	4336	2768			112.083	0.978417	1.00428	1.00851		0.954213	1.03797	1.02357		0.986139	0.999898	1.00156
112.5	8811	4894	6224		5927	2201	5385		3475	4342	2762			112.5	0.965811	0.993924	1.02148		0.958255	0.982188	1.04472		0.969949	1.00128	0.999387
112.917	8810	4995	6256		5742	2257	5429		3504	4380	2627			112.917	0.965702	1.01444	1.02673		0.928345	1.00718	1.05325		0.978044	1.01004	0.950539
113.333	8694	4824	6172		5976	2235	5344		3558	4440	2818			113.333	0.952987	0.979708	1.01295		0.966177	0.99736	1.03676		0.993117	1.02388	1.01965
113.75	8871	5042	6136		6056	2237	5334		3516	4498	2882			113.75	0.972388	1.02398	1.00704		0.979111	0.998253	1.03482		0.981393	1.03726	1.04281
114.167	8918	4892	6220		5763	2237	5292		3468	4557	2809			114.167	0.97754	0.993518	1.02082		0.93174	0.998253	1.02667		0.967996	1.05086	1.01639
114.583	8738	4994	6219		5900	2289	5282		3597	4662	2796			114.583	0.95781	1.01423	1.02066		0.953889	1.02146	1.02473		1.004	1.07508	1.01169
115	8775	5041	6283		5842	2221	5531		3478	4372	2758			115	0.961865	1.02378	1.03116		0.944512	0.991113	1.07304		0.970787	1.0082	0.997939
115.417	8737	5132	6286		5875	2261	5312		3510	4603	2827			115.417	0.9577	1.04226	1.03166		0.949848	1.00896	1.03055		0.979719	1.06147	1.02291
115.833	8842	5007	6320		5823	2271	5400		3490	4725	2751			115.833	0.96921	1.01687	1.03724		0.94144	1.01343	1.04763		0.974136	1.0896	0.995407
116.25	8772	5043	6251		6045	2232	5339		3458	4533	2742			116.25	0.961537	1.02418	1.02591		0.977332	0.996022	1.03579		0.965204	1.04533	0.99215
116.667	8523	5048	6361		6051	2333	5281		3473	4529	2775			116.667	0.934243	1.0252	1.04396		0.978303	1.04109	1.02454		0.969391	1.0444	1.00409
117.083	8584	5073	6459		6020	2305	5391		3525	4605	2874			117.083	0.940929	1.03028	1.06005		0.973291	1.0286	1.04588		0.983906	1.06193	1.03991
117.5	8808	5077	6481		6013	2309	5457		3560	4418	2792			117.5	0.965483	1.03109	1.06366		0.972159	1.03038	1.05868		0.993675	1.01881	1.01024
117.917	8634	5056	6453		5990	2300	5319		3372	4468	2757			117.917	0.94641	1.02683	1.05906		0.96844	1.02637	1.03191		0.9412	1.03034	0.997578
118.333	8598	5001	6417		6059	2381	5399		3528	4425	2851			118.333	0.942464	1.01566	1.05316		0.979596	1.06251	1.04743		0.984743	1.02042	1.03159
118.75	8709	5108	6472		6196	2257	5442		3555	4389	2836			118.75	0.954631	1.03739	1.06218		1.00175	1.00718	1.05577		0.992279	1.01212	1.02616
119.167	8825	5004	6550		6118	2375	5359		3484	4650	2790			119.167	0.967346	1.01626	1.07498		0.989135	1.05983	1.03967		0.972462	1.07231	1.00952
119.583	8596	5161	6503		6143	2361	5443		3324	4531	2830			119.583	0.942244	1.04815	1.06727		0.993177	1.05359	1.05597		0.927802	1.04487	1.02399
120	8781	5136	6514		6264	2300	5312		3414	4522	2823			120	0.962523	1.04307	1.06907		1.01274	1.02637	1.03055		0.952923	1.04279	1.02146
