# Supplementary material for: Type 2 diabetes disrupts circadian orchestration of lipid metabolism and membrane fluidity in human pancreatic islets
Source: PLoS Biol. 2022 Aug 3;20(8):e3001725. doi: 10.1371/journal.pbio.3001725 (PMC9348689; doi:10.1371/journal.pbio.3001725)
Supplement: S5 Data — Naming of sheets corresponds to the relevant supplemental figures. Data for assigned figure panels on sheet is introduced with corresponding legend. (XLSX) [file pbio.3001725.s011.xlsx]

## Sheet: Figure S1
RT-qPCR temporal expression profiles of the core-clock genes (relative units normalized to the average expression levels of HPRT+9S)
BMAL1	Donor ND1	Donor ND2	Donor ND3	Donor ND4
CT 12	0.0396	0.0303	0.0305	0.033
CT 16	0.0285	0.0345	0.0278	0.0252
CT 20	0.0317	0.0263	0.0253	0.0231
CT 24	0.0296	0.0325	0.0222	0.0238
CT 28	0.0292	0.0291	0.0247	0.027
CT 32	0.0337	0.0372	0.0293	0.0317
CT 36	0.035	0.0481	0.035	0.0338
CLOCK	Donor ND1	Donor ND2	Donor ND3	Donor ND4
CT 12	0.0507	0.0573	0.0385	0.0342
CT 16	0.0572	0.0492	0.0565	0.0388
CT 20	0.0476	0.0481	0.0479	0.035
CT 24	0.0438	0.0496	0.0525	0.04905
CT 28	0.0607	0.046	0.052	0.0411
CT 32	0.0396	0.044	0.0517	0.0544
CT 36	0.0654	0.0521	0.0493	0.0458
PER2	Donor ND1	Donor ND2	Donor ND3	Donor ND4
CT 12	0.00224	0.00279	0.00163	0.00231
CT 16	0.00216	0.00364	0.003	0.00226
CT 20	0.00305	0.0033	0.00242	0.00267
CT 24	0.00323	0.00308	0.00269	0.00174
CT 28	0.00258	0.0026	0.00242	0.00193
CT 32	0.000968	0.00185	0.00191	0.00116
CT 36	0.00172	0.00245	0.00191	0.00235
CRY2	Donor ND1	Donor ND2	Donor ND3
CT 12	0.00662	0.00558	0.0032
CT 16	0.00574	0.00529	0.00371
CT 20	0.00543	0.00447	0.00352
CT 24	0.00696	0.00636	0.00401
CT 28	0.00537	0.00509	0.00322
CT 32	0.00514	0.00441	0.00316
CT 36	0.00414	0.00488	0.00353
REVA	Donor ND1	Donor ND2	Donor ND3	Donor ND4
CT 12	0.145	0.104	0.0662	0.148
CT 16	0.142	0.126	0.1182	0.129
CT 20	0.141	0.103	0.0938	0.111
CT 24	0.11	0.0972	0.1004	0.11
CT 28	0.0687	0.0819	0.0851	0.0876
CT 32	0.0631	0.0741	0.0723	0.0911
CT 36	0.103	0.0885	0.0876	0.0996
DBP	Donor ND1	Donor ND2	Donor ND3	Donor ND4
CT 12	0.0391	0.0291	0.0508	0.0548
CT 16	0.043	0.037	0.0353	0.0479
CT 20	0.0395	0.0486	0.0597	0.0438
CT 24	0.042	0.0488	0.0491	0.0385
CT 28	0.0336	0.0419	0.0376	0.0452
CT 32	0.0219	0.0326	0.0366	0.0245
CT 36	0.023	0.0389	0.0282	0.0306
NFIL3	Donor ND1	Donor ND2	Donor ND3
CT 12	0.12	0.12	0.0959
CT 16	0.126	0.123	0.0946
CT 20	0.121	0.113	0.1139
CT 24	0.163	0.09	0.1167
CT 28	0.132	0.0992	0.1096
CT 32	0.127	0.0966	0.0931
CT 36	0.141	0.0931	0.1127

## Sheet: Figure S3A,B
(A, left panel) RT-qPCR analysis of UGCG gene expression in ND human pancreatic islets transfected with siControl or siClock (relative units normalized to the average expression of HPRT+9S)
Donor	siControl	siClock
Donor ND1	0.1581	0.142
Donor ND2	0.1075	0.1782
Donor ND3	0.408	0.5486
Donor ND4	0.445	0.525
Donor ND5	0.5726	0.6177
(A, right panel) RPKM values assessed by RNAseq of UGCG gene expression in ND human pancreatic islets transfected with siControl or siClock (extracted from Saini, C., V. Petrenko, P. Pulimeno, L. Giovannoni, T. Berney, M. Hebrok, C. Howald, E. T. Dermitzakis and C. Dibner (2016). "A functional circadian clock is required for proper insulin secretion by human pancreatic islet cells." Diabetes Obes…
Donor	siControl	siClock
Donor ND1	11.1839	11.6119
Donor ND2	14.7623	17.4651
Donor ND3	19.7768	22.6506
Donor ND4	34.8836	35.8093
Donor ND5	27.2298	27.7702
Donor ND6	16.8163	18.1393
Donor ND7	28.3811	35.0295
Donor ND8	11.5035	12.6691
Donor ND9	8.15978	10.4541
(B) Results of KEGG pathway enrichment analysis by DAVID online software of upregulated transcripts following CLOCK downregulation based on RNA-seq data (extracted from Saini, C., V. Petrenko, P. Pulimeno, L. Giovannoni, T. Berney, M. Hebrok, C. Howald, E. T. Dermitzakis and C. Dibner (2016). "A functional circadian clock is required for proper insulin secretion by human pancreatic islet cells." …
Category	Term	Count	%	PValue	Genes	List Total	Pop Hits	Pop Total	Fold Enrichment
KEGG_PATHWAY	hsa04142:Lysosome	10	7.14286	5.29e-07	GGA2, SCARB2, ABCA2, ATP6AP1, LAMP1, NPC2, HEXB, NEU1, PSAP, GNS	58	121	6879	9.80194
KEGG_PATHWAY	hsa04145:Phagosome	7	5	0.00141122	ATP6V1A, ATP6AP1, LAMP1, CANX, ATP6V1B2, HLA-C, HLA-E	58	150	6879	5.53483
KEGG_PATHWAY	hsa04940:Type I diabetes mellitus	4	2.85714	0.00492575	PTPRN, HLA-C, CPE, HLA-E	58	42	6879	11.2956
KEGG_PATHWAY	hsa04950:Maturity onset diabetes of the young	3	2.14286	0.019302	NEUROD1, MAFA, NKX6-1	58	26	6879	13.685
KEGG_PATHWAY	hsa04710:Circadian rhythm	3	2.14286	0.026899	RORC, CRY1, ARNTL	58	31	6879	11.4778
KEGG_PATHWAY	hsa04141:Protein processing in endoplasmic reticulum	5	3.57143	0.0507705	LMAN1, WFS1, CANX, ERP29, STT3B	58	169	6879	3.50898
KEGG_PATHWAY	hsa00600:Sphingolipid metabolism	3	2.14286	0.0575108	SGPL1, CERK, NEU1	58	47	6879	7.57043
KEGG_PATHWAY	hsa05110:Vibrio cholerae infection	3	2.14286	0.0687351	ATP6V1A, ATP6AP1, ATP6V1B2	58	52	6879	6.84251
KEGG_PATHWAY	hsa04721:Synaptic vesicle cycle	3	2.14286	0.0956373	ATP6V1A, ATP6V1B2, CPLX2	58	63	6879	5.64778

## Sheet: Figure S4
(A) GSIS on T2D human pancreatic islets (Glucose) and those treated with PDMP (Glucose+PDMP). Data represent normalized values (Ins/residual Ins) to the total residual insulin content.
Condition	Glucose				Glucose+PDMP			Condition	Tota Glucose	Total Glucose+PDMP
Glucose concentration	2.8 mM	16.7 mM	re-2.8 mM	2.8 mM	16.7 mM	re-2.8 mM
Donor T2D 1	0.018594	0.0629754	0.0159682	0.0143055	0.0164408	0.0102986		Donor T2D 1	14272.9	15046.7

## Sheet: Figure S5
Levels of apoptosis (Absorbance A405_A490) assessed by Cell Death ELISA kit in ND human pancreatic islets at the end of the bioluminescence recordings.
	Forskolin	Myriocin	PDMP
Donor ND1	0.371	0.305	0.604
Donor ND2	0.556	0.572	0.6865
Donor ND3	0.651	0.424833	0.865
